# Supplementary material for: Xylaria furcata reconsidered and nine resembling species
Source: Bot Stud. 2023 Jul 17;64:21. doi: 10.1186/s40529-023-00392-x (PMC10352222; doi:10.1186/s40529-023-00392-x)
Supplement: Supplementary file 2 — Additional file 2: Aligned ITS dataset. [file 40529_2023_392_MOESM2_ESM.fas]

>Xylaria_hypoxylon_Belgium
AAAGAGTTAATTACAACTCCCAAACCCATGTGAACTT.ACCTTCTGTTGCCTCGGCAGGTCGTGTTTACCCTGTGAGGTCCTACCCTGTAGGACCCTACCTGGTAGACACGGGTACGCCTGCCGGTGGCCCATG.AAAC.....TCTGTTAATTCTATGTTATTCTGAATCTATAACTAAA.TAAGTTAAAACTTTCAACAACGGATCTCTTGGTTCTGGCATCGATGAAGAACGCAGCGAAATGCGATAAGTAATGTGAATTGCAGAATTCAGTGAATCATCGAATCTTTGAACGCACATTGCGCCCATTAGTATTCTAGTGGGCATGCCTGTTCGAGCGTCATTTCAACCC.TTAAGCCCCTGTTGCTTAGCGTTGGGAGCCTACAGCCTTCT.GTAGCTCCCCAAAGTTAGTGGCGGAGTCGGT.TCACACTCTAGACGTAGTAGATT.CTATCTCGTCTGT.AGTGAGGCC.GGTCCCCTGCCGTAAAACCCCCCTAATTTTTAAAGGTTGACCTCGGATCAGGTAGGAATACCCGCTGAACTTAAGCATATCAATAAGCGGAGGA
>Xylaria_furcata_neotype_YMJ646_956_978_990_J993_994_1101_1120_1122_1123_1125_1126_1127_1128_1129_1132_1133_1134_1135_1730_1731_1732_1736_1737_1738
AGAGAGT.ATAAAAAACTCCCTACCC..TGTGAACGT.ACCG...GTTGCCTCGGCCCCCG............TG..............................................CCGGCGGC..ACT.AAACTCT..TCTGTTA.......GTA.CTCTGAGCGAA.TACTGAA.T..ATCAAAACTTTCAACAACGGATCTCTTGGTTCTGGCATCGATGAAGAACGCAGCGAAATGCGATAAGTAATGTGAATTGCAGAATTCAGTGAACCATCGAATCTTTGAACGCACATTGCGCCCGCCAGCATTCTGGCGGGCATGCCTGTTCGAGCGTCATTTCTACCC.TCGGGCCCC.GTTGCCCGGTGTTGGGGGACCGC.....GT..GCGGCCCCTGAAAGACATTGGCGGAGCCGGTGTCGTGCCC.TGACGTAGTAG..A...TTCTCGTCT.T.GGCCGGCCC.GGTGTCCTGCCGTAAAACCC......TTCTCAA.GGTTGACCTCGGATCAGGCAGGAGTACCCGCTGAACTTAAGCATATCAATAAGCGGAGGA
>Xylaria_furcata_YMJ1100_1102
AGAGAGT.ATAAAAAACTCCCTACCC..TGTGAACGT.ACCG...GTTGCCTCGGCCCCCG............TG..............................................CCGGCGGC..ACT.AAACTCT..TCTGTTA.......GTA.CTCTGAGCGAA.TACTGAA.T..ATCAAAACTTTCAACAACGGATCTCTTGGTTCTGGCATCGATGAAGAACGCAGCAAAATGCGATAAGTAATGTGAATTGCAGAATTCAGTGAACCATCGAATCTTTGAACGCACATTGCGCCCGCCAGCATTCTGGCGGGCATGCCTGTTCGAGCGTCATTTCTACCC.TCGGGCCCC.GTTGCCCGGTGTTGGGGGACCGC.....GT..GCGGCCCCTGAAAGACATTGGCGGAGCCGGTGTCGTGCCC.TGACGTAGTAG..A...TTCTCGTCT.T.GGCCGGCCC.GGTGTCCTGCCGTAAAACCC......TTCTCAA.GGTTGACCTCGGATCAGGCAGGAGTACCCGCTGAACTTAAGCATATCAATAAGCGGAGGA
>Xylaria_furcata_YMJ979_1121
AGAGAGT.ATAAAAAACTCCCTACCC..TGTGAACGT.ACCG...GTTGCCTCGGCCCCCG............TG..............................................CCGGCGGC..ACT.AAACTCT..TCTGTTA.......GTA.CTCTGAGCGAA.TACTGAA.T..ATCAAAACTTTCAACAACGGATCTCTTGGTTCTGGCATCGATGAAGAACGCAGCGAAATGCGATAAGTAATGTGAATTGCAGAATTCAGTGAACCATCGAATCTTTGAACGCACATTGCGCCCGCCAGCATTCTGGCGGGCATGCCTGTTCGAGCGTCATTTCTACCC.TCGGGCCCT.GTTGCCCGGTGTTGGGGGACCGC.....GT..GCGGCCCCTGAAAGACATTGGCGGAGCCGGTGTCGTGCCC.TGACGTAGTAG..A...TTCTCGTCT.T.GGCCGGCCC.GGTGTCCTGCCGTAAAACCC......TTCTCAA.GGTTGACCTCGGATCAGGCAGGAGTACCCGCTGAACTTAAGCATATCAATAAGCGGAGGA
>Xylaria_furcata_fungus_comb_Indonesia
AGAGAGT.ATAAGAAACTCCCTACCC..TGTGAACGT.ACCG...GTTGCCTCGGCCCCCG............TG..............................................CCGGCGGC..ACT.AAACTCT..TCTGTTA.......GTA.CTCTGAGCGAA.TACTGAA.T..ATCAAAACTTTCAACAACGGATCTCTTGGTTCTGGCATCGATGAAGAACGCAGCGAAATGCGATAAGTAATGTGAATTGCAGAATTCAGTGAACCATCGAATCTTTGAACGCACATTGCGCCCGCCAGCATTCTGGCGGGCATGCCTGTTCGAGCGTCATTTCTACCC.TCGGGCCCC.GTTGCCCGGTGTTGGGGGACCGC.....GT..GCGGCCCCTGAAAGACATTGGCGGAGCCGGTGTCGTGCCC.TGACGTAGTAG..A...TTCTCGTCT.T.GGCCGGCCC.GGTGTCCTGCCGTAAAACCC......TTCTCAA.GGTTGACCTCGGATCAGGCAGGAGTACCCGCTGAACTTAAGCATATCAATAAGCGGAGGA
>Xylaria_brevifurcata_YMJ986_1381
AGAGAGT.ATAAGAAACTCCCTACCC..TGTGAACGT.ACCG...GTTGCCTCGGCCCCCG............TG..............................................CCGGCGGCC.ACG.AAACCCT..TCTGTTA.......GTATCTCTGAGTGAT.TACTGAA.TT.ATCAAAACTTTCAACAACGGATCTCTTGGTTCTGGCATCGATGAAGAACGCAGCGAAATGCGATAAGTAATGTGAATTGCAGAATTCAGTGAACCATCGAATCTTTGAACGCACATTGCGCCCGCCAGCATTCTGGCGGGCATGCCTGTTCGAGCGTCATTTCAACCC.TCGGGCCCCCGTTGCCCGGTGTTGGGGGACTGC.....GTCCGCAGCCCCTGAAAGCCATTGGCGGAGCCGGTGTCGTGCCC.TGACGTAGTAG..A...TTCTCGTCC.T.GGCCGGCCCCGGCGTCCTGCCGTAAAACCCCCCC..TTTCTTA.GGTTGACCTCGGATCAGGCAGGAGTACCCGCTGAACTTAAGCATATCAATAAGCGGAGGA
>Xylaria_tenellifurcata
AGAGAGT.ATAA...ACTCCCTACCC..TGTGAACGT.ACCG...GTTGCCTCGGCTCAC.............TG..............................................CCGGCGGC..CCC.AGACCCT..TCTGTCCT......GTTCTTCTGAGTGAAATACTGAAATT.ATCAAAACTTTCAACAACGGATCTCTTGGTTCTGGCATCGATGAAGAACGCAGCGAAATGCGATAAGTAATGTGAATTGCAGAATTCAGTGAATCATCGAATCTTTGAACGCACATTGCGCCCGCCAGCATTCTGGCGGGCATGCCTGTTCGAGCGTCATTTCTACCC.TCGGGCCCCCGTTGCCCGGCGTTGGGGGACTGC.....GT..GCAGCCCCTGAAAGACAGCGGCGGAGCCG.TGCCGTGCCC.GGACGTAGTAGCAA...ACCTCGTCCGC.GACCGGCCC.GGTGTCCTGCCGTAAAACACCCCC..TTCTGAAAGGTTGACCTCGGATCAGGCAGGAGTACCCGCTGAACTTAAGCATATCAATAAGCGGAGGA
>Xylaria_scoparia_YMJ992
AGAGAGT.AACA...ACTCCCTACCC..TGCGAACGT.ACCT...GT.GCCTCGGCACGC.............TG..............................................CCGGGGGCTCAAG.AAACCATGTTTTGTTA.......GTGAATCTGAGTGAC.AACTGAAATAAATCAAAACTTTCAACAACGGATCTCTTGGTTCTGGCATCGATGAAGAACGCAGCGAAATGCGATAAGTAATGTGAATTGCAGAATTCAGTGAACCATCGAATCTTTGAACGCACATTGCGCCCGCCAGCATTCTGGCGGGCATGCCTGTTCGAGCGTCATTTCAACCCCTCGGGCCCC.GTTGCCCGGCGTTGGGGGCCTGC.....GCC.GCAGCCCCTGAAAGACATTGGCGGAGCCGGT.CGGCACCC.GGACGTAGTAACGC...ACCTCGTCC.T.GGCCTGCCC.GGCGCCCTGCCGTAAAGCCCCATCGTATATCAA.GGTTGACCTCGGATCAGGCAGGAGTACCCGCTGAACTTAAGCATATCAATAAGCGGAGGA
>Xylaria_scoparia_YMJ958_959_960_982_983_989_991_1158_1423_1424_1427_1428_1435_2177
AGAGAGT.AACA...ACTCCCTACCC..TGCGAACGT.ACCT...GT.GCCTCGGCACGC.............TG..............................................CCGGGGGCTCAAG.AAACCATGTTTTGTTA.......GTGAATCTGAGTGAC.AACTGAAATAAATCAAAACTTTCAACAACGGATCTCTTGGTTCTGGCATCGATGAAGAACGCAGCGAAATGCGATAAGTAATGTGAATTGCAGAATTCAGTGAACCATCGAATCTTTGAACGCACATTGCGCCCGCCAGCATTCTGGCGGGCATGCCTGTTCGAGCGTCATTTCAACCCCTCGGGCCCC.GTTGCCCGGCGTTGGGGGCCTGC.....GCC.GCAGCCCCTGAAAGACATTGGCGGAGCCGGT.CAGCACCC.GGACGTAGTAACGC...ACCTCGTCC.T.GGCCTGCCC.GGCGCCCTGCCGTAAAGCCCCATCGTATATCAA.GGTTGACCTCGGATCAGGCAGGAGTACCCGCTGAACTTAAGCATATCAATAAGCGGAGGA
>Xylaria_siamensis
AGAGAGT.GCTA..AACTCCCAAACCCATGTGAACGTTACCGAC.GTTGCCTCGGCGGGCC............TGG.........................................CCCGCCGGAGGACACCT.AAACCATG.TTTGACAC......GGTGCTCTGAGTTTGATACAGAA.TATGTTAAAACTTTCAACAACGGATCTCTTGGTTCTGGCATCGATGAAGAACGCAGCGAAATGCGATAAGTAATGTGAATTGCAGAATTCAGTGAATCATCGAATCTTTGAACGCACATTGCGCCCGCCAGCATTCTGGCGGGCATGCCTGTTCGAGCGTCATTTCAACCC.TCGGGCCCCCGTTGCCCGGTGTTGGGGGACTAC.....GCCTGTAGCCCCCGAAAGACAGTGGCGGAGCCGGCCCCGGCCCC.GGACGTAGTAC.AT...CCCTCGTCCGC.GGCAGGCCC.GGTTTCCCGCCGTGAAACCC.ACCATTTCTCAA.GGTTGACCTCGGATCAGGTAGGAATACCCGCTGAACTTAAGCATATCAATAAGCGGAGGA
>Xylaria_hoehnelii_YMJ645
AGAGAGTTA.TCACAACTCCCGTACCCGTGTGAACGT.ACTCACAGTTGCCTCGGCGGGCCA........CTACG.........................................GCACGCCGGCGGCCCACCAAAAA.....TCTGTTTC..CTGTCGTGCTCTGAATCGACAACTAAA.TAAGTTAAAACTTTCAACAACGGATCTCTTGGTTCTGGCATCGATGAAGAACGCAGCGAAATGCGATACGTAATGTGAATTGCAGAATTCAGTGAATCATCGAATCTTTGAACGCACATTGCGCCCATCAGCATTCTGGTGGGCATGCCTGTTCGAGCGTCATTTCAACCC.TTAAGCCCTTGTTGCTTAGCGTTGGGAGCCTACGGCCTGCCCGTAGCTCCTGGAAGGCAGTGGCGGAGTCGGTCTCGTACCCCGGACGTAGTAGTTTACAATCTCGTCCGCCGGTCGGGCC.GGCGCCCAGCCGTAAAACAACCCCAA..TCCAAAGGTTGACCTCGGATCAGGTAGGAATACCCGCTGAACTTAAGCATATCAATAAGCGGAGGA
>Xylaria_hoehnelii_YMJ642_643_644_1151_1159_2178_2179
AGAGAGTTA.TCACAACTCCCGTACCCGTGTGAACGT.ACTCACAGTTGCCTCGGCGGGCCA........CTACG.........................................GCACGCCGGCGGCCCACCAAAAA.....TCTGTTTC..CTGTCGTCCTCTGAATCGACAACTAAA.TAAGTTAAAACTTTCAACAACGGATCTCTTGGTTCTGGCATCGATGAAGAACGCAGCGAAATGCGATACGTAATGTGAATTGCAGAATTCAGTGAATCATCGAATCTTTGAACGCACATTGCGCCCATCAGCATTCTGGTGGGCATGCCTGTTCGAGCGTCATTTCAACCC.TTAAGCCCTTGTTGCTTAGCGTTGGGAGCCTACGGCCTGCCCGTAGCTCCTGGAAGGCAGTGGCGGAGTCGGTCTCGTACCCCGGACGTAGTAGTTTACAATCTCGTCCGCCGGTCGGGCC.GGCGCCCAGCCGTAAAACAACCCCAA..TCCAAAGGTTGACCTCGGATCAGGTAGGAATACCCGCTGAACTTAAGCATATCAATAAGCGGAGGA
>Xylaria_furcatula_YMJ1099_1103_2194
AGAGAGTTAACTA.AACTCCCACACCCATGTGAACGT.ACCTTGCGTTGCCTCGGCAGGCC........CCAGTG.........................................GTCTGCCGGCGGCCTACACAAAC.....TCTGTTTA..CTATTGTCTTCTGAATCAATAACTAAA.TAAGTTAAAACTTTCAACAACGGATCTCTTGGTTCTGGCATCGATGAAGAACGCAGCGAAATGCGATACGTAATGTGAATTGCAGAATTCAGTGAATCATCGAATCTTTGAACGCACATTGCGCCCATCAGTATTCTGGTGGGCATGCCTGTTCGAGCGTCATTTCAACCC.TTAAGCCTCTGTTGCTTAGTGTTGGGAGCCTACAGCCTGCT.GTAGCTCCTCAAAGACAGTGGCGGAGTCGGTCTCGTACCCCGGACGTAGTAATTC.TTATCTCGTCTGTTGGTCGGGCT.GGCGTCTAGCCGTGAAACAACCCAA...TTTAAAGGTTGACCTCGAATCAGGTAGGAATACCCGCTGAACTTAAGCATATCAATAAGCGGAGGA
>Xylaria_furcatula_YMJ1916_1917_1918
AGAGAGTTAACTA.AACTCCCACACCCATGTGAACGT.ACCTTGCGTTGCCTCGGCAGGCC........CCAGTG.........................................GTCTGCCGGCGGCCTACACAAAC.....TCTGTTTA..CTATTGTCTTCTGAATCAATAACTAAA.TAAGTTAAAACTTTCAACAACGGATCTCTTGGTTCTGGCATCGATGAAGAACGCAGCGAAATGCGATACGTAATGTGAATTGCAGAATTCAGTGAATCATCGAATCTTTGAACGCACATTGCGCCCATCAGTATTCTGGTGGGCATGCCTGTTCGAGCGTCATTTCAACCC.TTAAGCCTCTGTTGCTTAGTGTTGGGAGCCTACAGCCTGCT.GTAACTCCTCAAAGACAGTGGCGGAGTCGGTCTCGTACCCCGGACGTAGTAATTC.TTATCTCGTCTGTTGGTCGGGCT.GGCGTCTAGCCGTGAAACAACCCAA...TTTAAAGGTTGACCTCGAATCAGGTAGGAATACCCGCTGAACTTAAGCATATCAATAAGCGGAGGA
>Xylaria_insignifurcata_YMJ649_650_1198
AGCGAGTTA...GCAACTCC.GAACCC.TGTGAACGT.ACCC...GTTGCCTCGGC..............CT.CG............................................TGCCGGGGG...ACCCAAACCCT..TCTGTTAG...TAT....CTCTGAAC..GCAAGCAAA.TACGTTAAAACTTTCAACAACGGATCTCTTGGTTCTGGCATCGATGAAGAACGCAGCGAAATGCGATAAGTAATGTGAATTGCAGAATTCAGTGAATCATCGAATCTTTGAACGCACATTGCGCCCGCCGGTATTCCGGCGGGCATGCCTGTTCGAGCGTCATTTCAACCC.TTGAGCCC.TGCTGCTCAGCGTTGGGGGCCTAC..CCCG...GTAGCCCCCGAAAGTCAGTGGCGGGGCCGGTCGCACGCCCCGGACGTAGTAGATC..TCTCTCGTCCGC.GGCCGCGCC.GGTCCCCTGCCGTAAAACACCCCAACC.TTCTGTGGTTGACCTCGAATCAGGTAGGAATACCCGCTGAACTTAAGCATATCAATAAGCGGAGGA
