# Supplementary material for: Xylaria furcata reconsidered and nine resembling species
Source: Bot Stud. 2023 Jul 17;64:21. doi: 10.1186/s40529-023-00392-x (PMC10352222; doi:10.1186/s40529-023-00392-x)
Supplement: Supplementary file 3 — Additional file 3: Aligned concatenated dataset of α-ACT, RPB2, and β-TUB (RPB2-TUB-ACT dataset). [file 40529_2023_392_MOESM3_ESM.fas]

>Biscogniauxia_arima
GATGACAGTGATCACTTCGGCAAGAAACGTCTGGATCTTGCTGGACCCCTTCTTGCCAAGCTGTTCCGCAATATTGTTCGTCGGATGACTCAAGAGGTCTTGTCGCAAATGAAGCGGAGTATTGAGCAGAACCGAGGATTCGCAATCGAACTGGCTGTGAAGCCGACCATTATCACCAATGGTCTCAAATATTCGCTCGCCACCGGCAACTGGGGCGACCAGAAGAAGGCCATGAGTTCCACGGCGGGCGTCTCACAAGTACTCAACCGATACACATTTGCCTCTACTCTCTCTCATCTGAGACGTACAAACACTCCTGTCGGGAGGGATGGCAAGTTGGCCAAGCCACGGCAGCTTCATAATACCCATTGGGGTCTTGTCTGCCCAGCAGAGACGCCTGAGGGTCAAGCTTGTGGCCTGGTGAAAAACCTATCATTAATGTGTTCCATTAGTGTGGGTACGTCAACAGAGCCCATTATTGATTACATGATTACCCGAAACATGGAAGTGCTTGAGGAGTACGAACCCATGCGGTATCCCCATGCCACTAAGATATTCCTCAACGGTTCTTGGATTGGTGTCCACCAAGATCCCAAGGCGCTTGTTCGAGATGTCCAGCAACTACGTCGAAGTAACCAAATTCCGGCCGAAGTATCCTTAGTTCGCGATATCCGAGACCGCGAATTCAAAATTTTCTCAGATGCAGGCCGGGTTATGCGCCCGCTGTTCGTTGTCGAGCAGGAGGACGTGGTCGAGACGGGTGTCGGGAAGGGTTCGCTTGCTCTTACCAAGGATATGGTGCGAAGACTAGAAATCGATCAAACGCTACCTCCTGGAAGCGAAGAATATTATGGTTGGCAGGGTTTGGTAAACGATGGGGTAATTGAGTATCTTGATGCCGAAGAGGAGGAGACTGCTATGATATGTATGACACCGGAAGACCTCGAAAACTATCGGATGGCCAAGTC.TGGCCAG...GAAGTT....GTACATGAC...AACGGAGACGAC.........CTCAATAAACGACTCAAGACCAAGATGAACCCGACAACGCATATGTATACTCATTGCGAGATCCACCC.GAGCATGCTCCTAGGTATCTGC.GCCAGCATTATTCCCTTTCCCGACCATAATCAGGTAAGGAA......CA...........TATA...AAGCATTC........TTCGGT................AT...............CTAAACGCT.......AACGATGGG..CGCAGTCTCCACGAAATACA.TATCAGTCTGCTATGGGCAAGCAAGCCATGGGAACATGCGTGAGATTGTAAGT.................................GCA........CCCCT..............................ATACA...................TCCTC..........ATCC...CTCTTCTC...AGGGCCTGCG.......CGAGCACAACCCCCCCCCCCAAG.........................TCTGTGG.....CGGCAAGG........TCCC..........TGA....ACGC.GTC........CCAA.........AAGCCAAA......................................GCCCCTGA...................................CTTGCTAC............CCC............................TC.............CACATATT...........CAACAA...............GCTCTCCTA..CCACT.....ATACCG........AGGCAG............ACCTC................ATCGTGTCA..........ACAGAG.........CCAAGCCCAT...................GGATTT................GAGCA.....TCGC...GGTTAACC.TCAT..CTT.......TTTTTGT..GTATCTAGGTTCACCTCCAGACCGGCCAATGCGTAAGTA..........CCCACGATA...........................ACGCCGA..............TTAGCGCGC......TGTTTCCGAGGATGGCGAAGACTTACATGT.......ACTCG..TAGGGTAACCAAATTGGTGCTGCTTTCTGGCAAACCATCTCTGGCGAGCATGGTCTCGACAGCAATGGCGTGTA..CGTACCTCC....TTACTT.......CCTT...GTTT.........CTG.............TAGAGT....GACATC.......................CAGA.....CTGACC..AATTCCGAAT...AGATACAACGGAACGTCCGAGCTCCAGCTGGAGCGGATGAGCGTGTACTTCAACGAGGTAATGTGATCGGATCGT.............GAGACCTAG..............GAAGGCCAT.........TGTGCCC...............AAT............CTAA.......CCTG.......AATTGGTGTGT.......AGGCCTCTGGAAACAAGTATGTCCCTCGCGCTGTGCTGGTCGATCTCGAGCCCGGCACCATGGACGCCGTCCGCGCTGGCCCTTTCGGTCAGCTCTTCCGCCCCGACAACTTCGTCTTCGGCCAGTCTGGTGCTGGCAACAACTGGGCCAAGGGTCACTACACTGAGGGTGCCGAGTTGGTTGACAATGTCCTTGATGTTGTCCGTCGCG.AGGCCGA.GGGTTGCGACTGTCTCCAAGGCTTCCAGATCACCCACTCCCTCGGCGGTGGTACCGGTGCGGGTATGGGTACTCTGCTGATCTCCAAGATCCGCGAGGAGTTCCCCGACCGAATGATGGCCACGTTCTCCGTCGTCCCCTCCCCTAAGGTTTCCGACACCGTCGTTGAGCCCTACAACGCCACCCTCTC..CGTCCACCAGCTGGTCGAGAACTCGGACGAGACCTTCTGTATTGACAATGAGGCTTTGTACGATATCTGCATGCGTACCCTTAAGCTATCCAACCCGTCGTACGGCGATCTGAACCACCTAGTTTCTGCCGTCATGTCTGGTGTTACCACGTGTCTGCGTTTCCCCGGCCAGCTCAACTCTGACCTTCGAAAGCTGGCTGTCAATATGGTTCCTTTCCCTCGTCTACACTTCTTCATGGTCGGTTTTGCTCCTCTGACCAGCCGCGGTGCTCACTCATTCCGTGCTGTCACCGTTCCCGAGTTGACCCAGCAGATGTTCGATCCCAAGAACATGATGGCTGCTTCTGACTTCCGCAACGGTCGCTACCTGACATGCTCTGCCATTTTGTAAG...ATATTT.......CCCAA......CTCT..GCTCTAT....CTTCAC.................TAGA..TACTGACT........AGTCC...........CTTTA............GCCGTGGCAAGGTCTCAATGAAGGAAGTTGAGGACCAGATGCGCAATGTCCAGAACAAGAACTCCTCCTACTTCGTTGAATGGATTCCCAACAACATCCAGAATGTGCAAGGCCGGTTTCGCCGG.TGATGATGCCCCCCGAGCTGTTTTCCGTAAGTT......CTT...........CGTC...............CTC.......GCCCTAGCTGA..AGCCC........GCCCC.GC.TTG..AGCCT........TA............TCTCGATTGGGCCA....ATTGTTGGACA......TCTT.....CTAAC.TCCTGCGGAT...AGC.GTCCATTGTCGGTCGTCCCCGCCACCATGGGTGAGTA.....CT.....CTCGTTCCC..........GGATCGA.GTATCGGAA.........AT.........GC.......TTGCG..ACTGGATT......CTAAC.....GAGTCGTT..........AGTATCATGATTGGCATGGGCCAGAAGGACTCGTA
>Xylaria_furcata_YMJ979
GATGACAGTGATCACTTCGGTAAGAAGCGATTAGATCTGGCTGGGCCTCTTCTGGCCAAGCTTTTCCGCAATATTGTACGCCGCATGACTCAAGAGGTCTTGTCTCACCTCAAACGGAGTATCGAGCAAGGGAAACAGTTCAATATTGCATTGGCTGTGAAGTCCAACATCATCACGGCCGGGTTGAAATACTCGCTCGCTACAGGAAACTGGGGTGATCAGAAGAAGGCCATGAGTTCCACTGCCGGTGTTTCTCAGGTCTTGAACCGATATACGTTCGCGTCCACATTGTCGCATCTGCGAAGAACAAACACGCCCGTGGGCAGAGATGGTAAGCTCGCCAAGCCGCGACAACTTCACAACACCCACTGGGGTCTCGTCTGTCCGGCCGAGACACCTGAAGGCCAAGCCTGTGGCCTCGTCAAAAACCTATCTCTGATGTGCTCCATTAGCGTGGGTACATCTACTGAGCCTATCGTTGACTATATGATTTCACGTAACATGGAAGTCTTAGAAGAATATGAACCTCAAAGATATCCCCATGCGACTAAAATCTTTCTCAACGGTTCGTGGATTGGTGTCCACCAAGATGCGAAGGCTCTAGTCAGGGACGTCCAACAATTGCGCCGGTCTAACCAAATCCCGGCCGAGGTGTCTTTGGTTCGGGATATCCGTGATCGCGAATTCAAGATCTTCTCGGATGCCGGTCGTGTCATGCGACCCTTGTTTGTGGTTGAACAAGAGGACGACAACGAGAAGGGCGTAAACAAGGGCTCATTAGTCCTCACAAAGGACATTGTTCGGAGACTTGAGCTTGATCAGACCCTCCCACCTGGAAGCGACGAGTATTTTGGCTGGCAAGGCCTAGTCCATGCTGGTGTCATCGAATATATGGATGCCGAGGAGGAAGAGACGGCCATGATATGCATGACCCCCGAGGATCTGGAGCTCTATCGACTGGCCAAGTT.AGGCTAC...AACGTC...GATG.AGGAC...ACCAGTGAGACA.........CCCAACAAGCGGTTGAAGACGAGGATGAACCCAACCACACACATGTACACCCATTGTGAAATCCATCC.TAGCATGCTTCTCGGGATCTGC.GCCAGTATCATTCCTTTCCCCGATCATAACCAGGTAA.GC.....ATTG...CCC..GCCGCCA....TTTGTGT........TACAAC.....ACTG........TT.............GCTAA.CCCC.TTTTCCTTCCA........TAGTCGCCTCGTAACACG.TACCAGTCAGCCATGGGCAAGCAAGCCATGGGAACATGCGTGAGATTGTAAGT.................................TT..........GCC...............................TCGCC....................CCTC..........GTT....TAATT.TC...GACGCCCC...........AT..CAA......GCTCCA......AC....AAA............TTTCTTG.....CTGCCTGACA.......CCC..........TGA....ACGC.GTC.......TCCG.............CCG.......................................TGAC..CC....................................TCT...AC...........ACTC.................GAG.C.....GTT.....TTC.....TGGGAATCTAG.......TCGATGACGA...........CGTGGTTC....CCGCC...AAACAC.G.......CAGCTAGCAGAG..CA...GCTTC................ACCGTCT............ACTA.......CC.....ATTTTTT..............GTTTGAAATAT..............AATAAC......TCA.....GCTAACAACTGT.GCTT....GCGCTTCCGC..GACCATAGGTTCACCTCCAAACCGGCCAATGCGTAAGTC....GCT...CC.CCGCGA.............CCGTC.........ACTCCAA..C..............AAA........GTCTTTCCC.........GAAGCTCACA..TC...AT.AT.GA..CAGGGTAACCAAATCGGTGCTGCTTTCTGGCAAACCATCTCCGGCGAGCACGGTCTCGATGGCAATGGAGTGTA..CGTA.TCA.....AGGGTT.......TCA....AAGAAAA.......TG.............CCAGG......GCAT.............GG.........TGGA.....CTAACA.GAC.TGGAAAT...AGTTACAGCGGTACCTCTGAGCTCCAGCTGGAGCGCATGAGCGTGTATTTCAACGAGGT.ACGCG....AATCG..............ATGAT..................ACGAGCTTC.......T.TTTGGCA...............AGCGGG.........CC.........TTCT..AACTGGACCACACTATA.......GGGCGCGAACAACAAGTACGTCCCTCGCGCTGTCCTGGTCGATCTGGAGCCCGGTACTATGGATGCTGTCCGTGCTGGTCCTTTCGGCCAGCTCTTCCGACCCGACAACTTTGTCTTCGGCCAGTCGGGTGCCGGCAACAACTGGGCCAAGGGTCACTACACCGAGGGCGCTGAGCTCGTCGACAACGTTCTTGATGTTGTTCGTCGCG.AAGCTGA.GGGCTGCGACTGCCTCCAGGGTTTCCAAATCACCCACTCGCTTGGTGGTGGTACTGGTGCCGGTATGGGTACCCTCTTGATCTCTAAGATCCGTGAGGAGTTCCCCGACCGCATGATGGCTACTTTCTCCGTCATGCCTTCTCCCAAGGTCTCCGATACCGTCGTTGAGCCGTACAATGCTACTCTTTC..CGTCCACCAGCTGGTTGAGAACTCGGACGAGACCTTCTGCATTGACAACGAGGCCTTGTACGACATTTGCATGCGCACATTGAAGCTATCCAACCCTTCGTACGGTGACTTGAACCACCTCGTCTCCGCTGTCATGTCTGGTGTCACCACTTGCCTGCGTTTCCCTGGTCAGCTGAACTCTGACCTGCGCAAGCTGGCGGTCAATATGGTACCATTCCCTCGTCTGCACTTCTTTATGGTCGGCTTTTCTCCTCTCACGAGCCGCGGTGCTTACTCTTTCCGCGCTGTCACGGTCCCCGAGTTGACCCAGCAAATGTTCGACCCCAAGAACATGATGGCTGCTGCTGACTTCCGTAACGGCCGCTACCTGACATGCTCTGCTATCTTGTAAG...ATGATA......CCCCC.....AACTTTTTCTTCTGC...GTAGCAT................ATG......CTAATT.......TACTA......CT....CTTCAT.....TA....GCCGCGGCAAGGTTTCCATGAAGGAAGTCGAGGATCAGATGCGGCACGTCCAGAACAAGAACTCAACTTACTTCGTCGAGTGGATTCCCAACAACATCCAGAATGTGCAAGGCCGGTTTCGCCGG.TGATGATGCTCCCCGCGCCGTCTTCCGTAAGT.......TCC...........CCCCC............TGCTT......AGCCTTGCCCA...ACACC.......GGCCCC.GC.TTG..TGCCT.CG....CCA..........AGCTGC..CTCGTTCTCT..ATCT.TGGGA.......TT.T.GT.TCTGAC.CTCTACACAA...AGC.GTCCATTGTCGGTCGTCCCCGTCACCATGGGTAAGT....ACATG....CTCCTTCT.........TGGGGTAAT.CCT.TCT.........CCTT........CAC....A.ATTTGG..GATG.CCT.....GCTCAC....CGTTCACCA......C..CAGTATCATGATTGGTATGGGCCAGAAGGACTCGTA
>Xylaria_furcata_YMJ1121
GATGACAGTGATCACTTCGGTAAGAAGCGATTAGATCTGGCTGGGCCTCTTCTGGCCAAGCTTTTCCGCAATATTGTACGCCGCATGACTCAAGAGGTCTTGTCTCACCTCAAACGGAGTATCGAGCAAGGGAAACAGTTCAATATTGCATTGGCTGTGAAGTCCAACATCATCACGGCCGGGTTGAAATACTCGCTCGCTACAGGAAACTGGGGTGATCAGAAGAAGGCCATGAGCTCCACTGCCGGTGTTTCTCAGGTCTTGAACCGATATACGTTCGCGTCCACATTGTCGCATCTGCGAAGAACAAACACGCCCGTGGGCAGAGATGGTAAGCTCGCCAAGCCGCGACAACTTCACAACACCCACTGGGGTCTCGTCTGTCCGGCCGAGACACCTGAAGGCCAAGCCTGTGGCCTCGTCAAAAACCTATCTCTGATGTGCTCCATTAGCGTGGGTACATCTACTGAGCCTATCGTTGACTATATGATTTCACGTAACATGGAAGTCTTAGAAGAATATGAACCTCAAAGATATCCCCATGCGACTAAAATCTTTCTCAACGGTTCGTGGATTGGTGTCCACCAAGATGCGAAGGCTCTAGTCAGGGACGTCCAACAATTGCGCCGGTCTAACCAAATCCCGGCCGAGGTGTCTTTGGTTCGGGATATCCGTGATCGCGAATTCAAGATCTTCTCGGATGCCGGTCGTGTCATGCGACCCTTGTTTGTGGTCGAACAAGAGGACGACAACGAGAAGGGCGTAAACAAGGGCTCATTAGTCCTCACAAAGGACATTGTTCGGAGACTTGAGCTTGATCAGACCCTCCCACCTGGAAGCGACGAGTATTTTGGCTGGCAAGGCCTAGTCCATGCTGGTGTCATCGAATATATGGATGCCGAGGAGGAAGAGACGGCCATGATATGCATGACCCCCGAGGATCTGGAGCTCTATCGACTGGCCAAGTT.AGGCTAC...AACGTC...GATG.AGGAC...ACCAGTGAGACA.........CCCAACAAGCGGTTGAAGACGAGGATGAACCCAACCACACACATGTACACCCATTGTGAAATCCATCC.TAGCATGCTTCTCGGGATCTGC.GCCAGTATCATTCCTTTCCCCGATCATAACCAGGTAA.GC.....ATTG...CCC..GCCGCCA....TTTGTGT........TACAAC.....ACTG........TT.............GCTAA.CCCC.TTTTCCTTCCA........TAGTCGCCTCGTAACACG.TACCAGTCAGCCATGGGCAAGCAAGCCATGGGAACATGCGTGAGATTGTAAGT.................................TT..........GCC...............................TCGCC....................CCTC..........GTT....TAATT.TC...GCCGCCCC...........AT..CAA......GCTCCA......AC....AAA............TTTCTTG.....CTGCCTGACA.......CCC..........TGA....ACGC.GTC.......TCCG.............CCG.......................................TGAC..CC....................................TCT...AC...........ACTC.................GAG.C.....GTT.....TTC.....TGGGAGTCTAG.......TCGATGACGA...........CGTGGTTC....CCGCC...AAACAC.G.......CAGCTAGCAGAG..CA...GCTTC................ACCGTCT............ACTG.......CC.....ATTTTTT..............GTTTGAAATAT..............AATAAC......TCA.....GCTAACAACTGT.GCTT....GCGCTTCCGC..GACCATAGGTTCACCTCCAAACCGGCCAATGCGTAAGTC....GCT...CC.CCGCGA.............CCGTC.........ACTCCAA..C..............AAA........GTCTTTCCC.........GAAGCTCACA..TC...AT.AT.GA..CAGGGTAACCAAATCGGTGCTGCTTTCTGGCAAACCATCTCCGGCGAGCACGGTCTCGATGGCAATGGAGTGTA..CGTA.TCA.....AGGGTT.......TCA....AAGAAAA.......TG.............CCAGG......GCAT.............GG.........TGGA.....CTAACA.GAC.TGGAAAT...AGTTACAGCGGTACCTCTGAGCTCCAGCTGGAGCGCATGAGCGTGTATTTCAACGAGGT.ACGCG....AATCG..............ATGAT..................ACGAGCTTC.......T.TTTGGCA...............AGCGGG.........CC.........TTCTCTAACTGGACCACACTATA.......GGGCGCAAACAACAAGTACGTCCCTCGCGCTGTCCTGGTCGATCTGGAGCCCGGTACTATGGATGCTGTCCGTGCTGGTCCTTTCGGCCAGCTCTTCCGACCCGACAACTTTGTCTTCGGCCAGTCGGGTGCCGGCAACAACTGGGCCAAGGGCCACTACACCGAGGGCGCTGAGCTCGTCGACAACGTTCTTGATGTTGTTCGTCGCG.AAGCTGA.GGGCTGCGACTGCCTCCAGGGTTTCCAAATCACCCACTCGCTTGGTGGTGGTACTGGTGCCGGTATGGGTACCCTCTTGATCTCTAAGATCCGTGAGGAGTTCCCCGACCGCATGATGGCCACTTTCTCCGTCATGCCTTCTCCCAAGGTCTCCGATACCGTCGTTGAGCCGTACAATGCTACTCTTTC..CGTCCACCAGCTGGTTGAGAACTCGGACGAGACCTTCTGCATTGACAACGAGGCCTTGTACGACATTTGCATGCGCACATTGAAGCTATCCAACCCTTCGTACGGTGACTTGAACCACCTCGTCTCCGCTGTCATGTCTGGTGTCACCACTTGCCTGCGTTTCCCTGGTCAGCTGAACTCTGACCTGCGCAAGCTGGCGGTCAATATGGTACCATTCCCTCGTCTGCACTTCTTTATGGTCGGCTTTTCTCCTCTCACGAGCCGCGGTGCTTACTCTTTCCGCGCTGTCACGGTCCCCGAGTTGACCCAGCAAATGTTCGACCCCAAGAACATGATGGCTGCTGCTGACTTCCGTAACGGCCGCTACCTGACATGCTCTGCTATCTTGTAAG...ATGATA......CCCCC.....AACTTTTTCTTCTGC...GTAGCAT................ATG......CTAATT.......TACTA......CT....CTTCAC.....TA....GCCGCGGCAAGGTTTCCATGAAGGAAGTCGAGGATCAGATGCGACACGTCCAGAACAAGAACTCAACTTACTTCGTCGAGTGGATTCCCAACAACATCCAGAATGTGCAAGGCCGGTTTCGCCGG.TGATGATGCTCCCCGCGCCGTCTTCCGTAAGT.......TCC...........CCCC.............TGCTT......AGCCTTGCCCA...ACACC.......GGCCCC.GC.TTG..TGCCT.CG....CCA..........AGCTGC..CTCGTTCTCT..ATCT.TGGGA.......CT.T.GT.TCTGAC.CTCTACACAA...AGC.ATCCATTGTCGGTCGTCCCCGTCACCATGGGTAAGT....ACATG....CTCCTTCT.........TGGGGTAAT.CCT.TCT.........CCTT........CAC....A.ATTTGG..GATG.CCT.....GCTCAC....CGTTCACCA......C..CAGTATCATGATTGGTATGGGCCAGAAGGACTCGTA
>Xylaria_furcata_YMJ1128
GATGACAGTGATCACTTCGGTAAGAAGCGATTAGATCTGGCTGGGCCTCTTCTGGCCAAGCTTTTCCGCAATATTGTACGCCGCATGACTCAAGAGGTCTTGTCTCACCTCAAACGGAGTATCGAGCAAGGGAAACAGTTCAATATTGCATTGGCTGTGAAGTCCAACATCATCACGGCCGGGTTGAAATACTCGCTCGCTACAGGAAACTGGGGTGATCAGAAGAAGGCCATGAGCTCCACTGCCGGTGTTTCTCAGGTCTTGAACCGATATACGTTCGCGTCCACATTGTCGCATCTGCGAAGAACAAACACGCCCGTGGGCAGAGATGGTAAGCTCGCCAAGCCGCGACAACTTCACAACACCCACTGGGGTCTCGTCTGTCCGGCCGAGACACCTGAAGGCCAAGCCTGTGGCCTCGTCAAAAACCTATCTCTGATGTGCTCCATTAGCGTGGGTACATCTACTGAGCCTATCGTTGACTATATGATTTCACGTAACATGGAAGTCTTAGAAGAATATGAACCTCAAAGATATCCCCATGCGACTAAAATCTTTCTCAACGGTTCGTGGATTGGTGTCCACCAAGATGCGAAGGCTCTAGTCAGGGACGTCCAACAATTGCGCCGGTCTAACCAAATCCCGGCCGAGGTGTCTTTGGTTCGGGATATCCGTGATCGCGAATTCAAGATCTTCTCGGATGCCGGTCGTGTCATGCGACCCTTGTTTGTGGTCGAACAAGAGGACGACAACGAGAAGGGCGTAAACAAGGGCTCATTAGTCCTCACAAAGGACATTGTTCGGAGACTTGAGCTTGATCAGACCCTCCCACCTGGAAGCGACGAGTATTTTGGCTGGCAAGGCCTAGTCCATGCTGGTGTCATCGAATATATGGATGCCGAGGAGGAAGAGACGGCCATGATATGCATGACCCCCGAGGATCTGGAGCTCTATCGACTGGCCAAGTT.AGGCTAC...AACGTC...GATG.AGGAC...ACCAGTGAGACA.........CCCAACAAGCGGTTGAAGACGAGGATGAACCCAACCACACACATGTACACCCATTGTGAAATCCATCC.TAGCATGCTTCTCGGGATCTGC.GCCAGTATCATTCCTTTCCCCGATCATAACCAGGTAA.GC.....ATTG...CCC..GCCGCCA....TTTGTGT........TACAAC.....ACTG........TT.............GCTAA.CCCC.TTTTCCTTCCA........TAGTCGCCTCGTAACACG.TACCAGTCAGCCATGGGCAAGCAAGCCATGGGAACATGCGTGAGATTGTAAGT.................................TT..........GCC...............................TCGCC....................CCTC..........GTT....TAATT.TC...GCCGCCCC...........AT..CAA......GCTCCA......AC....AAA............TTTCTTG.....CTGCCTGACA.......CCC..........TGA....ACGC.GTC.......TCCG.............CCG.......................................TGAC..CC....................................TCT...AC...........ACTC.................GAG.C.....GTT.....TTC.....TGGGAGTCTAG.......TCGATGAGGA...........CGTGGTTC....CCGCC...AAACAC.G.......CAGCTAGCAGAG..CA...GTTTC................ACCGTCT............ACTA.......CC.....ATTTTTT..............GTTTGGAATAT..............AATAAC......TCA.....GCTAACAACTGT.GCTT....GCGCTTCCGC..GACCATAGGTTCACCTCCAAACCGGCCAATGCGTAAGTC....GCT...CC.CCGCGA.............CCGTC.........ACTCCAA..C..............AAA........GTCTTTCCG.........GAAGCTCACA..TC...AT.AT.GA..CAGGGTAACCAAATCGGTGCTGCTTTCTGGCAAACCATCTCCGGCGAGCACGGTCTCGATGGCAATGGAGTGTA..CGTA.TCA.....AGGGTT.......TCA....AAGAAAA.......TG.............CCAGG......GCAT.............GG.........TGGA.....CTAACG.GAC.TGGAAAT...AGTTACAGCGGTACCTCTGAGCTCCAGCTGGAGCGCATGAGCGTGTATTTCAACGAGGT.ACGCG....AATCG..............ATGAT..................ACGAGCTTC.......T.TTTGGCA...............AGCGGG.........CC.........TTCT..AACTGGACCACACTATA.......GGGCGCAAACAACAAGTACGTCCCTCGCGCTGTCCTGGTCGATCTGGAGCCCGGTACTATGGATGCTGTCCGTGCTGGTCCTTTCGGCCAGCTCTTCCGACCCGACAACTTTGTCTTCGGCCAGTCGGGTGCCGGCAACAACTGGGCCAAGGGTCACTACACCGAGGGCGCTGAGCTCGTCGACAACGTTCTTGATGTTGTTCGTCGCG.AAGCTGA.GGGCTGCGACTGCCTCCAGGGTTTCCAAATCACCCACTCGCTTGGTGGTGGTACTGGTGCCGGTATGGGTACCCTCTTGATCTCTAAGATCCGTGAGGAGTTCCCCGACCGCATGATGGCCACTTTCTCCGTCATGCCTTCTCCCAAGGTCTCCGATACCGTCGTTGAGCCGTACAATGCTACTCTTTC..CGTCCACCAGCTGGTTGAGAACTCGGACGAGACCTTCTGCATTGACAACGAGGCCTTGTACGACATTTGCATGCGCACATTGAAGCTATCCAACCCTTCGTACGGTGACTTGAACCACCTCGTCTCCGCTGTCATGTCTGGTGTCACCACTTGCCTGCGTTTCCCTGGTCAGCTGAACTCTGACCTGCGCAAGCTGGCGGTCAATATGGTACCATTCCCTCGTCTGCACTTCTTTATGGTCGGATTTTCTCCTCTCACGAGCCGCGGTGCTTACTCTTTCCGCGCTGTCACGGTCCCCGAGTTGACCCAGCAAATGTTCGACCCCAAGAACATGATGGCTGCTGCTGACTTCCGTAACGGCCGCTACCTGACATGCTCTGCTATCTTGTAAG...ATGATA......CCCCC.....AACTTTTTCTTCTGC...GTAGCAT................ATG......CTAATT.......TACTA......CT....CTTCAC.....TA....GCCGCGGCAAGGTTTCCATGAAGGAAGTCGAGGATCAGATGCGACACGTCCAGAACAAGAACTCAACTTACTTCGTCGAGTGGATTCCCAACAACATCCAGAATGTGCAAGGCCGGTTTCGCCGG.TGATGATGCTCCCCGCGCCGTCTTCCGTAAGT.......TCC...........CCCC.............TGCTT......AGCCTTGCCCA...ACACC.......GGCCCC.GC.TTG..TGCCT.CG....CCA..........AGCTGC..CTCGTTCTCT..ATCT.TGGGA.......CT.T.GT.TCTGAC.CTCTACAAAA...AGC.GTCCATTGTCGGTCGTCCCCGTCACCATGGGTAAGT....ACATG....CTCCTTCT.........TGGGGTAAT.CCT.TCT.........CCTT........CAC....A.ATTTGG..GATG.CCT.....GCTCAC....CGTTCACCA......C..CAGTATCATGATTGGTATGGGCCAGAAGGACTCGTA
>Xylaria_furcata_YMJ1736
GATGACAGTGATCACTTCGGTAAGAAGCGATTAGATCTGGCTGGGCCTCTTCTGGCCAAGCTTTTCCGCAATATTGTACGCCGCATGACTCAAGAGGTCTTGTCTCACCTCAAACGGAGTATCGAGCAAGGAAAACAGTTCAATATTGCATTGGCTGTGAAGTCCAACATCATCACGGCCGGGTTGAAATACTCGCTCGCTACAGGAAACTGGGGTGATCAGAAGAAGGCCATGAGCTCCACTGCCGGTGTTTCTCAGGTCTTGAACCGATATACGTTCGCGTCCACATTGTCGCATCTGCGAAGAACAAACACGCCCGTGGGCAGAGATGGTAAGCTCGCCAAGCCGCGACAACTTCACAACACCCACTGGGGTCTCGTCTGTCCGGCCGAGACACCTGAAGGCCAAGCCTGTGGCCTCGTCAAAAACCTATCTCTGATGTGCTCCATTAGCGTGGGTACATCTACTGAGCCTATCGTTGACTATATGATTTCACGTAACATGGAAGTCTTAGAAGAATATGAACCTCAAAGATATCCCCATGCGACTAAAATCTTTCTCAACGGTTCGTGGATTGGTGTCCACCAAGATGCGAAGGCTCTAGTCAGGGACGTCCAACAATTGCGCCGGTCTAACCAAATCCCGGCCGAGGTGTCTTTGGTTCGGGATATCCGTGATCGCGAATTCAAGATCTTCTCGGATGCCGGTCGTGTCATGCGACCCTTGTTTGTGGTCGAACAAGAGGACGACAACGAGAAGGGCGTAAACAAGGGCTCATTAGTCCTCACAAAAGACATTGTTCGGAGACTTGAGCTTGATCAGACCCTCCCACCTGGAAGCGACGAGTATTTTGGCTGGCAAGGCCTAGTCCATGCTGGTGTCATCGAATATATGGATGCCGAGGAGGAAGAGACGGCCATGATTTGCATGACCCCCGAGGATCTAGAGCTCTATCGACTGGCCAAGTT.AGGCTAC...AACGTC...GATG.AGGAC...ACCAGTGAGACA.........CCCAACAAGCGGTTGAAGACGAGGATGAACCCAACCACACACATGTACACCCATTGTGAAATCCATCC.TAGCATGCTTCTCGGGATCTGC.GCCAGTATCATTCCTTTCCCCGATCATAACCAGGTAA.GC.....ATTG...CC...GCCGCCA....TTTGTGT........CATAAC.....ACTG........TT.............GCTAA.CCCC.TTT.CCTTCCA........TAGTCGCCTCGTAACACG.TACCAGTCAGCCATGGGCAAGCAAGCCATGGGAACATGCGTGAGATTGTAAGT.................................TT..........GCC...............................TCGCC....................CCTC..........GTT....TAATT.TC...GCCGCCCC...........AT..CAA......GCTCCA......AC....AAA............TTTCTTG.....CTGCCTGACA.......CCC..........TGA....ACGC.GTC.......TCCG.............CCG.......................................TGAC..CC....................................TCT...AC...........ACTC.................GAG.C.....GTT.....TTC.....TGGGAGTCTAG.......TCGATGAGGA...........CGTGGTTC....CCGCC...AAACAC.G.......CAGCTAGCAGAG..CA...GTTTC................ACCGTCT............ACTA.......CC.....ATTTTTT..............GTTTGGAATAT..............AATAAC......TCA.....GCTAACAACTGT.GCTT....GCGCTTCCGC..GACCATAGGTTCACCTCCAAACCGGCCAATGCGTAAGTC....GCT...CC.CCGCGA.............CCGTC.........ACTCCAA..C..............AAA........GTCTTTCCG.........GAAGCTCACA..TC...AT.AT.GA..CAGGGTAACCAAATCGGTGCTGCTTTCTGGCAAACCATCTCCGGCGAGCACGGTCTCGATGGCAATGGAGTGTA..CGTA.TCA.....AGGGTT.......TCA....AAGAAAA.......TG.............CCAGG......GCAT.............GG.........TGGA.....CTAACG.GAC.TGGAAAT...AGTTACAGCGGTACCTCTGAGCTCCAGCTGGAGCGCATGAGCGTGTATTTCAACGAGGT.ACGCG....AATCG..............ATGAT..................ACGAGCTTC.......T.TTTGGCA...............AGCGGG.........CC.........TTCT..AACTGGACCACACTATA.......GGGCGCAAACAACAAGTACGTCCCTCGCGCTGTCCTGGTCGATCTGGAGCCCGGTACTATGGATGCTGTCCGTGCTGGTCCTTTCGGCCAGCTCTTCCGACCCGACAACTTTGTCTTCGGCCAGTCGGGTGCCGGCAACAACTGGGCCAAGGGTCACTACACCGAGGGCGCTGAGCTCGTCGACAACGTTCTTGATGTTGTTCGTCGCG.AAGCTGA.GGGCTGCGACTGCCTCCAGGGTTTCCAAATCACCCACTCGCTTGGTGGTGGTACTGGTGCCGGTATGGGTACCCTCTTGATCTCTAAGATCCGTGAGGAGTTCCCCGACCGCATGATGGCCACTTTCTCCGTCATGCCTTCTCCCAAGGTCTCCGATACCGTCGTTGAGCCGTACAATGCTACTCTTTC..CGTCCACCAGCTGGTTGAGAACTCGGACGAGACCTTCTGCATTGACAACGAGGCCTTGTACGACATTTGCATGCGCACATTGAAGCTATCCAACCCTTCGTACGGTGACTTGAACCACCTCGTCTCCGCTGTCATGTCTGGTGTCACCACTTGCCTGCGTTTCCCTGGTCAGCTGAACTCTGACCTGCGCAAGCTGGCGGTCAATATGGTACCATTCCCTCGTCTGCACTTCTTTATGGTCGGATTTTCTCCTCTCACGAGCCGCGGTGCTTACTCTTTCCGCGCTGTCACGGTCCCCGAGTTGACCCAGCAAATGTTCGACCCCAAGAACATGATGGCTGCTGCTGACTTCCGTAACGGCCGCTACCTGACATGCTCTGCTATCTTGTAAG...ATGATA......CCCCC.....AACTTTTTCTTCTGC...GTAGCAT................ATG......CTAATT.......TACTA......CT....CTTCAC.....TA....GCCGCGGCAAGGTTTCCATGAAGGAAGTCGAGGATCAGATGCGACACGTCCAGAACAAGAACTCAACTTACTTCGTCGAGTGGATTCCCAACAACATCCAGAATGTGCAAGGCCGGTTTCGCCGG.TGATGATGCTCCCCGCGCCGTCTTCCGTAAGT.......TCC...........CCCC.............TGCTT......AGCCTTGCCCA...ACACC.......GGCCCC.GC.TTG..TGCCT.CG....CCA..........AGCTGC..CTCGTTCTCT..ATCT.TGGGA.......CT.T.GG.TCTGAC.CTCTACACAA...AGC.GTCCATTGTCGGTCGTCCCCGTCACCATGGGTAAGT....ACATG....CTCCTTCT.........TGGGGTAAT.CCT.TCT.........CCTT........CAC....A.ATTTGG..GATG.CCT.....GCTCAC....CGTTCACCA......C..CAGTATCATGATTGGTATGGGCCAGAAGGACTCGTA
>Xylaria_furcata_YMJ978
GATGACAGTGATCACTTCGGTAAGAAGCGATTAGATCTGGCTGGGCCTCTTCTGGCCAAGCTTTTCCGCAATATTGTACGCCGCATGACTCAAGAGGTCTTGTCTCACCTCAAACGGAGTATCGAGCAAGGAAAACAGTTCAATATTGCATTGGCTGTGAAGTCCAACATCATCACGGCCGGGTTGAAATACTCGCTCGCTACAGGAAACTGGGGTGATCAGAAGAAGGCCATGAGCTCCACTGCCGGTGTTTCTCAGGTCTTGAACCGATATACGTTCGCGTCCACCTTGTCACATCTGCGAAGAACAAACACGCCCGTGGGCAGAGATGGTAAGCTCGCCAAGCCGCGACAACTTCACAACACCCACTGGGGTCTCGTCTGTCCGGCCGAGACACCTGAAGGCCAAGCCTGTGGCCTCGTCAAAAACCTATCTCTGATGTGCTCCATTAGCGTGGGTACATCTACTGAGCCTATCGTTGACTATATGATTTCACGTAACATGGAAGTCTTAGAAGAATATGAACCTCAAAGATATCCCCATGCGACTAAAATCTTTCTCAACGGTTCGTGGATTGGTGTCCACCAAGATGCGAAGGCTCTAGTCAGGGACGTCCAACAATTGCGCCGGTCTAACCAAATCCCGGCCGAGGTGTCTTTGGTTCGGGATATCCGTGATCGCGAATTCAAGATCTTCTCGGATGCCGGTCGTGTCATGCGACCCTTGTTTGTGGTCGAACAAGAGGACGACAACGAGAAGGGCGTAAACAAGGGCTCATTAGTCCTCACAAAGGACATTGTTCGGAGACTTGAGCTTGATCAGACCCTCCCACCTGGAAGCGACGAGTATTTTGGCTGGCAAGGCCTAGTCCATGCTGGTGTCATCGAATATATGGATGCCGAGGAGGAAGAGACGGCCATGATTTGCATGACCCCCGAGGATCTGGAGCTCTATCGACTGGCCAAGTT.AGGCTAC...AACGTC...GATG.AGGAC...ACCAGTGAGACC.........CCCAACAAGCGGTTGAAGACGAGGATGAACCCAACCACACACATGTACACCCATTGTGAAATCCATCC.TAGCATGCTTCTCGGGATCTGC.GCCAGTATCATTCCTTTCCCCGATCATAACCAGGTAA.GC.....ATTG...CCC..GCCGCCA....TTTGTGT........TACAAC.....ACTG........TT.............GCTAA.CCCC.TTTTCCTTCCA........TAGTCGCCTCGTAACACG.TACCAGTCAGCCATGGGCAAGCAAGCCATGGGAACATGCGTGAGATTGTAAGT.................................TT..........GCC...............................TCGCC....................CCTC..........GTT....TAATT.TC...GACGCCCC...........AT..CAA......GCTCCA......AC....AAA............TTTCTTG.....CTGCCTGACA.......CCC..........TGA....ACGC.GTC.......TCCG.............CCG.......................................TGAC..CC....................................TCT...AC...........ACTC.................GAG.C.....GTT.....TTC.....TGGGAATCTAG.......TCGATGACGA...........CGTGGTTC....CCGCC...AAACAC.G.......CAGCTAGCAGAG..CA...GCTTC................ACCGTCT............ACTA.......CC.....ATTTTTT..............GTTTGAAATAT..............AATAAC......TCA.....GCTAACAACTGT.GCTT....GCGCTTCCGC..GACCATAGGTTCACCTCCAAACCGGCCAATGCGTAAGTC....GCT...CC.CCGCGA.............CCGTC.........ACTCCAA..C..............AAA........GTCTTTCCC.........GAAGCTCACA..TC...AT.AT.GA..CAGGGTAACCAAATCGGTGCTGCTTTCTGGCAAACCATCTCCGGCGAGCACGGTCTCGATGGCAATGGAGTGTA..CGTA.TCA.....AGGGTT.......TCA....AAGAAAA.......TG.............CCAGG......GCAT.............GG.........TGGA.....CTAACA.GAC.TGGAAAT...AGTTACAGCGGTACCTCTGAGCTCCAGCTGGAGCGCATGAGCGTGTATTTCAACGAGGT.ACGCG....AATCG..............ATGAT..................ACGAGCTTC.......T.TTTGGCA...............AGCGGG.........CC.........TTCT..AACTGGACCACACTATA.......GGGCGCAAACAACAAGTACGTCCCTCGCGCTGTCCTGGTCGATCTGGAGCCCGGTACTATGGATGCTGTCCGTGCTGGTCCTTTCGGCCAGCTCTTCCGACCCGACAACTTTGTCTTCGGCCAGTCGGGTGCCGGCAACAACTGGGCCAAGGGTCACTACACCGAGGGCGCTGAGCTCGTCGACAACGTTCTTGATGTTGTTCGTCGCG.AAGCTGA.GGGCTGCGACTGCCTCCAGGGTTTCCAAATCACCCACTCGCTTGGTGGTGGTACTGGTGCCGGTATGGGTACCCTCTTGATCTCTAAGATCCGTGAGGAGTTCCCCGACCGCATGATGGCCACTTTCTCCGTCATGCCTTCTCCCAAGGTCTCCGATACCGTCGTTGAGCCGTACAATGCTACTCTTTC..CGTCCACCAGCTGGTTGAGAACTCGGACGAGACCTTCTGCATTGACAACGAGGCCTTGTACGACATTTGCATGCGCACATTGAAGCTATCCAACCCTTCGTACGGTGACTTGAACCACCTCGTCTCCGCTGTCATGTCTGGTGTCACCACTTGCCTGCGTTTCCCTGGTCAGCTGAACTCTGACCTGCGCAAGCTGGCGGTCAATATGGTACCATTCCCTCGTCTGCACTTCTTTATGGTCGGCTTTTCTCCCCTCACGAGCCGCGGTGCTTACTCTTTCCGCGCTGTCACGGTCCCCGAGTTGACCCAGCAAATGTTCGACCCCAAGAACATGATGGCTGCTGCTGACTTCCGTAACGGCCGCTACCTGACATGCTCTGCTATCTTGTAAG...ATGATA......CCCCC.....AACTTTTTCTTCTGC...GTAGCAT................ATG......CTAATT.......TACTA......CT....CTTCAT.....TA....GCCGCGGCAAGGTTTCCATGAAGGAAGTCGAGGATCAGATGCGACACGTCCAGAACAAGAACTCAACTTACTTCGTCGAGTGGATTCCCAACAACATCCAGAATGTGCAAGGCCGGTTTCGCCGG.TGATGATGCTCCCCGCGCCGTCTTCCGTAAGT.......TCC...........CCCC.............TGCTT......AGCCTTGCCCA...ACACC.......GGCCCC.GC.TTG..TGCCT.CG....CCA..........AGCTGC..CTCGTTCTCT..ATCT.TGGGA.......CT.T.GT.TCTGAC.CTCTACAAAA...AGC.GTCCATTGTCGGTCGTCCCCGTCACCATGGGTAAGT....ACATG....CTCCTTCT.........TGGGGTAAT.CCT.TCT.........CCTT........CAC....A.ATTTGG..GATG.CCT.....GCTCAC....CGTTCACCA......C..CAGTATCATGATTGGTATGGGCCAGAAGGACTCGTA
>Xylaria_furcata_YMJ1120
GATGACAGTGATCACTTCGGTAAGAAGCGATTAGATCTGGCTGGGCCTCTTCTGGCCAAGCTTTTCCGCAATATTGTACGCCGCATGACTCAAGAGGTCTTGTCTCACCTCAAACGGAGTATCGAGCAAGGAAAACAGTTCAATATTGCATTGGCTGTGAAGTCCAACATCATCACGGCCGGGTTGAAATACTCGCTCGCTACAGGAAACTGGGGTGATCAGAAGAAGGCCATGAGCTCCACTGCCGGTGTTTCTCAGGTCTTGAACCGATATACGTTCGCGTCCACCTTGTCGCATCTGCGAAGAACAAACACGCCCGTGGGCAGAGATGGTAAGCTCGCCAAGCCGCGACAACTTCACAACACCCACTGGGGTCTCGTCTGTCCGGCCGAGACACCTGAAGGCCAAGCCTGTGGCCTCGTCAAAAACCTATCTCTGATGTGCTCCATTAGCGTGGGTACATCTACTGAGCCTATCGTTGACTATATGATTTCACGTAACATGGAAGTCTTAGAAGAATATGAACCTCAAAGATATCCCCATGCGACTAAAATCTTTCTCAACGGTTCGTGGATTGGTGTCCACCAAGATGCGAAGGCTCTAGTCAGGGACGTCCAACAATTGCGCCGGTCTAACCAAATCCCGGCCGAGGTGTCTTTGGTTCGGGATATCCGTGATCGCGAATTCAAGATCTTCTCGGATGCCGGTCGTGTCATGCGACCCTTGTTTGTGGTCGAACAAGAGGACGACAACGAGAAGGGCGTAAACAAGGGCTCATTAGTCCTCACAAAGGACATTGTTCGGAGACTTGAGCTTGATCAGACCCTCCCACCTGGAAACGACGAGTATTTTGGCTGGCAAGGCCTAGTCCATGCTGGTGTCATCGAATATATGGATGCCGAGGAGGAAGAGACGGCCATGATTTGCATGACCCCCGAGGATCTGGAGCTCTATCGACTGGCCAAGTT.AGGCTAC...AACGTC...GATG.AGGAC...ACCAGTGAGACA.........CCCAACAAGCGGTTGAAGACGAGGATGAACCCAACCACACACATGTACACCCATTGTGAAATCCATCC.TAGCATGCTTCTCGGGATCTGC.GCCAGTATCATTCCTTTCCCCGATCATAACCAGGTAA.GC.....ATTG...CC...GCCGCCA....TTTGTGT........CATAAC.....ACTG........TT.............GCTAA.CCCC.TTTTCCTTCCA........TAGTCGCCTCGTAACACG.TACCAGTCAGCCATGGGCAAGCAAGCCATGGGAACATGCGTGAGATTGTAAGT.................................TT..........GCC...............................TCGCC....................CCTC..........GTT....TAATT.TC...GACGCCCC...........AT..CAA......GCTCCA......AC....AAA............TTTCTTG.....CTGCCTGACA.......CCC..........TGA....ACGC.GTC.......TCCG.............CCG.......................................TGAC..CC....................................TCT...AC...........ACTC.................GAG.C.....GTT.....TTC.....TGGGAATCTAG.......TCGATGACGA...........CGTGGTTC....CCGCC...AAACAC.G.......CAGCGAGCAGAG..CA...GCTTC................ACCGTCT............ACTA.......CC.....ATTTTTT..............GTTTGAAATAT..............AATAAC......TCA.....GCTAACAACTGT.GCTT....GCGCTTCCGC..GACCATAGGTTCACCTCCAAACCGGCCAATGCGTAAGTC....GCT...CC.CCGCGA.............CCGTC.........ACTCCAA..C..............AAA........GTCTTTCCC.........GAAGCTCACA..TC...AT.AT.GA..CAGGGTAACCAAATCGGTGCTGCTTTCTGGCAAACCATCTCCGGCGAGCACGGTCTCGATGGCAATGGAGTGTA..CGTA.TCA.....AGGGTT.......TCA....AAGAAAA.......TG.............CCAGG......GCAT.............GG.........TGGA.....CTAACA.GAC.TGGAAAT...AGTTACAGCGGTACCTCTGAGCTCCAGCTGGAGCGCATGAGCGTGTATTTCAACGAGGT.ACGCG....AATCG..............ATGAT..................ACGAGCTTC.......T.TTTGGCA...............AGCGGG.........CC.........TTCTCTAACTGGACCACACTATA.......GGGCGCAAACAACAAGTACGTCCCTCGCGCTGTCCTGGTCGATCTGGAGCCCGGTACTATGGATGCTGTCCGTGCTGGTCCTTTCGGCCAGCTCTTCCGACCCGACAACTTTGTCTTCGGCCAGTCGGGTGCCGGCAACAACTGGGCCAAGGGTCACTACACCGAGGGCGCTGAGCTCGTCGACAACGTTCTTGATGTTGTTCGTCGCG.AAGCTGA.GGGCTGCGACTGCCTCCAGGGTTTCCAAATCACCCACTCGCTTGGTGGTGGTACTGGTGCCGGTATGGGTACCCTCTTGATCTCTAAGATCCGTGAGGAGTTCCCCGACCGCATGATGGCCACTTTCTCCGTCATGCCTTCTCCCAAGGTCTCCGATACCGTCGTTGAGCCGTACAATGCTACTCTTTC..CGTCCACCAGCTGGTTGAGAACTCGGACGAGACCTTCTGCATTGACAACGAGGCCTTGTACGACATTTGCATGCGCACATTGAAGCTATCCAACCCTTCGTACGGTGACTTGAACCACCTCGTCTCCGCTGTCATGTCTGGTGTCACCACTTGCCTGCGTTTCCCTGGTCAGCTGAACTCTGACCTGCGCAAGCTGGCGGTCAATATGGTACCATTCCCTCGTCTGCACTTCTTTATGGTCGGCTTTTCTCCTCTCACGAGCCGCGGTGCTTACTCTTTCCGCGCTGTCACGGTCCCCGAGTTGACCCAGCAAATGTTCGACCCCAAGAACATGATGGCTGCTGCTGACTTCCGTAACGGCCGCTACCTGACATGCTCTGCTATCTTGTAAG...ATGATA......CCCCC.....AACTTTTTCTTCTGC...GTAGCAT................ATG......CTAATT.......TACTA......CT....CTTCAT.....TA....GCCGCGGCAAGGTTTCCATGAAGGAAGTCGAGGATCAGATGCGACACGTCCAGAACAAGAACTCAACTTACTTCGTCGAGTGGATTCCCAACAACATCCAGAATGTGCAAGGCCGGTTTCGCCGGGTGATGATGCTCCCCGCGCCGTCTTCCGTAAGT.......TCC...........CCCC.............TGCTT......AGCCTTGCCCA...ACACC.......GGCCCC.GC.TTG..TGCCT.CG....CCA..........AGCTGC..CTCGTTCTCT..ATCT.TGGGA.......CT.T.GT.TCTGAC.CTCTACAAAA...AGC.GTCCATTGTCGGTCGTCCCCGTCACCATGGGTAAGT....ACATG....CTCCTTCT.........TGGGGTAAT.CCT.TCT.........CCTT........CAC....A.ATTTGG..GATG.CCT.....GCTCAC....CGTTCACCA......C..CAGTATCATGATTGGTATGGGCCAGAAGGACTCGTA
>Xylaria_furcata_YMJ990
GATGACAGTGATCACTTCGGTAAGAAGCGATTAGATCTGGCTGGGCCTCTTCTGGCCAAGCTTTTCCGCAATATTGTACGCCGCATGACTCAAGAGGTCTTGTCTCACCTCAAACGGAGTATCGAGCAAGGAAAACAGTTCAATATTGCATTGGCTGTGAAGTCCAACATCATCACGGCCGGGTTGAAATACTCGCTCGCTACAGGAAACTGGGGTGATCAGAAGAAGGCCATGAGCTCCACTGCCGGTGTTTCTCAGGTCTTGAACCGATATACGTTCGCGTCCACCTTGTCGCATTTGCGAAGAACAAACACGCCCGTGGGCAGAGATGGTAAGCTCGCCAAGCCGCGACAACTTCACAACACCCACTGGGGTCTCGTCTGTCCGGCCGAGACACCTGAAGGCCAAGCCTGTGGCCTCGTCAAAAACCTATCTCTGATGTGCTCCATTAGCGTGGGTACATCTACTGAGCCTATCGTTGACTATATGATTTCACGTAACATGGAAGTCTTAGAAGAATATGAACCTCAAAGATATCCCCATGCGACTAAAATCTTTCTCAACGGTTCGTGGATTGGTGTCCACCAAGATGCGAAGGCTCTAGTCAGGGACGTCCAACAATTGCGCCGGTCTAACCAAATCCCGGCCGAGGTGTCTTTGGTTCGGGATATCCGTGATCGCGAATTCAAGATCTTCTCGGATGCCGGTCGTGTCATGCGACCCTTGTTTGTGGTCGAACAAGAGGACGACAACGAGAAGGGCGTAAACAAGGGCTCATTAGTCCTCACAAAAGACATTGTTCGGAGACTTGAGCTTGATCAGACCCTCCCACCTGGAAGCGACGAGTATTTTGGCTGGCAAGGCCTAGTCCATGCTGGTGTCATCGAATATATGGATGCCGAGGAGGAAGAGACGGCCATGATTTGCATGACCCCCGAGGATCTGGAGCTCTATCGACTGGCCAAGTT.AGGCTAC...AACGTC...GATG.AGGAC...ACCAGTGAGACA.........CCCAACAAGCGGTTGAAGACGAGGATGAACCCAACCACACACATGTACACCCATTGTGAAATCCATCC.TAGCATGCTTCTCGGGATCTGC.GCCAGTATCATTCCTTTCCCCGATCATAACCAGGTAA.GC.....ATTG...CCC..GCCGCCA....TTTGTGT........TACAAC.....ACTG........TT.............GCTAA.CCCC.TTTTCCTTCCA........TAGTCGCCTCGTAACACG.TACCAGTCAGCCATGGGCAAGCAAGCCATGGGAACATGCGTGAGATTGTAAGT.................................TT..........GCC...............................TCGCC....................CCTC..........GTT....TAATT.TC...GCCGCCCC...........AT..CAA......GCTCCA......AC....AAA............TTTCTTG.....CTGCCTGACA.......CCC..........TGA....ACGC.GTC.......TCCG.............CCG.......................................TGAC..CC....................................TCT...AC...........ACTC.................GAG.C.....GTT.....TTC.....TGGGAATCTAG.......TCGATGACGA...........CGTGGTTC....CCGCC...AAACAC.G.......CAGCTAGCAGAG..CA...GCTTC................ACCGTCT............ACTA.......CC.....ATTTTTT..............GTTTGAAATAT..............AATAAC......TCA.....GCTAACAACTGT.GCTT....GCGCTTCCGC..GACCATAGGTTCACCTCCAAACCGGCCAATGCGTAAGTC....GCT...CC.CCGCGA.............CCGTC.........ACTCCAA..C..............AAA........GTCTTTCCC.........GAAGCTCACA..TC...AT.AT.GA..CAGGGTAACCAAATCGGTGCTGCTTTCTGGCAAACCATCTCCGGCGAGCACGGTCTCGATGGCAATGGAGTGTA..CGTA.TCA.....AGGGTT.......TCA....AAGAAAA.......TG.............CCAGG......GCAT.............GG.........TGGA.....CTAACA.GAC.TGGAAAT...AGTTACAGCGGTACCTCTGAGCTCCAGCTGGAGCGCATGAGCGTGTATTTCAACGAGGT.ACGCG....AATCG..............ATGAT..................ACGAGCTTC.......T.TTTGGCA...............AGCGGG.........CC.........TTCT..AACTGGACCACACTATA.......GGGCGCAAACAACAAGTACGTCCCTCGCGCTGTCCTGGTCGATCTGGAGCCCGGTACTATGGATGCTGTCCGTGCTGGTCCTTTCGGCCAGCTCTTCCGACCCGACAACTTTGTCTTCGGCCAGTCGGGTGCCGGCAACAACTGGGCCAAGGGTCACTACACCGAGGGCGCTGAGCTCGTCGACAACGTTCTTGATGTTGTTCGTCGCG.AAGCTGA.GGGCTGCGACTGCCTCCAGGGTTTCCAAATCACCCACTCGCTTGGTGGTGGTACTGGTGCCGGTATGGGTACCCTCTTGATCTCTAAGATCCGTGAGGAGTTCCCCGACCGCATGATGGCCACTTTCTCCGTCATGCCTTCTCCCAAGGTCTCCGATACCGTCGTTGAGCCGTACAATGCTACTCTTTC..CGTCCACCAGCTGGTTGAGAACTCGGACGAGACCTTCTGCATTGACAACGAGGCCTTGTACGACATTTGCATGCGCACATTGAAGCTATCCAACCCTTCGTACGGTGACTTGAACCACCTCGTCTCCGCTGTCATGTCTGGTGTCACCACTTGCCTGCGTTTCCCTGGTCAGCTGAACTCTGACCTGCGCAAGCTGGCGGTCAATATGGTACCATTCCCTCGTCTGCACTTCTTTATGGTCGGCTTTTCTCCCCTCACGAGCCGCGGTGCTTACTCTTTCCGCGCTGTCACGGTCCCCGAGTTGACCCAGCAAATGTTCGACCCCAAGAACATGATGGCTGCTGCTGACTTCCGTAACGGCCGCTACCTGACATGCTCTGCTATCTTGTAAG...ATGATA......CCCCC.....AACTTTTTCTTCTGC...GTAGCAT................ATG......CTAATT.......TACTA......CT....CTTCAT.....TA....GCCGCGGCAAGGTTTCCATGAAGGAAGTCGAGGATCAGATGCGACACGTCCAGAACAAGAACTCAACTTACTTCGTCGAGTGGATTCCCAACAACATCCAGAATGTGCAAGGCCGGTTTCGCCGG.TGATGATGCTCCCCGCGCCGTCTTCCGTAAGT.......TCC...........CCCC.............TGCTT......AGCCTTGCCCA...ACACT.......GGCCCC.GC.TTG..TGCCT.CG....CCA..........AGCTGC..CTCGTTCTCT..ATCT.TGGGA.......CT.T.GT.TCTGAC.CTCTACAAAA...AGC.GTCCATTGTCGGTCGTCCCCGTCACCATGGGTAAGT....ACATG....CTCCTTCT.........TGGGGTAAT.CCT.TCT.........CCTT........CAC....A.ATTTGG..GATG.CCT.....GCTCAC....CGTTCACCA......C..CAGTATCATGATTGGTATGGGCCAGAAGGACTCGTA
>Xylaria_furcata_YMJ1132
GATGACAGTGATCACTTCGGTAAGAAGCGATTAGATCTGGCTGGGCCTCTTCTGGCCAAGCTTTTCCGCAATATTGTACGCCGCATGACTCAAGAGGTCTTGTCTCACCTCAAACGGAGTATCGAGCAAGGAAAACAGTTCAATATTGCATTGGCTGTGAAGTCCAACATCATCACGGCCGGGTTGAAATACTCGCTCGCTACAGGAAACTGGGGTGATCAGAAGAAGGCCATGAGCTCCACTGCCGGTGTTTCTCAGGTCTTGAACCGATATACGTTCGCGTCCACCTTGTCGCATCTGCGAAGAACAAACACGCCCGTGGGCAGAGATGGTAAGCTCGCCAAGCCGCGACAACTTCACAACACCCACTGGGGTCTCGTCTGTCCGGCCGAGACACCTGAAGGCCAAGCCTGTGGCCTCGTCAAAAACCTATCTCTGATGTGCTCCATTAGCGTGGGTACATCTACTGAGCCTATCGTTGACTATATGATTTCACGTAACATGGAAGTCTTAGAAGAATATGAACCTCAAAGATATCCCCATGCGACTAAAATCTTTCTCAACGGTTCGTGGATTGGTGTCCACCAAGATGCGAAGGCTCTAGTCAGGGACGTCCAACAATTGCGCCGGTCTAACCAAATCCCGGCCGAGGTGTCTTTGGTTCGGGATATCCGTGATCGCGAATTCAAGATCTTCTCGGATGCCGGTCGTGTCATGCGACCCTTGTTTGTGGTCGAACAAGAGGACGACAACGAGAAGGGCGTAAACAAGGGCTCATTAGTCCTCACAAAGGACATTGTTCGGAGACTTGAGCTTGATCAGACCCTCCCACCTGGAAACGACGAGTATTTTGGCTGGCAAGGCCTAGTCCATGCTGGTGTCATCGAATATATGGATGCCGAGGAGGAAGAGACGGCCATGATTTGCATGACCCCCGAGGATCTGGAGCTCTATCGACTGGCCAAGTT.AGGCTAC...AACGTC...GATG.AGGAC...ACCAGTGAGACA.........CCCAACAAGCGGTTGAAGACGAGGATGAACCCAACCACACACATGTACACCCATTGTGAAATCCATCC.TAGCATGCTTCTCGGGATCTGC.GCCAGTATCATTCCTTTCCCCGATCATAACCAGGTAA.GC.....ATTG...CC...GCCGCCA....TTTGTGT........CATAAC.....ACTG........TT.............GCTAA.CCCC.TTTTCCTTCCA........TAGTCGCCTCGTAACACG.TACCAGTCAGCCATGGGCAAGCAAGCCATGGGAACATGCGTGAGATTGTAAGT.................................TT..........GCC...............................TCGCC....................CCTC..........GTT....TAATT.TC...GCCGCCCC...........AT..CAA......GCTCCA......AC....AAA............TTTCTTG.....CTGCCTGACA.......CCC..........TGA....ACGC.GTC.......TCCG.............CCG.......................................TGAC..CC....................................TCT...AC...........ACTC.................GAG.C.....GTT.....TTC.....TGGGAGTCTAG.......TCGATGACGA...........CGTGGTTC....CCGCC...AAACAC.G.......CAGCTAGCAGAG..CA...GCTTC................ACCGTCT............ACTG.......CC.....ATTTTTT..............GTTTGAAATAT..............AATAAC......TCA.....GCTAACAACTGT.GCTT....GCGCTTCCGC..GACCATAGGTTCACCTCCAAACCGGCCAATGCGTAAGTC....GCT...CC.CCGCGA.............TCGTC.........ACTCCAA..C..............AAA........GTCTTTCCC.........GAAGCTCACA..TC...AT.AT.GA..CAGGGTAACCAAATCGGTGCTGCTTTCTGGCAAACCATCTCCGGCGAGCACGGTCTCGATGGCAATGGAGTGTA..CGTA.TCA.....AGGGTT.......TCA....AAGAAAA.......TG.............CCAGG......GCAT.............GG.........TGGA.....CTAACA.GAC.TGGAAAT...AGTTACAGCGGTACCTCTGAGCTCCAGCTGGAGCGCATGAGCGTGTATTTCAACGAGGT.ACGCG....AATCG..............ATGAT..................ACGAGCTTC.......T.TTTGGCA...............AGCGGG.........CC.........TTCTCTAACTGGACCACACTATA.......GGGCGCAAACAACAAGTACGTCCCTCGCGCTGTCCTGGTCGATCTGGAGCCCGGTACTATGGATGCTGTCCGTGCTGGTCCTTTCGGCCAGCTCTTCCGACCCGACAACTTTGTCTTCGGCCAGTCGGGTGCCGGCAACAACTGGGCCAAGGGTCACTACACCGAGGGCGCTGAGCTCGTCGACAACGTTCTTGATGTTGTTCGTCGCG.AAGCTGA.GGGCTGCGACTGCCTCCAGGGTTTCCAAATCACCCACTCGCTTGGTGGTGGTACTGGTGCCGGTATGGGTACCCTCTTGATCTCTAAGATCCGTGAGGAGTTCCCCGACCGCATGATGGCCACTTTCTCCGTCATGCCTTCTCCCAAGGTCTCCGATACCGTCGTTGAGCCGTACAATGCTACTCTTTC..CGTCCACCAGCTGGTTGAGAACTCGGACGAGACCTTCTGCATTGACAACGAGGCCTTGTACGACATTTGCATGCGCACATTGAAGCTATCCAACCCTTCGTACGGTGACTTGAACCACCTCGTCTCCGCTGTCATGTCTGGTGTCACCACTTGCCTGCGTTTCCCTGGTCAGCTGAACTCTGACCTGCGCAAGTTGGCCGTCAATATGGTACCATTCCCTCGTCTGCACTTCTTTATGGTCGGCTTTTCTCCTCTCACGAGCCGCGGTGCTTACTCTTTCCGCGCTGTCACGGTCCCCGAGTTGACCCAGCAAATGTTCGACCCCAAGAACATGATGGCTGCTGCTGACTTCCGTAACGGCCGCTACCTGACATGCTCTGCTATCTTGTAAG...ATGATA......CCCCC.....AACTTTTTCTTCTGC...GTAGCAT................ATG......CTAATT.......TACTA......CT....CTTCAC.....TA....GCCGCGGCAAGGTTTCCATGAAGGAAGTCGAGGATCAGATGCGACACGTCCAGAACAAGAACTCAACTTACTTCGTCGAGTGGATTCCCAACAACATCCAGAATGTGCAAGGCCGGTTTCGCCGG.TGATGATGCTCCCCGCGCCGTCTTCCGTAAGT.......TCC...........CCCC.............TGCTT......AGCCTTGCCCA...ACACC.......GGCCCC.GC.TTG..TGCCT.CG....CCA..........AGCTGC..CTCGTTCTCT..ATCT.TGGGA.......CT.T.GT.TCTGAC.CTCTACAAAA...AGC.GTCCATTGTCGGTCGTCCCCGTCACCATGGGTAAGT....ACATG....CTCCTTCT.........TGGGGTAAT.CCT.TCT.........CCTT........CAC....A.ATTTGG..GATG.CCT.....GCTCAC....CGTTCACCA......C..CAGTATCATGATTGGTATGGGCCAGAAGGACTCGTA
>Xylaria_furcata_YMJ1133
GATGACAGTGATCACTTCGGTAAGAAGCGATTAGATCTGGCTGGGCCTCTTCTGGCCAAGCTTTTCCGCAATATTGTACGCCGCATGACTCAAGAGGTCTTGTCTCACCTCAAACGGAGTATCGAGCAAGGAAAACAGTTCAATATTGCATTGGCTGTGAAGTCCAACATCATCACGGCCGGGTTGAAATACTCGCTCGCTACAGGAAACTGGGGTGATCAGAAGAAGGCCATGAGCTCCACTGCCGGTGTTTCTCAGGTCTTGAACCGATATACGTTCGCGTCCACCTTGTCGCATCTGCGAAGAACAAACACGCCCGTGGGCAGAGATGGTAAGCTCGCCAAGCCGCGACAACTTCACAACACCCACTGGGGTCTCGTCTGTCCGGCCGAGACACCTGAAGGCCAAGCCTGTGGCCTCGTCAAAAACCTATCTCTGATGTGCTCCATTAGCGTGGGTACATCTACTGAGCCTATCGTTGACTATATGATTTCACGTAACATGGAAGTCTTAGAAGAATATGAACCTCAAAGATATCCCCATGCGACTAAAATCTTTCTCAACGGTTCGTGGATTGGTGTCCACCAAGATGCGAAGGCTCTAGTCAGGGACGTCCAACAATTGCGCCGGTCTAACCAAATCCCGGCCGAGGTGTCTTTGGTTCGGGATATCCGTGATCGCGAATTCAAGATCTTCTCGGATGCCGGTCGTGTCATGCGACCCTTGTTTGTGGTCGAACAAGAGGACGACAACGAGAAGGGCGTAAACAAGGGCTCATTAGTCCTCACAAAGGACATTGTTCGGAGACTTGAGCTTGATCAGACCCTCCCACCTGGAAACGACGAGTATTTTGGCTGGCAAGGCCTAGTCCATGCTGGTGTCATCGAATATATGGATGCCGAGGAGGAAGAGACGGCCATGATTTGCATGACCCCCGAGGATCTGGAGCTCTATCGACTGGCCAAGTT.AGGCTAC...AACGTC...GATG.AGGAC...ACCAGTGAGACA.........CCCAACAAGCGGTTGAAGACGAGGATGAACCCAACCACACACATGTACACCCATTGTGAAATCCATCC.TAGCATGCTTCTCGGGATCTGC.GCCAGTATCATTCCTTTCCCCGATCATAACCAGGTAA.GC.....ATTG...CC...GCCGCCA....TTTGTGT........CATAAC.....ACTG........TT.............GCTAA.CCCC.TTTTCCTTCCA........TAGTCGCCTCGTAACACG.TACCAGTCAGCCATGGGCAAGCAAGCCATGGGAACATGCGTGAGATTGTAAGT.................................TT..........GCC...............................TCGCC....................CCTC..........GTT....TAATT.TC...GCCGCCCC...........AT..CAA......GCTCCA......AC....AAA............TTTCTTG.....CTGCCTGACA.......CCC..........TGA....ACGC.GTC.......TCCG.............CCG.......................................TGAC..CC....................................TCT...AC...........ACTC.................GAG.C.....GTT.....TTC.....TGGGAGTCTAG.......TCGATGACGA...........CGTGGTTC....CCGCC...AAACAC.G.......CAGCTAGCAGAG..CA...GCTTC................ACCGTCT............ACTG.......CC.....ATTTTTT..............GTTTGAAATAT..............AATAAC......TCA.....GCTAACAACTGT.GCTT....GCGCTTCCGC..GACCATAGGTTCACCTCCAAACCGGCCAATGCGTAAGTC....GCT...CC.CCGCGA.............TCGTC.........ACTCCAA..C..............AAA........GTCTTTCCC.........GAAGCTCACA..TC...AT.AT.GA..CAGGGTAACCAAATCGGTGCTGCTTTCTGGCAAACCATCTCCGGCGAGCACGGTCTCGATGGCAATGGAGTGTA..CGTA.TCA.....AGGGTT.......TCA....AAGAAAA.......TG.............CCAGG......GCAT.............GG.........TGGA.....CTAACA.GAC.TGGAAAT...AGTTACAGCGGTACCTCTGAGCTCCAGCTGGAGCGCATGAGCGTGTATTTCAACGAGGT.ACGCG....AATCG..............ATGAT..................ACGAGCTTC.......T.TTTGGCA...............AGCGGG.........CC.........TTCTCCAACTGGACCACACTATA.......GGGCGCAAACAACAAGTACGTCCCTCGCGCTGTCCTGGTCGATCTGGAGCCCGGTACTATGGATGCTGTCCGTGCTGGTCCTTTCGGCCAGCTCTTCCGACCCGACAACTTTGTCTTCGGCCAGTCGGGTGCCGGCAACAACTGGGCCAAGGGTCACTACACCGAGGGCGCTGAGCTCGTCGACAACGTTCTTGATGTTGTTCGTCGCG.AAGCTGA.GGGCTGCGACTGCCTCCAGGGTTTCCAAATCACCCACTCGCTTGGTGGTGGTACTGGTGCCGGTATGGGTACCCTCTTGATCTCTAAGATCCGTGAGGAGTTCCCCGACCGCATGATGGCCACTTTCTCCGTCATGCCTTCTCCTAAGGTCTCCGATACCGTCGTTGAGCCGTACAATGCTACTCTTTC..CGTCCACCAGCTGGTTGAGAACTCGGACGAGACCTTCTGCATTGACAACGAGGCCTTGTACGACATTTGCATGCGCACATTGAAGCTATCCAACCCTTCGTACGGTGACTTGAACCACCTCGTCTCCGCTGTCATGTCTGGTGTCACCACTTGCCTGCGTTTCCCTGGTCAGCTGAACTCTGACCTGCGCAAGTTGGCCGTCAATATGGTACCATTCCCTCGTCTGCACTTCTTTATGGTCGGCTTTTCTCCTCTCACGAGCCGCGGTGCTTACTCTTTCCGCGCTGTCACGGTCCCCGAGTTGACCCAGCAAATGTTCGACCCCAAGAACATGATGGCTGCTGCTGACTTCCGTAACGGCCGCTACCTGACATGCTCTGCTATCTTGTAAG...ATGATA......CCCCC.....AACTTTTTCTTCTGC...GTAGCAT................ATG......CTAATT.......TACTA......CT....CTTCAC.....TA....GCCGCGGCAAGGTTTCCATGAAGGAAGTCGAGGATCAGATGCGACACGTCCAGAACAAGAACTCAACTTACTTCGTCGAGTGGATTCCCAACAACATCCAGAATGTGCAAGGCCGGTTTCGCCGG.TGATGATGCTCCCCGCGCCGTCTTCCGTAAGT.......TCC...........CCCC.............TGCTT......AGCCTTGCCCA...ACACC.......GGCCCC.GC.TTG..TGCCT.CG....CCA..........AGCTGC..CTCGTTCTCT..ATCT.TGGGA.......CT.T.GT.TCTGAC.CTCTACAAAA...AGC.GTCCATTGTCGGTCGTCCCCGTCACCATGGGTAAGT....ACATG....CTCCTTCT.........TGGGGTAAT.CCT.TCT.........CCTT........CAC....A.ATTTGG..GAAG.CCT.....GCTCAC....CGTTCACCA......C..CAGTATCATGATTGGTATGGGCCAGAAGGACTCGTA
>Xylaria_furcata_YMJ1127
GATGACAGTGATCACTTCGGTAAGAAGCGATTAGATCTAGCTGGGCCTCTTCTGGCCAAGCTTTTCCGCAATATTGTACGCCGCATGACTCAAGAGGTCTTGTCTCACCTCAAACGGAGTATCGAGCAAGGAAAACAGTTCAATATTGCATTGGCTGTGAAGTCCAACATCATCACGGCCGGGTTGAAATACTCGCTCGCTACAGGAAACTGGGGTGATCAGAAGAAGGCCATGAGCTCCACTGCCGGTGTTTCTCAGGTCTTGAACCGATATACGTTCGCGTCCACCTTGTCACATCTGCGAAGAACAAACACGCCCGTGGGCAGAGATGGTAAGCTCGCCAAGCCGCGGCAACTTCACAACACCCACTGGGGTCTCGTCTGTCCGGCCGAGACACCTGAAGGCCAAGCCTGTGGCCTCGTCAAAAACCTATCTCTGATGTGCTCCATTAGCGTGGGTACATCTACTGAGCCTATCGTTGACTATATGATTTCACGTAACATGGAAGTCTTAGAAGAATATGAACCTCAAAGATATCCCCATGCGACTAAAATCTTTCTCAACGGTTCGTGGATTGGTGTCCACCAAGATGCGAAGGCTCTAGTCAGGGACGTCCAACAATTGCGCCGGTCTAACCAAATCCCGGCCGAGGTGTCTTTGGTTCGGGATATCCGTGATCGCGAATTCAAGATCTTCTCGGATGCCGGTCGTGTCATGCGACCCTTGTTTGTGGTCGAACAAGAGGACGACAACGAGAAGGGCGTAAACAAGGGCTCATTAGTCCTCACAAAGGACATTGTTCGGAGACTTGAGCTTGATCAGACCCTCCCACCTGGAAGCGACGAGTATTTTGGCTGGCAAGGCCTAGTCCATGCTGGTGTCATCGAATATATGGATGCCGAGGAGGAAGAGACGGCCATGATTTGCATGACCCCCGAGGATCTGGAGCTCTATCGACTGGCCAAGTT.AGGCTAC...AACGTC...GATG.AGGAC...ACCAGTGAGACA.........CCCAACAAGCGGTTGAAGACGAGGATGAACCCAACCACACACATGTACACCCATTGTGAAATCCATCC.TAGCATGCTTCTCGGGATCTGC.GCCAGTATCATTCCTTTCCCCGATCATAACCAGGTAA.GC.....ATTG...CC...GCCGCCA....TTTATGT........CATAAC.....ACTG........TT.............GCTAA.CCCC.TTTTCCTTCCA........TAGTCGCCTCGTAACACG.TACCAGTCAGCCATGGGCAAGCAAGCCATGGGAACATGCGTGAGATTGTAAGT.................................TT..........GCC...............................TCGCC....................CCTC..........GTT....TAATT.TC...GCCGCCCC...........AT..CAA......GCTCCA......AC....AAA............TTTCTTG.....CTGCCTGACA.......CCC..........TGA....ACGC.GTC.......TCCG.............CCG.......................................TGAC..CC....................................TCT...AC...........ACTC.................GAG.C.....GTT.....TTC.....TGGGAATCTAG.......TCGACGACGA...........CGTGGTTC....CCGCC...AAACAC.G.......CAGCTAGAAGAG..CA...GCTTC................ACCGTCT............ACTG.......CC.....ATTTTTT..............GTTTGAAATAT..............AATAAC......TCA.....GCTAACAACTGT.GCTT....GCGCTTCCGC..GACCATAGGTTCACCTCCAAACCGGCCAATGCGTAAGTC....GCT...CC.CCGCGA.............CCGTC.........ACTCCAA..C..............AAA........GTCTTTCCC.........GAAGCTCACA..TC...AT.AT.GA..CAGGGTAACCAAATCGGTGCTGCTTTCTGGCAAACCATCTCCGGCGAGCACGGTCTCGATGGCAATGGAGTGTA..CGTA.TCA.....AGGGTT.......TCA....AAGAAAA.......TG.............CCAGG......GCAT.............GG.........TGGA.....CTAACA.GAC.TGGAAAT...AGTTACAGCGGTACCTCTGAGCTCCAGCTGGAGCGCATGAGCGTGTATTTCAACGAGGT.ACGCG....AATCG..............ATGAT..................ACGAGCTTC.......T.TTTGGCA...............AGCGGG.........CC.........TTCT..AACTGGACCACACTATA.......GGGCGCAAACAACAAGTACGTCCCTCGCGCTGTCCTGGTCGATCTGGAGCCCGGTACTATGGATGCTGTCCGTGCTGGTCCTTTCGGCCAGCTCTTCCGACCCGACAACTTTGTCTTCGGCCAGTCGGGTGCCGGCAACAACTGGGCCAAGGGTCACTACACCGAGGGCGCTGAGCTCGTCGACAACGTTCTTGATGTTGTTCGTCGCG.AAGCTGA.GGGCTGCGACTGCCTCCAGGGTTTCCAAATCACCCACTCGCTTGGTGGTGGTACTGGTGCCGGTATGGGTACCCTCTTGATCTCTAAGATCCGTGAGGAGTTCCCCGACCGCATGATGGCCACTTTCTCCGTCATGCCTTCTCCCAAGGTCTCCGATACCGTCGTTGAGCCGTACAATGCTACTCTTTC..CGTCCACCAGCTGGTTGAGAACTCGGACGAGACCTTCTGCATTGACAACGAGGCCTTGTACGACATTTGCATGCGCACATTGAAGCTATCCAACCCTTCGTACGGTGACTTGAACCACCTCGTCTCCGCTGTCATGTCTGGTGCCACCACTTGCCTGCGTTTCCCTGGTCAGCTGAACTCTGACCTGCGCAAGTTGGCCGTCAATATGGTACCATTCCCTCGTCTGCACTTCTTTATGGTCGGCTTTTCTCCTCTCACGAGCCGCGGTGCTTACTCTTTCCGCGCTGTCACGGTCCCCGAGTTGACCCAGCAAATGTTCGACCCCAAGAACATGATGGCTGCTGCTGACTTCCGTAACGGCCGCTACCTGACATGCTCTGCTATCTTGTAAG...ATGATA......CCCCC.....AACTTTTTCTTCTGC...GTAGCAT................ATG......CTAATT.......TACTA......CT....CTTCAT.....TA....GCCGCGGCAAGGTTTCCATGAAGGAAGTCGAGGATCAGATGCGACACGTCCAGAACAAGAACTCAACTTACTTCGTCGAGTGGATTCCCAACAACATCCAGAATGTGCAAGGCCGGTTTCGCCGG.TGATGATGCTCCCCGCGCCGTCTTCCGTAAGT.......TCC...........CCCC.............TGCTT......AGCCTTGCCCA...ACACC.......GGCCCC.GC.TTG..TGCCT.CG....CCA..........AGCTGC..CTCGTTCTCT..ATCT.TGGGA.......CT.T.GT.TCTGAC.CTCTACAAAA...AGC.GTCCATTGTCGGTCGTCCCCGTCACCATGGGTAAGT....ACATG....CTCCTTCT.........TGGGGTAAT.CCT.TCT.........CCTT........CAC....A.ATTTGG..GATG.CCT.....GCTCAC....CGTTCACCA......C..CAGTATCATGATTGGTATGGGCCAGAAGGACTCGTA
>Xylaria_furcata_YMJ1100
GATGACAGTGATCACTTCGGTAAGAAGCGATTAGATCTGGCTGGGCCTCTTCTGGCCAAGCTTTTCCGCAATATTGTACGCCGCATGACTCAAGAGGTCTTGTCTCACCTCAAACGGAGTATCGAGCAAGGGAAACAGTTCAATATTGCATTGGCTGTGAAGTCCAACATCATCACGGCCGGGTTGAAATACTCGCTCGCTACAGGAAACTGGGGTGATCAGAAGAAGGCCATGAGCTCCACTGCCGGTGTTTCTCAGGTCTTGAACCGATATACGTTCGCGTCCACCTTGTCGCATCTGCGAAGAACAAACACGCCCGTGGGCAGAGATGGTAAGCTCGCCAAGCCGCGACAACTTCACAACACCCACTGGGGTCTCGTCTGTCCGGCCGAGACACCTGAAGGCCAAGCCTGTGGCCTCGTCAAAAACCTATCTCTGATGTGCTCCATTAGCGTGGGTACATCTACTGAGCCTATCGTTGACTATATGATTTCACGTAACATGGAAGTCTTAGAAGAATATGAACCTCAAAGATATCCCCATGCGACTAAAATCTTTCTCAACGGTTCGTGGATTGGTGTCCACCAAGATGCGAAGGCTCTAGTCAGGGACGTCCAACAATTGCGCCGGTCTAACCAAATCCCGGCCGAGGTGTCTTTGGTTCGGGATATCCGTGATCGCGAATTCAAGATCTTCTCGGATGCCGGTCGTGTCATGCGACCCTTGTTTGTGGTCGAACAAGAGGACGACAACGAGAAGGGCGTAAACAAGGGCTCATTAGTCCTCACAAAAGACATTGTTCGGAGACTTGAGCTTGATCAGACCCTCCCACCTGGAAGCGACGAGTATTTTGGCTGGCAAGGCCTAGTCCATGCTGGTGTCATCGAATATATGGATGCCGAGGAGGAAGAGACGGCCATGATTTGCATGACCCCCGAGGATCTGGAGCTCTATCGACTGGCCAAGTT.AGGCTAC...AACGTC...GATG.AGGAC...ACCAGTGAGACA.........CCCAACAAGCGGTTGAAGACGAGGATGAACCCAACCACACACATGTACACCCATTGTGAAATCCATCC.TAGCATGCTTCTCGGGATCTGC.GCCAGTATCATTCCTTTCCCCGATCATAACCAGGTAA.GC.....ATTG...CC...GCCGCCA....TTTATGT........CATAAC.....ACTG........TT.............GCTAA.CCCC.TTTTCCTTCCA........TAGTCGCCTCGTAACACG.TACCAGTCAGCCATGGGCAAGCAAGCCATGGGAACATGCGTGAGATTGTAAGT.................................TT..........GCC...............................TCGCC....................CCTC..........GTT....TAATT.TC...GCCGCCCC...........AT..CAA......GCTCCA......AC....AAA............TTTCTTG.....CTGCCTGACA.......CCC..........TGA....ACGC.GTC.......TCCG.............CCG.......................................TGAC..CC....................................TCT...AC...........ACTC.................GAG.C.....GTT.....TTC.....TGGGAATCTAG.......TCGACGACGA...........CGTGGTTC....CCGCC...AAACAC.G.......CAGCTAGAAGAG..CA...GCTTC................ACCGTCT............ACTA.......CC.....ATTTTTT..............GTTTGAAATAT..............AATAAC......TCA.....GCTAACAACTGT.GCTT....GCGCTTCCGC..GACCATAGGTCCACCTCCAAACCGGCCAATGCGTAAGTC....GCT...CC.CCGCGA.............CCGTC.........ACTGCAA..C..............AAA........GTCTTTCCC.........GAAGCTCACA..TC...AT.AT.GA..CAGGGTAACCAAATCGGTGCTGCTTTCTGGCAAACCATCTCCGGCGAGCACGGTCTCGATGGCAATGGAGTGTA..CGTA.TCA.....AGGGTT.......TCA....AAGAAAA.......TG.............CCAGG......GCAT.............GG.........TGGA.....CTAACA.GAC.TGGAAAT...AGTTACAGCGGTACCTCTGAGCTCCAGCTGGAGCGCATGAGCGTGTATTTCAACGAGGT.ACGCG....AATCG..............ATGAT..................GCGAGTTTC.......T.TTTGGCA...............AGCGGG.........CC.........TTCT..AACTGGACCACACTATA.......GGGCGCAAACAACAAGTACGTCCCTCGCGCTGTCCTGGTCGATCTGGAGCCCGGTACTATGGATGCTGTCCGTGCTGGTCCTTTCGGCCAGCTCTTCCGACCCGACAACTTTGTCTTCGGCCAGTCGGGTGCCGGCAACAACTGGGCCAAGGGTCACTACACCGAGGGCGCTGAGCTCGTCGACAACGTTCTTGATGTTATTCGTCGCG.AAGCTGA.GGGCTGCGACTGCCTCCAGGGTTTCCAAATCACCCACTCGCTTGGTGGTGGTACTGGTGCCGGTATGGGTACCCTCTTGATCTCTAAGATCCGTGAGGAGTTCCCCGACCGCATGATGGCCACTTTCTCCGTCATGCCTTCTCCCAAGGTCTCCGATACCGTCGTTGAGCCGTACAATGCTACTCTTTC..CGTCCACCAGCTGGTTGAGAACTCGGACGAGACCTTCTGCATTGACAACGAGGCCTTGTACGACATTTGCATGCGCACATTGAAGCTATCCAACCCTTCGTACGGTGACTTGAACCACCTCGTCTCCGCTGTCATGTCTGGTGTCACCACTTGCCTGCGTTTCCCTGGTCAGCTGAACTCTGACCTGCGCAAGCTGGCGGTCAATATGGTACCATTCCCTCGTCTGCACTTCTTTATGGTCGGCTTTTCTCCTCTCACGAGCCGCGGTGCTTACTCTTTCCGCGCTGTCACGGTCCCCGAGTTGACCCAGCAAATGTTCGACCCCAAGAACATGATGGCTGCTGCTGACTTCCGTAACGGCCGCTACCTGACATGCTCTGCTATCTTGTAAG...ATGATA......CCCCC.....AACTTTTTCTTCTGC...GTAGCAT................ATG......CTAATT.......TACTA......CT....CTTCAC.....TA....GCCGCGGCAAGGTTTCCATGAAGGAAGTCGAGGATCAGATGCGACACGTCCAGAACAAGAACTCAACTTACTTCGTCGAGTGGATTCCCAACAACATCCAGAATGTGCAAGGCCGGTTTCGCCGG.TGATGATGCTCCCCGCGCCGTCTTCCGTAAGT.......TCC...........CCCC.............TGCTT......AGCCTTGCCCA...ACACC.......GGCCCC.GC.TTG..TGCCT.CG....CCA..........AGCTGC..CTCGTTCTCT..ATCT.TGGGA.......CT.T.GT.TCTGAC.CTCTACACAA...AGC.GTCCATTGTCGGTCGTCCCCGTCACCATGGGTAAGT....ACATG....CTCCTTCT.........TGGGGTAAT.CCT.TCT.........CCTT........CAC....A.ATTTGG..GATG.CCT.....GCTCAC....CGTTCACCA......C..CAGTATCATGATTGGTATGGGCCAGAAGGACTCGTA
>Xylaria_furcata_YMJ994
GATGACAGTGATCACTTCGGTAAGAAGCGATTAGATCTGGCTGGGCCTCTTCTGGCCAAGCTTTTCCGCAATATTGTACGCCGCATGACTCAAGAGGTCTTGTCTCACCTCAAACGGAGTATCGAGCAAGGAAAACAGTTCAATATTGCATTGGCTGTGAAGTCCAACATCATCACGGCCGGGTTGAAATACTCGCTCGCTACAGGAAACTGGGGTGATCAGAAGAAGGCCATGAGCTCCACTGCCGGTGTTTCTCAGGTCTTGAACCGCTATACGTTCGCGTCCACATTGTCGCATCTGCGAAGAACAAACACGCCCGTGGGCAGAGATGGTAAGCTCGCCAAGCCGCGACAACTTCACAACACCCACTGGGGTCTCGTCTGTCCGGCCGAGACACCTGAAGGCCAAGCCTGTGGCCTCGTCAAAAACCTATCTCTGATGTGCTCCATTAGCGTGGGTACATCTACTGAGCCTATCGTTGACTATATGATTTCACGTAACATGGAAGTCTTAGAAGAATATGAACCTCAAAGATATCCCCATGCGACTAAAATCTTTCTCAACGGTTCGTGGATTGGTGTCCACCAAGATGCGAAGGCTCTAGTCAGGGACGTCCAACAATTGCGCCGGTCTAACCAAATCCCGGCCGAGGTGTCTTTGGTTCGGGATATCCGTGATCGCGAATTCAAGATCTTCTCGGATGCCGGTCGTGTCATGCGACCCTTGTTTGTGGTCGAACAAGAGGACGACAACGAGAAGGGCGTAAACAAGGGCTCATTAGTCCTCACAAAAGACATTGTTCGGAGACTTGAGCTTGATCAGACCCTCCCACCTGGAAGCGACGAGTATTTTGGCTGGCAAGGCCTAGTCCATGCTGGTGTCATCGAATATATGGATGCCGAGGAGGAAGAGACGGCCATGATTTGCATGACCCCCGAGGATCTGGAGCTCTATCGACTGGCCAAGTT.AGGCTAC...AACGTC...GATG.AGGAC...ACCAGTGAGACA.........CCCAACAAGCGGTTGAAGACGAGGATGAACCCAACCACACACATGTACACCCATTGTGAAATCCATCC.TAGCATGCTTCTCGGGATCTGC.GCCAGTATCATTCCTTTCCCCGATCATAACCAGGTAA.GC.....ATTG...CC...GCCGCCA....TTTATGT........CATAAC.....ACTG........TT.............GCTAA.CCCCTTTTTCCTTCCA........TAGTCGCCTCGTAACACG.TACCAGTCAGCCATGGGCAAGCAAGCCATGGGAACATGCGTGAGATTGTAAGT.................................TT..........GCC...............................TCGCC....................CCTC..........GTT....TAATT.TC...GCCGCCCC...........AT..CAA......GCTCCA......AC....AAA............TTTCTTG.....CTGCCTGACA.......CCC..........TGA....ACGC.GTC.......TCCG.............CCG.......................................TGAC..CC....................................TCT...AC...........ACTC.................GAG.C.....GTT.....CTC.....TGGGAGTCTAG.......TCAATGACGA...........CGTGGCTC....CCGCC...AAACAC.G.......CAGCTAGCAGAG..CA...GCTTC................ACCGTCT............ACTA.......CC.....ATTTTTT..............GTTTGAAATAT..............AATAAC......TCA.....GCTAACAACTGT.GCTT....GCGCTTCCGC..GACCATAGGTTCACCTCCAAACCGGCCAATGCGTAAGTC....GCT...CC.CCGCGA.............CCGTC.........ACTCCAA..C..............AAA........GTCTTTCCC.........GAAGCTCACA..TC...AT.AT.GA..CAGGGTAACCAAATCGGTGCTGCTTTCTGGCAAACCATCTCCGGCGAGCACGGTCTCGATGGCAATGGAGTGTA..CGTA.TCA.....AGGGTT.......TCA....AAGAAAA.......TG.............CCAGG......GCAT.............GG.........TGGA.....CTAACA.GAC.TGGAAAT...AGTTACAGCGGTACCTCTGAGCTCCAGCTGGAGCGCATGAGCGTGTATTTCAACGAGGT.ACGCG....AATCG..............ATGAT..................ACGAGCTTC.......T.TTTGGCA...............AGCGGG.........CC.........TTCT..AACTGGACCACACTATA.......GGGCGCAAACAACAAGTACGTCCCTCGCGCTGTCCTGGTCGATCTGGAGCCCGGTACTATGGATGCTGTCCGTGCTGGTCCTTTCGGCCAGCTCTTCCGACCCGACAACTTTGTCTTCGGCCAGTCGGGTGCCGGCAACAACTGGGCCAAGGGTCACTACACCGAGGGCGCTGAGCTCGTCGACAACGTTCTTGATGTTGTTCGTCGCG.AAGCTGA.GGGCTGCGACTGCCTCCAGGGTTTCCAAATCACCCACTCGCTTGGTGGTGGTACTGGTGCCGGTATGGGTACCCTCTTGATCTCTAAGATCCGTGAGGAATTCCCCGACCGCATGATGGCCACTTTCTCCGTCATGCCTTCTCCCAAGGTCTCCGATACCGTCGTTGAGCCGTACAATGCTACTCTTTC..CGTCCACCAGCTGGTTGAGAACTCGGACGAGACCTTCTGCATTGACAACGAGGCCTTGTACGACATTTGCATGCGCACATTGAAGCTATCCAACCCTTCGTACGGCGACTTGAACCACCTCGTCTCCGCTGTCATGTCTGGTGTCACCACTTGCCTGCGTTTCCCTGGTCAGCTGAACTCTGACCTGCGCAAGCTGGCGGTCAATATGGTACCATTCCCTCGTCTGCACTTCTTTATGGTCGGCTTTTCTCCTCTCACGAGCCGCGGTGCTTACTCTTTCCGCGCTGTCACGGTCCCCGAGTTGACCCAGCAAATGTTCGACCCCAAGAACATGATGGCTGCTGCTGACTTCCGTAACGGCCGCTACCTGACATGCTCTGCTATCTTGTAAG...ATGATA......CCCCCC....AACTTTTTCTTCTGC...GTAGCAT................ATG......CTAATT.......TACTA......CT....CTTCAC.....TA....GCCGCGGCAAGGTTTCCATGAAGGAAGTCGAGGATCAGATGCGACACGTCCAGAACAAGAACTCAACTTACTTCGTCGAGTGGATTCCCAACAACATCCAGAATGTGCAAGGCCGGTTTCGCCGG.TGATGATGCTCCCCGCGCCGTCTTCCGTAAGT.......TCC...........CCCC.............TGCTT......AGCCTTGCCCA...ACACC.......GGCCCC.GC.TTG..TGCCT.CG....CCA..........AGCTGC..CTCGTTCTCT..ATCT.TGGGA.......CT.T.GT.TCTGAC.CTCTACACAA...AGC.GTCCATTGTCGGTCGTCCCCGTCACCATGGGTAAGT....ACATG....CTCCTTCT.........TGGGGTAAT.CCT.TCT.........CCTT........CAC....A.ATTTGG..GATG.CCT.....GCTCAC....CGTTCACCA......C..CAGTATCATGATTGGTATGGGCCAGAAGGACTCGTA
>Xylaria_furcata_YMJ1129
GATGACAGTGATCACTTCGGTAAGAAGCGATTAGATCTGGCTGGGCCTCTTCTGGCCAAGCTTTTCCGCAATATTGTACGCCGCATGACTCAAGAGGTCTTGTCTCACCTCAAACGGAGTATCGAGCAAGGAAAACAGTTCAATATTGCATTGGCTGTGAAGTCCAACATCATCACGGCCGGGTTGAAATACTCGCTCGCTACAGGAAACTGGGGTGATCAGAAGAAGGCCATGAGCTCCACTGCCGGTGTTTCTCAGGTCTTGAACCGATATACGTTCGCGTCCACCTTGTCGCATCTGCGAAGAACAAACACGCCCGTGGGCAGAGATGGTAAGCTCGCCAAGCCGCGACAACTTCACAACACCCACTGGGGTCTCGTCTGTCCGGCCGAGACACCTGAAGGCCAAGCCTGTGGCCTCGTCAAAAACCTATCTCTGATGTGCTCCATTAGCGTGGGTACATCTACTGAGCCTATCGTTGACTATATGATTTCACGTAACATGGAAGTCTTAGAAGAATATGAACCTCAAAGATATCCCCATGCGACTAAAATCTTTCTCAACGGTTCGTGGATTGGTGTCCACCAAGATGCGAAGGCTCTAGTCAGGGACGTCCAACAATTGCGCCGGTCTAACCAAATCCCGGCCGAGGTGTCTTTGGTTCGGGATATCCGTGATCGCGAATTCAAGATCTTCTCGGATGCCGGTCGTGTCATGCGACCCTTGTTTGTGGTCGAACAAGAGGACGACAACGAGAAGGGCGTAAACAAGGGCTCATTAGTCCTCACAAAGGACATTGTTCGGAGACTTGAGCTTGATCAGACCCTCCCACCTGGAAGCGACGAGTATTTTGGCTGGCAAGGCCTAGTCCATGCTGGTGTCATCGAATATATGGATGCCGAGGAGGAAGAGACGGCCATGATTTGCATGACCCCCGAGGATCTGGAGCTCTATCGACTGGCCAAGTT.AGGCTAC...AACGTC...GATG.AGGAC...ACCAGTGAGACA.........CCCAACAAGCGGTTGAAGACGAGGATGAACCCAACCACACACATGTACACCCATTGTGAAATCCATCC.TAGCATGCTTCTCGGGATCTGC.GCCAGTATCATTCCTTTCCCCGATCATAACCAGGTAA.GCGCTT.ATTG...CCC..GCCGCCA....TTTGTGT........TACAAC.....ACTG........TT.............GCTAA.CCC..TTTTCCTTCCA........TAGTCGCCTCGTAACACG.TACCAGTCAGCCATGGGCAAGCAAGCCATGGGAACATGCGTGAGATTGTAAGT.................................TT..........GCC...............................TCGCC....................CCTC..........GTT....TAATT.TC...GCCGCCCC...........AT..CAA......GCTCCA......AC....AAA............TTTCTTG.....CTGCCTGACA.......CCC..........TGA....ACGC.GTC.......TCCG.............CCG.......................................TGAC..CC....................................TCT...AC...........ACTC.................GAG.C.....GTT.....CTC.....TGGGAGTCTAG.......TCAATGACGA...........CGTGGCTC....CCGCC...AAACAC.G.......CAGCTAGCAGAG..CA...GCTTC................ACCGTCT............ACTA.......CC.....ATTTTTT..............GTTTGAAATAT..............AATAAC......TCA.....GCTAACAACTGT.GCTT....GCGCTTCCGC..GACCATAGGTTCACCTCCAAACCGGCCAATGCGTAAGTC....GCT...CC.CCGCGA.............CCGTC.........ACTCCAA..C..............AAA........GTCTTTCCC.........GAAGCTCACA..TC...AT.AT.GA..CAGGGTAACCAAATCGGTGCTGCTTTCTGGCAAACCATCTCCGGCGAGCACGGTCTCGATGGCAATGGAGTGTA..CGTA.TCA.....AGGGTT.......TCA....AAGAAAA.......TG.............CCAGG......GCAT.............GG.........TGGA.....CTAACA.GAC.TGGAAAT...AGTTACAGCGGTACCTCTGAGCTCCAGCTGGAGCGCATGAGCGTGTATTTCAACGAGGT.ACGCG....AATCG..............ATGAT..................ACGAGCTTC.......T.TTTGGCA...............AGCGGG.........CC.........TTCT..AACTGGACCACACTATA.......GGGCGCAAACAACAAGTACGTCCCTCGCGCTGTCCTGGTCGATCTGGAGCCCGGTACTATGGATGCTGTCCGTGCTGGTCCTTTCGGCCAGCTCTTCCGACCCGACAACTTTGTCTTCGGCCAGTCGGGTGCCGGCAACAACTGGGCCAAGGGCCACTACACCGAGGGCGCTGAGCTCGTCGACAACGTTCTTGATGTTGTTCGTCGCG.AAGCTGA.GGGCTGCGACTGCCTCCAGGGTTTCCAAATCACCCACTCGCTTGGTGGTGGTACTGGTGCCGGTATGGGTACCCTCTTGATCTCTAAGATCCGTGAGGAGTTCCCCGACCGCATGATGGCCACTTTCTCCGTCATGCCTTCTCCCAAGGTCTCCGATACCGTCGTTGAGCCGTACAATGCTACTCTTTC..CGTCCACCAGCTGGTTGAGAACTCGGACGAGACCTTCTGCATTGACAACGAGGCCTTGTACGACATTTGCATGCGCACATTGAAGCTATCCAACCCTTCGTACGGTGACTTGAACCACCTCGTCTCCGCTGTCATGTCTGGTGTCACCACTTGCCTGCGTTTCCCTGGTCAGCTGAACTCTGACCTGCGCAAGCTGGCGGTCAATATGGTACCATTCCCTCGTCTGCACTTCTTTATGGTCGGCTTTTCTCCTCTCACGAGCCGCGGTGCTTACTCTTTCCGCGCTGTCACGGTCCCCGAGTTGACCCAGCAAATGTTCGACCCCAAGAACATGATGGCTGCTGCTGACTTCCGTAACGGCCGCTACCTGACATGCTCTGCTATCTTGTAAG...ATGATA......CCCCC.....AACTTTTTCTTCTGC...GTAGCAT................ATG......CTAATT.......TACTA......CT....CTTCAC.....TA....GCCGCGGCAAGGTTTCCATGAAGGAAGTCGAGGATCAGATGCGACACGTCCAGAACAAGAACTCAACTTACTTCGTCGAGTGGATTCCCAACAACATCCAGAATGTGCAAGGCCGGTTTCGCCGG.TGATGATGCTCCCCGCGCTGTCTTCCGTAAGT.......TCC...........CCCC.............TGCTT......AGCCTTGCCCA...ACACC.......GGCCCC.GC.TTG..TGCCT.CG....CCA..........AGCTGC..CTCGTTCTCT..ATCT.TGGGA.......CT.T.GT.TCTGAC.CTCTACACAA...AGC.GTCCATTGTCGGTCGTCCCCGTCACCATGGGTAAGT....ACATG....CTCCTTCT.........TGGGGTAAT.CCT.TCT.........CCTT........CAC....A.ATTTGG..GATG.CCT.....GCTCAC....TGTTCACCA......C..CAGTATCATGATTGGTATGGGCCAGAAGGACTCGTA
>Xylaria_furcata_YMJ1122
GATGACAGTGATCACTTCGGTAAGAAGCGATTAGATCTAGCTGGGCCTCTTCTGGCCAAGCTTTTCCGCAATATTGTACGCCGCATGACTCAAGAGGTCTTGTCTCACCTCAAACGGAGTATCGAGCAAGGAAAACAGTTCAATATTGCATTGGCTGTGAAGTCCAACATCATCACGGCCGGGTTGAAATACTCGCTCGCTACAGGAAACTGGGGTGATCAGAAGAAGGCCATGAGCTCCACTGCCGGTGTTTCTCAGGTCTTGAACCGATATACGTTCGCGTCCACATTGTCGCATCTGCGAAGAACAAACACGCCCGTGGGCAGAGATGGTAAGCTCGCCAAGCCGCGACAACTTCACAACACCCACTGGGGTCTCGTCTGTCCGGCCGAGACACCTGAAGGCCAAGCCTGTGGCCTCGTCAAAAACCTATCTCTGATGTGCTCCATTAGCGTGGGTACATCTACTGAGCCTATCGTTGACTATATGATTTCACGTAACATGGAAGTCTTAGAAGAATATGAACCTCAAAGATATCCCCATGCGACTAAAATCTTTCTCAACGGTTCGTGGATTGGTGTCCACCAAGATGCGAAGGCTCTAGTCAGGGACGTCCAACAATTGCGCCGGTCTAACCAAATCCCGGCCGAGGTGTCTTTGGTTCGGGATATCCGTGATCGCGAATTCAAGATCTTCTCGGATGCCGGTCGTGTCATGCGACCCTTGTTTGTGGTCGAACAAGAGGACGACAACGAGAAGGGCGTAAACAAGGGCTCATTAGTCCTCACAAAAGACATTGTTCGGAGACTTGAGCTTGATCAGACCCTCCCACCTGGAAGCGACGAGTATTTTGGCTGGCAAGGCCTAGTCCATGCTGGTGTCATCGAATATATGGATGCCGAGGAGGAAGAGACGGCCATGATTTGCATGACCCCCGAGGATCTGGAGCTCTATCGACTGGCCAAGTT.AGGCTAC...AACGTC...GATG.AGGAC...ACCAGTGAGACC.........CCCAACAAGCGGTTGAAGACGAGGATGAACCCAACCACACACATGTACACCCATTGTGAAATCCATCC.TAGCATGCTTCTCGGGATCTGC.GCCAGTATCATTCCTTTCCCCGATCATAACCAGGTAA.GC.....ATTG...CCC..GCCGCCA....TTTGTGT........TACAAC.....ACTG........TT.............GCTAA.CCC..TTTTCCTTCCA........TAGTCGCCTCGTAACACG.TACCAGTCAGCCATGGGCAAGCAAGCCATGGGAACATGCGTGAGATTGTAAGT.................................TT..........GCC...............................TCGCC....................CCTC..........GTT....TAATT.TC...GCCGCCCC...........AT..CAA......GCTCCA......AC....AAA............TTTCTTG.....CTGCCTGACA.......CCC..........TGA....ACGC.GTC.......TCCG.............CCG.......................................TGAC..CC....................................TCT...AC...........ACTC.................GAG.C.....GTT.....TTC.....TGGGAGTCTAG.......TCGATGACGA...........CGTGGTTC....CCGCC...AAACAC.G.......CAGCTAGCAGAG..CA...GCTTC................ACCGTCT............ACTG.......CC.....ATTTTTTT.............GTTTGAAATAT..............AATAAC......TCA.....GCTAACAACTGT.GCTT....GCGCTTCCGC..GACCATAGGTTCACCTCCAAACCGGCCAATGCGTAAGTC....GCT...CC.CCGCGA.............CCGTC.........ACTCCAA..C..............AAA........GTCTTTCCC.........GAAGCTCACA..TC...AT.AT.GA..CAGGGTAACCAAATCGGTGCTGCTTTCTGGCAAACCATCTCCGGCGAGCACGGTCTCGATGGCAATGGAGTGTA..CGTA.TCA.....ACGGTT.......TCA....AAGAAAA.......TG.............CCAGG......GCAT.............GG.........TGGA.....CTAACA.GAC.TGGAAAT...AGTTACAGCGGTACCTCTGAGCTCCAGCTGGAGCGCATGAGCGTGTATTTCAACGAGGT.ACGCG....AATCG..............ATGAT..................ACGAGCATC.......T.TTTGGCA...............AGCGGG.........CC.........TTCT..AACTGGACCACACTATA.......GGGCGCAAACAACAAGTACGTCCCTCGCGCTGTCCTGGTCGATCTGGAGCCCGGTACTATGGATGCTGTCCGTGCTGGTCCTTTCGGCCAGCTCTTCCGACCCGACAACTTTGTCTTCGGCCAGTCAGGTGCCGGCAACAACTGGGCCAAGGGTCACTACACCGAGGGCGCTGAGCTCGTCGACAACGTTCTTGATGTTGTTCGTCGCG.AAGCTGA.GGGCTGCGACTGCCTCCAGGGTTTCCAAATCACCCACTCGCTTGGTGGTGGTACTGGTGCCGGTATGGGTACCCTCTTGATCTCTAAGATCCGTGAGGAGTTCCCCGACCGCATGATGGCCACTTTCTCCGTCATGCCTTCTCCCAAGGTCTCCGATACCGTCGTTGAGCCGTACAATGCTACTCTTTC..CGTCCACCAGCTGGTTGAGAACTCGGACGAGACCTTCTGCATTGACAACGAGGCCTTGTACGACATTTGCATGCGCACATTGAAGCTATCCAACCCTTCGTACGGTGACTTGAACCACCTCGTCTCCGCTGTCATGTCTGGTGTCACCACTTGCCTGCGTTTCCCTGGTCAGCTGAACTCTGACCTGCGCAAGTTGGCGGTCAATATGGTACCATTCCCTCGTCTGCACTTCTTTATGGTCGGCTTTTCTCCCCTCACGAGCCGCGGTGCTTACTCTTTCCGCGCTGTCACGGTCCCCGAGTTGACCCAGCAAATGTTCGACCCCAAGAACATGATGGCTGCTGCTGACTTCCGTAACGGCCGCTACCTGACATGCTCTGCTATCTTGTAAG...ATGATA......CCCCCC....AACTTTTTCTTCTGC...GTAGCAT................ATG......CTAATT.......TACTA......CT....CTTCAT.....TA....GCCGCGGCAAGGTTTCCATGAAGGAAGTCGAGGATCAGATGCGACACGTCCAGAACAAGAACTCAACTTACTTCGTCGAGTGGATTCCCAACAACATCCAGAATGTGCAAGGCCGGTTTCGCCGG.TGATGATGCTCCCCGCGCCGTCTTCCGTAAGT.......TCC...........CCCC.............TGCTT......AGCCTTGCCCA...ACACC.......GGCCCC.GC.TTG..TGCCT.CG....CCA..........AGCTGC..CTCGTTCTCT..ATCT.TGGGA.......CT.T.GT.TCTGAC.CTCTACACAA...AGC.GTCCATTGTCGGTCGTCCCCGTCACCATGGGTAAGT....ACATG....CTCCTTCT.........TGGGGTAAT.CCT.TCT.........CCTT........CAC....A.ATTTGG..GATG.CCT.....GCTCAC....CGTTCACCA......C..CAGTATCATGATTGGTATGGGCCAGAAGGACTCGTA
>Xylaria_furcata_YMJ1123
GATGACAGTGATCACTTCGGTAAGAAGCGATTAGATCTAGCTGGGCCTCTTCTGGCCAAGCTTTTCCGCAATATTGTACGCCGCATGACTCAAGAGGTCTTGTCTCACCTCAAACGGAGTATCGAGCAAGGAAAACAGTTCAATATTGCATTGGCTGTGAAGTCCAACATCATCACGGCCGGGTTGAAATACTCGCTCGCTACAGGAAACTGGGGTGATCAGAAGAAGGCCATGAGCTCCACTGCCGGTGTTTCTCAGGTCTTGAACCGATATACGTTCGCGTCCACATTGTCGCATCTGCGAAGAACAAACACGCCCGTGGGCAGAGATGGTAAGCTCGCCAAGCCGCGACAACTTCACAACACCCACTGGGGTCTCGTCTGTCCGGCCGAGACACCTGAAGGCCAAGCCTGTGGCCTCGTCAAAAACCTATCTCTGATGTGCTCCATTAGCGTGGGTACATCTACTGAGCCTATCGTTGACTATATGATTTCACGTAACATGGAAGTCTTAGAAGAATATGAACCTCAAAGATATCCCCATGCGACTAAAATCTTTCTCAACGGTTCGTGGATTGGTGTCCACCAAGATGCGAAGGCTCTAGTCAGGGACGTCCAACAATTGCGCCGGTCTAACCAAATCCCGGCCGAGGTGTCTTTGGTTCGGGATATCCGTGATCGCGAATTCAAGATCTTCTCGGATGCCGGTCGTGTCATGCGACCCTTGTTTGTGGTCGAACAAGAGGACGACAACGAGAAGGGCGTAAACAAGGGCTCATTAGTCCTCACAAAAGACATTGTTCGGAGACTTGAGCTTGATCAGACCCTCCCACCTGGAAGCGACGAGTATTTTGGCTGGCAAGGCCTAGTCCATGCTGGTGTCATCGAATATATGGATGCCGAGGAGGAAGAGACGGCCATGATTTGCATGACCCCCGAGGATCTGGAGCTCTATCGACTGGCCAAGTT.AGGCTAC...AACGTC...GATG.AGGAC...ACCAGTGAGACC.........CCCAACAAGCGGTTGAAGACGAGGATGAACCCAACCACACACATGTACACCCATTGTGAAATCCATCC.TAGCATGCTTCTCGGGATCTGC.GCCAGTATCATTCCTTTCCCCGATCATAACCAGGTAA.GC.....ATTG...CCC..GCCGCCA....TTTGTGT........TACAAC.....ACTG........TT.............GCTAA.CCC..TTTTCCTTCCA........TAGTCGCCTCGTAACACG.TACCAGTCAGCCATGGGCAAGCAAGCCATGGGAACATGCGTGAGATTGTAAGT.................................TT..........GCC...............................TCGCC....................CCTC..........GTT....TAATT.TC...GCCGCCCC...........AT..CAA......GCTCCA......AC....AAA............TTTCTTG.....CTGCCTGACA.......CCC..........TGA....ACGC.GTC.......TCCG.............CCG.......................................TGAC..CC....................................TCT...AC...........ACTC.................GAG.C.....GTT.....TTC.....TGGGAGTCTAG.......TCGATGACGA...........CGTGGTTC....CCGCC...AAACAC.G.......CAGCTAGCAGAG..CA...GCTTC................ACCGTCT............ACTG.......CC.....ATTTTTTT.............GTTTGAAATAT..............AATAAC......TCA.....GCTAACAACTGT.GCTT....GCGCTTCCGC..GACCATAGGTTCACCTCCAAACCGGCCAATGCGTAAGTC....GCT...CC.CCGCGA.............CCGTC.........ACTCCAA..C..............AAA........GTCTTTCCC.........GAAGCTCACA..TC...AT.AT.GA..CAGGGTAACCAAATCGGTGCTGCTTTCTGGCAAACCATCTCCGGCGAGCACGGTCTCGATGGCAATGGAGTGTA..CGTA.TCA.....ACGGTT.......TCA....AAGAAAA.......TG.............CCAGG......GCAT.............GG.........TGGA.....CTAACA.GAC.TGGAAAT...AGTTACAGCGGTACCTCTGAGCTCCAGCTGGAGCGCATGAGCGTGTATTTCAACGAGGT.ACGCG....AATCG..............ATGAT..................ACGAGCATC.......T.TTTGGCA...............AGCGGG.........CC.........TTCT..AACTGGACCACACTATA.......GGGCGCAAACAACAAGTACGTCCCTCGCGCTGTCCTGGTCGATCTGGAGCCCGGTACTATGGATGCTGTCCGTGCTGGTCCTTTCGGCCAGCTCTTCCGACCCGACAACTTTGTCTTCGGCCAGTCAGGTGCCGGCAACAACTGGGCCAAGGGTCACTACACCGAGGGCGCTGAGCTCGTCGACAACGTTCTTGATGTTGTTCGTCGCG.AAGCTGA.GGGCTGCGACTGCCTCCAGGGTTTCCAAATCACCCACTCGCTTGGTGGTGGTACTGGTGCCGGTATGGGTACCCTCTTGATCTCTAAGATCCGTGAGGAGTTCCCCGACCGCATGATGGCCACTTTCTCCGTCATGCCTTCTCCCAAGGTCTCCGATACCGTCGTTGAGCCGTACAATGCTACTCTTTC..CGTCCACCAGCTGGTTGAGAACTCGGACGAAACCTTCTGCATTGACAACGAGGCCTTGTACGACATTTGCATGCGCACATTGAAGCTATCCAACCCTTCGTACGGTGACTTGAACCACCTCGTCTCCGCTGTCATGTCTGGTGTCACCACTTGCCTGCGTTTCCCTGGTCAGCTGAACTCTGACCTGCGCAAGTTGGCGGTCAATATGGTACCATTCCCTCGTCTGCACTTCTTTATGGTCGGCTTTTCTCCCCTCACGAGCCGCGGTGCTTACTCTTTCCGCGCTGTCACGGTCCCCGAGTTGACCCAGCAAATGTTCGACCCCAAGAACATGATGGCTGCTGCTGACTTCCGTAACGGCCGCTACCTGACATGCTCTGCTATCTTGTAAG...ATGATA......CCCCCC....AACTTTTTCTTCTGC...GTAGCAT................ATG......CTAATT.......TACTA......CT....CTTCAT.....TA....GCCGCGGCAAGGTTTCCATGAAGGAAGTCGAGGATCAGATGCGACACGTCCAGAACAAGAACTCAACTTACTTCGTCGAGTGGATTCCCAACAACATCCAGAATGTGCAAGGCCGGTTTCGCCGG.TGATGATGCTCCCCGCGCCGTCTTCCGTAAGT.......TCC...........CCCC.............TGCTT......AGCCTTGCCCA...ACACC.......GGCCCC.GC.TTG..TGCCT.CG....CCA..........AGCTGC..CTCGTTCTCT..ATCT.TGGGA.......CT.T.GT.TCTGAC.CTCTACACAA...AGC.GTCCATTGTCGGTCGTCCCCGTCACCATGGGTAAGT....ACATG....CTCCTTCT.........TGGGGTAAT.CCT.TCT.........CCTT........CAC....A.ATTTGG..GATG.CCTT....GCTCAC....CGTTCACCA......C..CAGTATCATGATTGGTATGGGCCAGAAGGACTCGTA
>Xylaria_furcata_YMJ1134
GATGACAGTGATCACTTCGGTAAGAAGCGATTAGATCTAGCTGGGCCTCTTCTGGCCAAGCTTTTCCGCAATATTGTACGCCGCATGACTCAAGAGGTCTTGTCTCACCTCAAACGGAGTATCGAGCAAGGAAAACAGTTCAATATTGCATTGGCTGTGAAGTCCAACATCATCACGGCCGGGTTGAAATACTCGCTCGCTACAGGAAACTGGGGTGATCAGAAGAAGGCCATGAGCTCCACTGCCGGTGTTTCTCAGGTCTTGAACCGATATACGTTCGCGTCCACATTGTCGCATCTGCGAAGAACAAACACGCCCGTGGGCAGAGATGGTAAGCTCGCCAAGCCGCGACAACTTCACAACACCCACTGGGGTCTCGTCTGTCCGGCCGAGACACCTGAAGGCCAAGCCTGTGGCCTCGTCAAAAACCTATCTCTGATGTGCTCCATTAGCGTGGGTACATCTACTGAGCCTATCGTTGACTATATGATTTCACGTAACATGGAAGTCTTAGAAGAATATGAACCTCAAAGATATCCCCATGCGACTAAAATCTTTCTCAACGGTTCGTGGATTGGTGTCCACCAAGATGCGAAGGCTCTAGTCAGGGACGTCCAACAATTGCGCCGGTCTAACCAAATCCCGGCCGAGGTGTCTTTGGTTCGGGATATCCGTGATCGCGAATTCAAGATCTTCTCGGATGCCGGTCGTGTCATGCGACCCTTGTTTGTGGTCGAACAAGAGGACGACAACGAGAAGGGCGTAAACAAGGGCTCATTAGTCCTCACAAAAGACATTGTTCGGAGACTTGAGCTTGATCAGACCCTCCCACCTGGAAGCGACGAGTATTTTGGCTGGCAAGGCCTAGTCCATGCTGGTGTCATCGAATATATGGATGCCGAGGAGGAAGAGACGGCCATGATTTGCATGACCCCCGAGGATCTGGAGCTCTATCGACTGGCCAAGTT.AGGCTAC...AACGTC...GATG.AGGAC...ACCAGTGAGACC.........CCCAACAAGCGGTTGAAGACGAGGATGAACCCAACCACACACATGTACACCCATTGTGAAATCCATCC.TAGCATGCTTCTCGGGATCTGC.GCCAGTATCATTCCTTTCCCCGATCATAACCAGGTAA.GC.....ATTG...CCC..GCCGCCA....TTTGTGT........TACAAC.....ACTG........TT.............GCTAA.CCC..TTTTCCTTCCA........TAGTCGCCTCGTAACACG.TACCAGTCAGCCATGGGCAAGCAAGCCATGGGAACATGCGTGAGATTGTAAGT.................................TT..........GCC...............................TCGCC....................CCTC..........GTT....TAATT.TC...GCCGCCCC...........AT..CAA......GCTCCA......AC....AAA............TTTCTTG.....CTGCCTGACA.......CCC..........TGA....ACGC.GTC.......TCCG.............CCG.......................................TGAC..CC....................................TCT...AC...........ACTC.................GAG.C.....GTT.....TTC.....TGGGAGTCTAG.......TCGATGACGA...........CGTGGTTC....CCGCC...AAACAC.G.......CAGCTAGCAGAG..CA...GCTTC................ACCGTCT............ACTG.......CC.....ATTTTTTT.............GTTTGAAATAT..............AATAAC......TCA.....GCTAACAACTGT.GCTT....GCGCTTCCGC..GACCATAGGTTCACCTCCAAACCGGCCAATGCGTAAGTC....GCT...CC.CCGCGA.............CCGTC.........ACTCCAA..C..............AAA........GTCTTTCCC.........GAAGCTCACA..TC...AT.AT.GA..CAGGGTAACCAAATCGGTGCTGCTTTCTGGCAAACCATCTCCGGCGAGCACGGTCTCGATGGCAATGGAGTGTA..CGTA.TCA.....ACGGTT.......TCA....AAGAAAA.......TG.............CCAGG......GCAT.............GG.........TGGA.....CTAACA.GAC.TGGAAAT...AGTTACAGCGGTACCTCTGAGCTCCAGCTGGAGCGCATGAGCGTGTATTTCAACGAGGT.ACGCG....AATCG..............ATGAT..................ACGAGCATC.......T.TTTGGCA...............AGCGGG.........CC.........TTCT..AACTGGACCACACTATA.......GGGCGCAAACAACAAGTACGTCCCTCGCGCTGTCCTGGTCGATCTGGAGCCCGGTACTATGGATGCTGTCCGTGCTGGTCCTTTCGGCCAGCTCTTCCGACCCGACAACTTTGTCTTCGGCCAGTCAGGTGCCGGCAACAACTGGGCCAAGGGTCACTACACCGAGGGCGCTGAGCTCGTCGACAACGTTCTTGATGTTGTTCGTCGCG.AAGCTGA.GGGCTGCGACTGCCTCCAGGGTTTCCAAATCACCCACTCGCTTGGTGGTGGTACTGGTGCCGGTATGGGTACCCTCTTGATCTCTAAGATCCGTGAGGAGTTCCCCGACCGCATGATGGCCACTTTCTCCGTCATGCCTTCTCCCAAGGTCTCCGATACCGTCGTTGAGCCGTACAATGCTACTCTTTC..CGTCCACCAGCTGGTTGAGAACTCGGACGAGACCTTCTGCATTGACAACGAGGCCTTGTACGACATTTGCATGCGCACATTGAAGCTATCCAACCCTTCGTACGGTGACTTGAACCACCTCGTCTCCGCTGTCATGTCTGGTGTCACCACTTGCCTGCGTTTCCCTGGTCAGCTGAACTCTGACCTGCGCAAGTTGGCGGTCAATATGGTACCATTCCCTCGTCTGCACTTCTTTATGGTCGGCTTTTCTCCCCTCACGAGCCGCGGTGCTTACTCTTTCCGCGCTGTCACGGTCCCCGAGTTGACCCAGCAAATGTTCGACCCCAAGAACATGATGGCTGCTGCTGACTTCCGTAACGGCCGCTACCTGACATGCTCTGCTATCTTGTAAG...ATGATA......CCCCCC....AACTTTTTCTTCTGC...GTAGCAT................ATG......CTAATT.......TACTA......CT....CTTCAT.....TA....GCCGCGGCAAGGTTTCCATGAAGGAAGTCGAGGATCAGATGCGACACGTCCAGAACAAGAACTCAACTTACTTCGTCGAGTGGATTCCCAACAACATCCAGAATGTGCAAGGCCGGTTTCGCCGG.TGATGATGCTCCCCGCGCCGTCTTCCGTAAGT.......TCC...........CCCC.............TGCTT......AGCCTTGCCCA...ACACC.......GGCCCC.GC.TTG..TGCCT.CG....CCA..........AGCTGC..CTCGTTCTCT..ATCT.TGGGA.......CT.T.GG.TCTGAC.CTCTACACAA...AGC.GTCCATTGTCGGTCGTCCCCGTCACCATGGGTAAGT....ACATG....CTCCTTCT.........TGGGGTAAT.CCT.TCT.........CCTT........CAC....A.ATTTGG..GATG.CCT.....GCTCAC....CGTTCACCA......C..CAGTATCATGATTGGTATGGGCCAGAAGGACTCGTA
>Xylaria_furcata_YMJ646
GATGACAGTGATCACTTCGGTAAGAAGCGATTAGATCTGGCTGGGCCTCTTCTGGCCAAGCTTTTCCGCAATATTGTACGCCGCATGACTCAAGAGGTCTTGTCTCACCTCAAACGGAGTATCGAGCAAGGGAAACAGTTCAATATTGCATTGGCTGTGAAGTCCAACATCATCACGGCCGGGTTGAAATACTCGCTCGCTACAGGAAACTGGGGTGATCAGAAGAAGGCCATGAGCTCTACTGCCGGTGTCTCTCAGGTCTTGAACCGATATACGTTCGCGTCCACATTGTCGCATCTGCGAAGAACAAACACGCCCGTGGGCAGAGATGGTAAGCTCGCCAAGCCGCGGCAACTTCACAACACCCACTGGGGTCTCGTCTGTCCGGCCGAGACACCTGAAGGCCAAGCCTGTGGCCTCGTCAAAAACCTATCTCTGATGTGCTCCATTAGCGTGGGTACATCTACTGAGCCTATCGTTGACTATATGATTTCACGTAACATGGAAGTCTTAGAAGAATATGAACCTCAAAGATATCCCCATGCGACTAAAATCTTTCTCAACGGTTCGTGGATTGGTGTCCACCAAGATGCGAAGGCTCTAGTCAGGGACGTCCAACAATTGCGCCGGTCTAACCAAATCCCGGCCGAGGTGTCTTTGGTTCGGGATATCCGTGATCGCGAATTCAAGATCTTCTCGGATGCCGGTCGTGTCATGCGACCCTTGTTTGTGGTCGAACAAGAGGACGACAACGAGAAGGGCGTAAACAAGGGCTCATTAGTCCTCACAAAAGACATTGTTCGGAGACTTGAGCTTGATCAGACCCTCCCACCTGGAAGCGACGAGTATTTTGGCTGGCAAGGCCTAGTCCATGCTGGTGTCATCGAATATATGGATGCCGAGGAGGAAGAGACGGCCATGATTTGCATGACCCCCGAGGATCTGGAGCTCTATCGACTGGCCAAGTT.AGGCTAC...AACGTC...GATG.AGGAC...ACCAGTGAGACA.........CCCAACAAGCGGTTGAAGACGAGGATGAACCCAACCACACACATGTACACCCATTGTGAAATCCATCC.TAGCATGCTTCTCGGGATCTGC.GCCAGTATCATTCCTTTCCCCGATCATAACCAGGTAA.GC.....ATTG...CC...GCCGCCA....TTTGTGT........CATAAC.....ACTG........TT.............GCTAA.CCC..TTTTCCTTCCA........TAGTCGCCTCGTAACACG.TACCAGTCAGCCATGGGCAAGCAAGCCATGGGAACATGCGTGAGATTGTAAGT.................................TT..........GCC...............................TCGCC....................CCTC..........GTT....TAATT.TC...GCCGCCCC...........AT..CAA......GCTCCA......AC....AAA............TTTCTTG.....CTGCCTGACA.......CCC..........TGA....ACGC.GTC.......TCCG.............CCG.......................................TGAC..CC....................................TCT...AC...........ACTC.................GAG.C.....GTT.....TTC.....TGGGAGTCTAG.......TCGATGAGGA...........CGTGGTTC....CCGCC...AAACAC.G.......CAGCTAGCAGAG..CA...GCTTC................ACCGTCT............ACTA.......CC.....ATTTTTT..............GTTTGAAATAT..............AATAAC......TCA.....GCTAACAACTGT.GCTT....GCGCTTCCGC..GACCATAGGTTCACCTCCAAACCGGCCAATGCGTAAGTC....GCT...CC.CCGCGA.............CCGTC.........ACTCCAA..C..............AAA........GTCTTTCCC.........GAAGCTCACA..TC...AT.AT.GA..CAGGGTAACCAAATCGGTGCTGCTTTCTGGCAAACCATCTCTGGCGAGCACGGTCTCGATGGCAATGGAGTGTA..CGTA.TCA.....AGGGTT.......TCA....AAGAAAA.......TG.............CCAGG......GCAT.............GG.........TGGA.....CTAACA.GAC.TGGAAAT...AGTTACAGCGGTACCTCTGAGCTCCAGCTGGAGCGCATGAGCGTGTATTTCAACGAGGT.ACGCG....AACCG..............ATGAT..................ACGAGCTTC.......T.TTTGGCA...............AGCGGG.........CC.........TTCT..AACTGGACCACACTATA.......GGGCGCAAACAACAAGTACGTCCCTCGCGCTGTCCTGGTCGATCTGGAGCCCGGTACTATGGATGCTGTCCGTGCTGGTCCTTTCGGCCAGCTCTTCCGACCCGACAACTTTGTCTTCGGCCAGTCGGGTGCCGGCAACAACTGGGCCAAGGGTCACTACACCGAGGGCGCTGAGCTCGTCGACAACGTTCTTGATGTTGTTCGTCGCG.AAGCTGA.GGGCTGCGACTGCCTCCAGGGTTTCCAAATCACCCACTCGCTTGGTGGTGGTACTGGTGCCGGTATGGGTACCCTCTTGATCTCTAAGATCCGTGAGGAGTTCCCCGACCGTATGATGGCCACTTTCTCCGTCATGCCTTCTCCCAAGGTCTCCGATACCGTCGTTGAGCCGTACAATGCTACTCTTTC..CGTCCACCAGCTGGTTGAGAACTCGGACGAGACCTTCTGCATTGACAACGAGGCCTTGTACGACATTTGCATGCGCACATTGAAGCTATCCAACCCTTCGTACGGTGACTTGAACCACCTCGTCTCCGCTGTCATGTCTGGTGTCACCACTTGCCTGCGTTTCCCTGGTCAGCTGAACTCTGACCTGCGCAAGCTGGCGGTCAATATGGTACCATTCCCTCGTCTGCACTTCTTTATGGTCGGCTTTTCTCCCCTCACGAGCCGCGGTGCTTACTCTTTCCGCGCTGTCACGGTCCCCGAGTTGACCCAGCAAATGTTCGACCCCAAGAACATGATGGCTGCTGCTGACTTCCGTAACGGCCGCTACCTGACATGCTCTGCTATCTTGTAAG...ATGATA......CCCCC.....AACTTTTTCTTCTGC...GTAGCAT................ATG......CTAATT.......TACTA......CT....CTTCAT.....TA....GCCGCGGCAAGGTTTCCATGAAGGAAGTCGAGGATCAGATGCGACACGTCCAGAACAAGAACTCAACTTACTTCGTCGAGTGGATTCCCAACAACATCCAGAATGTGCAAGGCCGGTTTCGCCGG.TGATGATGCTCCCCGCGCCGTCTTCCGTAAGT.......TCC...........CCCC.............TGCTT......AGCCTTGCCCA...ACACC.......GGCCCC.GC.TTG..TGCCT.CG....CCA..........AGCTGC..CTCGTTCTCT..ATCT.TGGGA.......CT.T.GT.TCTGAC.CTCTACACAA...AGC.GTCCATTGTCGGTCGTCCCCGTCACCATGGGTAAGT....ACATG....CTCCTTCT.........TGGGGTAAT.CCT.TCT.........CCTT........CAC....A.ATTTGG..GATG.CCT.....GCTCAC....CGTTCACCA......C..CAGTATCATGATTGGTATGGGCCAGAAGGACTCGTA
>Xylaria_furcata_YMJ1135
GATGACAGTGATCACTTCGGTAAGAAGCGATTAGATCTGGCTGGGCCTCTTCTGGCCAAGCTTTTCCGCAATATTGTACGCCGCATGACTCAAGAGGTCTTGTCTCACCTCAAACGGAGTATCGAGCAAGGAAAACAGTTCAATATTGCATTGGCTGTGAAGTCCAACATCATCACGGCCGGGTTGAAATACTCGCTCGCTACAGGAAACTGGGGTGATCAGAAGAAGGCCATGAGCTCCACTGCCGGTGTTTCTCAGGTCTTGAACCGATATACGTTCGCGTCCACCTTGTCGCATCTGCGAAGAACAAACACGCCCGTGGGCAGAGATGGTAAGCTCGCCAAGCCGCGACAACTTCACAACACCCACTGGGGTCTCGTCTGTCCGGCCGAGACACCTGAAGGCCAAGCCTGTGGCCTCGTCAAAAACCTATCTCTGATGTGCTCCATTAGCGTGGGTACATCTACTGAGCCTATCGTTGACTATATGATTTCACGTAACATGGAAGTCTTAGAAGAATATGAACCTCAAAGATATCCCCATGCGACTAAAATCTTTCTCAACGGTTCGTGGATTGGTGTCCACCAAGATGCGAAGGCTCTAGTCAGGGACGTCCAACAATTGCGCCGGTCTAACCAAATCCCGGCCGAGGTGTCTTTGGTTCGGGATATTCGTGATCGCGAATTCAAGATCTTCTCGGATGCCGGTCGTGTCATGCGACCCTTGTTTGTGGTCGAACAAGAGGACGACAACGAGAAGGGCGTAAACAAGGGCTCATTAGTCCTCACAAAAGACATTGTTCGGAGACTTGAGCTTGATCAGACCCTCCCACCTGGAAGCGACGAGTATTTTGGCTGGCAAGGCCTAGTCCATGCTGGTGTCATCGAATATATGGATGCCGAGGAGGAAGAGACGGCCATGATTTGCATGACCCCCGAGGATCTGGAGCTCTATCGACTGGCCAAGTT.AGGCTAC...AACGTC...GATG.AGGAC...ACCAGTGAGACA.........CCCAACAAGCGGTTGAAGACGAGGATGAACCCAACCACACACATGTACACCCATTGTGAAATCCATCC.TAGCATGCTTCTCGGGATCTGC.GCCAGTATCATTCCTTTCCCCGATCATAACCAGGTAA.GC.....ATTG...CC...GCCGCCA....TTTGTGT........CATGAC.....ACTG........TT.............GCTAA.CCC..TTCTCCTTCCA........TAGTCGCCTCGTAACACG.TACCAGTCAACCATGGGCAAGCAAGCCATGGGAACATGCGTGAGATTGTAAGT.................................TT..........GCC...............................TCGCC....................CCTC..........GTT....TAATT.TC...GCCGCCCC...........AT..CAA......GCTCCA......AC....AAA............TTTCTTG.....CTGCCTGACA.......CCC..........TGA....ACGC.GTC.......TCCG.............CCG.......................................TGAC..CC....................................TCT...AC...........ACTC.................GAG.C.....GTT.....TTC.....TGGGAGTCTAG.......TCGATGAGGA...........CGTGGTTC....CCGCC...AAACAC.G.......CAGCTAGCAGAG..CA...GCTTC................ACCGTCT............ACTA.......CC.....ATTTTTT..............GTTTGAAATAT..............AATAAC......TCA.....GCTAACAACTGT.GCTT....GCGCTTCCGC..GACCATAGGTTCACCTCCAAACCGGCCAATGCGTAAGTC....GCT...CC.CCGCGA.............CCGTC.........ACTCCAA..C..............AAA........GTCTTTCCC.........GAAGCTCACA..TC...AT.AT.GA..CAGGGTAACCAAATCGGTGCTGCTTTCTGGCAAACCATCTCTGGCGAGCACGGTCTCGATGGCAATGGAGTGTA..CGTA.TCA.....AGGGTT.......TCA....AAGAAAA.......TG.............CCAGG......GCAT.............GG.........TGGA.....CTAACA.GAC.TGGAAAT...AGTTACAGCGGTACCTCTGAGCTCCAGCTGGAGCGCATGAGCGTGTATTTCAACGAGGT.ACGCG....AACCG..............ATGAT..................ACGAGCTTC.......T.TTTGGCA...............AGCGGG.........CC.........TTCT..AACTGGACCACACTATA.......GGGCGCAAACAACAAGTACGTCCCTCGCGCTGTCCTGGTCGATCTGGAGCCCGGTACTATGGATGCTGTCCGTGCTGGTCCTTTCGGCCAGCTCTTCCGACCCGACAACTTTGTCTTCGGCCAGTCGGGTGCCGGCAACAACTGGGCCAAGGGTCACTACACCGAGGGCGCTGAGCTCGTCGACAACGTTCTTGATGTTGTTCGTCGCG.AAGCTGA.GGGCTGCGACTGCCTCCAGGGTTTCCAAATCACCCACTCGCTTGGTGGTGGTACTGGTGCCGGTATGGGTACCCTCTTGATCTCTAAGATCCGTGAGGAGTTCCCCGACCGTATGATGGCCACTTTCTCCGTCATGCCTTCTCCCAAGGTCTCCGATACCGTCGTTGAGCCGTACAATGCTACTCTTTC..CGTCCACCAGCTGGTTGAGAACTCGGACGAGACCTTCTGCATTGACAACGAGGCCTTGTACGACATTTGCATGCGCACATTGAAGCTATCCAACCCTTCGTACGGTGACTTGAACCACCTCGTCTCCGCTGTCATGTCTGGTGTCACCACTTGCCTGCGTTTCCCTGGTCAGCTGAACTCTGACCTGCGCAAGCTGGCGGTCAATATGGTACCATTCCCTCGTCTGCACTTCTTTATGGTCGGCTTTTCTCCCCTCACGAGCCGCGGTGCTTACTCTTTCCGCGCTGTCACGGTCCCCGAGTTGACCCAGCAAATGTTCGACCCCAAGAACATGATGGCTGCTGCTGACTTCCGTAACGGCCGCTACCTGACATGCTCTGCTATCTTGTAAG...ATGATA......CCCCC.....AACTTTTTCTTCTGC...GTAGCAT................ATG......CTAATT.......TACTA......CT....CTTCAT.....TA....GCCGCGGCAAGGTTTCCATGAAGGAAGTCGAGGATCAGATGCGACACGTCCAGAACAAGAACTCAACTTACTTCGTCGAGTGGATTCCCAACAACATCCAGAATGTGCAAGGCCGGTTTCGCCGG.TGATGATGCTCCCCGCGCCGTCTTCCGTAAGT.......TCC...........CCCC.............TGCTT......AGCCTTGCCCA...ACACC.......GGCCCC.GC.TTG..TGCCT.CG....CCA..........AGCTGC..CGCGTTCTCT..ATCT.TGGGA.......CT.T.GT.TCTGAC.CTCTACACAA...AGC.GTCCATTGTCGGTCGTCCCCGTCACCATGGGTAAGT....ACATG....CTCCTTCT.........TGGGGTAAT.CCG.TCT.........CCTT........CAC....A.ATTTGG..GATG.CCT.....GCTCAC....CGTTCACCA......C..CAGTATCATGATTGGTATGGGCCAGAAGGACTCGTA
>Xylaria_furcata_YMJ1125
GATGACAGTGATCACTTCGGTAAGAAGCGATTAGATCTGGCTGGGCCTCTTCTGGCCAAGCTTTTCCGCAATATTGTACGCCGCATGACTCAAGAGGTCTTGTCTCACCTCAAACGGAGTATCGAGCAAGGAAAACAGTTCAATATTGCATTGGCTGTGAAGTCCAACATCATCACGGCCGGGTTGAAATACTCGCTCGCTACAGGAAACTGGGGTGATCAGAAGAAGGCCATGAGCTCCACTGCCGGTGTTTCTCAGGTCTTGAACCGATATACGTTCGCGTCCACCTTGTCACATCTGCGAAGAACAAACACGCCCGTGGGCAGAGATGGTAAGCTCGCCAAGCCGCGGCAACTTCACAACACCCACTGGGGTCTTGTCTGTCCGGCCGAGACACCTGAAGGCCAAGCCTGTGGCCTCGTCAAAAACCTATCTCTGATGTGCTCCATTAGCGTGGGTACATCTACTGAGCCTATCGTTGACTATATGATTTCACGTAACATGGAAGTCTTAGAAGAATATGAACCTCAAAGATATCCCCATGCGACTAAAATCTTTCTCAACGGTTCGTGGATTGGTGTCCACCAAGATGCGAAGGCTCTAGTCAGGGACGTCCAACAATTGCGCCGGTCTAACCAAATCCCGGCCGAGGTGTCTTTGGTTCGGGATATCCGTGATCGCGAATTCAAGATCTTCTCGGATGCCGGTCGTGTCATGCGACCCTTGTTTGTGGTCGAACAAGAGGACGACAACGAGAAGGGCGTAAACAAGGGCTCATTAGTCCTCACAAAGGACATTGTTCGGAGACTTGAGCTTGATCAGACCCTCCCACCTGGAAGCGACGAGTATTTTGGCTGGCAAGGCCTAGTCCATGCTGGTGTCATCGAATATATGGATGCCGAGGAGGAAGAGACGGCCATGATTTGCATGACCCCCGAGGATCTGGAGCTCTATCGACTGGCCAAGTT.AGGCTAC...AACGTC...GATG.AGGAC...ACCAGTGAGACA.........CCCAACAAGCGGTTGAAGACGAGGATGAACCCAACCACACACATGTACACCCATTGTGAAATCCATCC.TAGCATGCTTCTCGGGATCTGC.GCCAGTATCATTCCTTTCCCCGATCATAACCAGGTAA.GC.....ATTG...CCC..GCCGCCA....TTTGTGT........TACAAC.....ACTG........TT.............GCTAA.CCC..TTTTCCTTCCA........TAGTCGCCTCGTAACACG.TACCAGTCAGCCATGGGCAAGCAAGCCATGGGAACATGCGTGAGATTGTAAGT.................................TT..........GCC...............................TTGCC....................CCTC..........GTT....TAATT.TC...GACGCCCC...........AT..CAA......GCTCCA......AC....AAA............TTTCTTG.....CTGCCTGACA.......CCC..........TGA....ACGC.GTC.......TCCG.............CCG.......................................TGAC..CC....................................TCT...AC...........ACTC.................GAG.C.....GTT.....TTC.....TGGGAATCTAG.......TCGATGACGA...........CGTGGTTC....CCGCC...AAACAC.G.......CAGCTAGCAGAG..CA...GCTTC................ACCGTCT............ACTG.......CC.....ATTTTTTT.............GTTTGAAATAT..............AATAAC......TCA.....GCTAACAACTGT.GCTT....GCGCTTCCGC..GACCATAGGTTCACCTCCAAACCGGCCAATGCGTAAGTC....GCT...CC.CCGCGA.............CCGTC.........ACTCCAA..C..............AAA........GTCTTTCCC.........GAAGCTCACA..TC...AT.AT.GG..CAGGGTAACCAAATCGGTGCTGCTTTCTGGCAAACCATCTCCGGCGAGCACGGTCTCGATGGCAATGGAGTGTA..CGTA.TCA.....AGGGTT.......TCA....AAGAAAA.......TG.............CCAGG......GCAT.............GG.........TGGA.....CTAACA.GAC.TGGAAAT...AGTTACAGCGGTACCTCTGAGCTCCAGCTGGAGCGCATGAGCGTGTATTTCAACGAGGT.ACGCG....AATCG..............ATGAT..................ACGAGCTTC.......T.TTTGGCA...............AGCGGG.........CC.........TTCT..AACTGGACCACACTATAAT....AGGGCGCAAACAACAAGTACGTCCCTCGCGCTGTCCTGGTCGATCTGGAGCCCGGTACTATGGATGCTGTCCGTGCTGGTCCTTTCGGCCAGCTCTTCCGACCCGACAACTTTGTCTTCGGCCAGTCGGGTGCCGGCAACAACTGGGCCAAGGGTCACTACACCGAGGGCGCTGAGCTCGTCGACAACGTTCTTGATGTTGTTCGTCGCG.AAGCTGA.GGGCTGCGACTGCCTCCAGGGTTTCCAAATCACCCACTCGCTTGGTGGTGGTACTGGTGCCGGTATGGGTACCCTCTTGATCTCTAAGATCCGTGAGGAGTTCCCCGACCGCATGATGGCCACTTTCTCCGTCATGCCTTCTCCCAAGGTCTCCGATACCGTCGTTGAGCCGTACAATGCTACTCTTTC..CGTCCACCAGCTGGTTGAGAACTCGGACGAGACCTTCTGCATTGACAACGAGGCCTTATACGACATTTGCATGCGCACATTGAAGCTATCCAACCCTTCGTACGGTGACTTGAACCACCTCGTCTCCGCTGTCATGTCTGGTGTCACCACTTGCCTGCGTTTCCCTGGTCAGCTGAACTCTGACCTGCGCAAGCTGGCGGTCAATATGGTACCATTCCCTCGTCTGCACTTCTTTATGGTCGGCTTTTCTCCTCTCACGAGCCGCGGTGCTTACTCTTTCCGCGCTGTCACGGTCCCCGAGTTGACCCAGCAAATGTTCGACCCCAAGAACATGATGGCTGCTGCTGACTTCCGTAACGGCCGCTACCTGACATGCTCTGCTATCTTGTAAG...ATGATA......CCCCC.....AACTTTTTCTTCTGC...GTAGCAT................ATG......CTAATT.......TACTA......CT....CTTCAC.....TA....GCCGCGGCAAGGTTTCCATGAAGGAAGTCGAGGATCAGATGCGACACGTCCAGAACAAGAACTCAACTTACTTCGTCGAGTGGATTCCCAACAACATCCAGAATGTGCAAGGCCGGTTTCGCCGG.TGATGATGCTCCCCGCGCCGTCTTCCGTAAGT.......TCC...........CCCC.............TGCTT......AGCCTTGCCCA...ACACC.......GGCCCC.GC.TTG..TGCCT.CG....CCA..........AGCTGC..CTCGTTCTCT..ATCT.TGGGA.......CT.T.GT.TCTGAC.CTCTACAAAA...AGC.GTCCATTGTCGGTCGTCCCCGTCACCATGGGTAAGT....ACATG....CTCCTTCT.........TGGGGTAAT.CCT.TCT.........CCTT........CAC....A.ATTTGG..GATG.CCT.....GCTCAC....CGTTCACCA......C..CAGTATCATGATTGGTATGGGCCAGAAGGACTCGTA
>Xylaria_furcata_YMJ1126
GATGACAGTGATCACTTCGGTAAGAAGCGATTAGATCTGGCTGGGCCTCTTCTGGCCAAGCTTTTCCGCAATATTGTACGCCGCATGACTCAAGAGGTCTTGTCTCACCTCAAACGGAGTATCGAGCAAGGAAAACAGTTCAATATTGCATTGGCTGTGAAGTCCAACATCATCACGGCCGGGTTGAAATACTCGCTCGCTACAGGAAACTGGGGTGATCAGAAGAAGGCCATGAGCTCCACTGCCGGTGTTTCTCAGGTCTTGAACCGATATACGTTCGCGTCCACCTTGTCACATCTGCGAAGAACAAACACGCCCGTGGGCAGAGATGGTAAGCTCGCCAAGCCGCGGCAACTTCACAACACCCACTGGGGTCTTGTCTGTCCGGCCGAGACACCTGAAGGCCAAGCCTGTGGCCTCGTCAAAAACCTATCTCTGATGTGCTCCATTAGCGTGGGTACATCTACTGAGCCTATCGTTGACTATATGATTTCACGTAACATGGAAGTCTTAGAAGAATATGAACCTCAAAGATATCCCCATGCGACTAAAATCTTTCTCAACGGTTCGTGGATTGGTGTCCACCAAGATGCGAAGGCTCTAGTCAGGGACGTCCAACAATTGCGCCGGTCTAACCAAATCCCGGCCGAGGTGTCTTTGGTTCGGGATATCCGTGATCGCGAATTCAAGATCTTCTCGGATGCCGGTCGTGTCATGCGACCCTTGTTTGTGGTCGAACAAGAGGACGACAACGAGAAGGGCGTAAACAAGGGCTCATTAGTCCTCACAAAGGACATTGTTCGGAGACTTGAGCTTGATCAGACCCTCCCACCTGGAAGCGACGAGTATTTTGGCTGGCAAGGCCTAGTCCATGCTGGTGTCATCGAATATATGGATGCCGAGGAGGAAGAGACGGCCATGATTTGCATGACCCCCGAGGATCTGGAGCTCTATCGACTGGCCAAGTT.AGGCTAC...AACGTC...GATG.AGGAC...ACCAGTGAGACA.........CCCAACAAGCGGTTGAAGACGAGGATGAACCCAACCACACACATGTACACCCATTGTGAAATCCATCC.TAGCATGCTTCTCGGGATCTGC.GCCAGTATCATTCCTTTCCCCGATCATAACCAGGTAA.GC.....ATTG...CCC..GCCGCCA....TTTGTGT........TACAAC.....ACTG........TT.............GCTAA.CCC..TTTTCCTTCCA........TAGTCGCCTCGTAACACG.TACCAGTCAGCCATGGGCAAGCAAGCCATGGGAACATGCGTGAGATTGTAAGT.................................TT..........GCC...............................TTGCC....................CCTC..........GTT....TAATT.TC...GACGCCCC...........AT..CAA......GCTCCA......AC....AAA............TTTCTTG.....CTGCCTGACA.......CCC..........TGA....ACGC.GTC.......TCCG.............CCG.......................................TGAC..CC....................................TCT...AC...........ACTC.................GAG.C.....GTT.....TTC.....TGGGAATCTAG.......TCGATGACGA...........CGTGGTTC....CCGCC...AAACAC.G.......CAGCTAGCAGAG..CA...GCTTC................ACCGTCT............ACTG.......CC.....ATTTTTTT.............GTTTGAAATAT..............AATAAC......TCA.....GCTAACAACTGT.GCTT....GCGCTTCCGC..GACCATAGGTTCACCTCCAAACCGGCCAATGCGTAAGTC....GCT...CC.CCGCGA.............CCGTC.........ACTCCAA..C..............AAA........GTCTTTCCC.........GAAGCTCACA..TC...AT.AT.GG..CAGGGTAACCAAATCGGTGCTGCTTTCTGGCAAACCATCTCCGGCGAGCACGGTCTCGATGGCAATGGAGTGTA..CGTA.TCA.....AGGGTT.......TCA....AAGAAAA.......TG.............CCAGG......GCAT.............GG.........TGGA.....CTAACA.GAC.TGGAAAT...AGTTACAGCGGTACCTCTGAGCTCCAGCTGGAGCGCATGAGCGTGTATTTCAACGAGGT.ACGCG....AATCG..............ATGAT..................ACGAGCTTC.......T.TTTGGCA...............AGCGGG.........CC.........TTCT..AACTGGACCACACTATAAT....AGGGCGCAAACAACAAGTACGTCCCTCGCGCTGTCCTGGTCGATCTGGAGCCCGGTACTATGGATGCTGTCCGTGCTGGTCCTTTCGGCCAGCTCTTCCGACCCGACAACTTTGTCTTCGGCCAGTCGGGTGCCGGCAACAACTGGGCCAAGGGTCACTACACCGAGGGCGCTGAGCTCGTCGACAACGTTCTTGATGTTGTTCGTCGCG.AAGCTGA.GGGCTGCGACTGCCTCCAGGGTTTCCAAATCACCCACTCGCTTGGTGGTGGTACTGGTGCCGGTATGGGTACCCTCTTGATCTCTAAGATCCGTGAGGAGTTCCCCGACCGCATGATGGCCACTTTCTCCGTCATGCCTTCTCCCAAGGTCTCCGATACCGTCGTTGAGCCGTACAATGCTACTCTTTC..CGTCCACCAGCTGGTTGAGAACTCGGACGAGACCTTCTGCATTGACAACGAGGCCTTATACGACATTTGCATGCGCACATTGAAGCTATCCAACCCTTCGTACGGTGACTTGAACCACCTCGTCTCCGCTGTCATGTCTGGTGTCACCACTTGCCTGCGTTTCCCTGGTCAGCTGAACTCTGACCTGCGCAAGCTGGCGGTCAATATGGTACCATTCCCTCGTCTGCACTTCTTTATGGTCGGCTTTTCTCCTCTCACGAGCCGCGGTGCTTACTCTTTCCGCGCTGTCACGGTCCCCGAGTTGACCCAGCAAATGTTCGACCCCAAGAACATGATGGCTGCTGCTGACTTCCGTAACGGCCGCTACCTGACATGCTCTGCTATCTTGTAAG...ATGATA......CCCCC.....AACTTTTTCTTCTGC...GTAGCAT................ATG......CTAATT.......TACTA......CT....CTTCAC.....TA....GCCGCGGCAAGGTTTCCATGAAGGAAGTCGAGGATCAGATGCGACACGTCCAGAACAAGAACTCAACTTACTTCGTCGAGTGGATTCCCAACAACATCCAGAATGTGCAAGGCCGGTTTCGCCGG.TGATGATGCTCCCCGCGCCGTCTTCCGTAAGT.......TCC...........CCCC.............TGCTT......AGCCTTGCCCA...ACACC.......GGCCCC.GC.TTG..TGCCT.CG....CCA..........AGCTGC..CTCGTTCTCT..ATCT.TGGGA.......CT.T.GT.TCTGAC.CTCTACAAAA...AGC.GTCCATTGTCGGTCGTCCCCGTCACCATGGGTAAGT....AAATG....CTCATTCT.........TGGGGTAAT.CCT.TCT.........CCTT........CAC....A.ATTTGG..GATG.CCT.....GCTCAC....CGTTCACCA......C..CAGTATCATGATTGGTATGGGCCAGAAGGACTCGTA
>Xylaria_furcata_YMJ1730
GATGACAGTGATCACTTCGGTAAGAAGCGATTAGATCTGGCTGGGCCTCTTCTGGCCAAGCTTTTCCGCAATATTGTACGCCGCATGACTCAAGAGGTCTTGTCTCACCTCAAACGGAGTATCGAGCAAGGAAAACAGTTCAATATTGCATTGGCTGTGAAGTCCAACATCATCACGGCCGGGTTGAAATACTCGCTCGCTACAGGAAACTGGGGTGATCAGAAGAAGGCCATGAGCTCTACTGCCGGTGTCTCTCAGGTCTTGAACCGATATACGTTCGCGTCCACCTTGTCGCATCTGCGAAGAACAAACACGCCCGTGGGCAGAGATGGTAAGCTCGCCAAGCCGCGACAACTTCACAACACCCACTGGGGTCTCGTCTGTCCGGCCGAGACACCTGAAGGCCAAGCCTGTGGCCTCGTCAAAAACCTATCTCTGATGTGCTCCATTAGCGTGGGTACATCTACTGAGCCTATCGTTGACTATATGATTTCACGTAACATGGAAGTCTTAGAAGAATATGAACCTCAAAGATATCCCCATGCGACTAAAATCTTTCTCAACGGTTCGTGGATTGGTGTCCACCAAGATGCGAAGGCTCTAGTCAGGGACGTCCAACAATTGCGCCGGTCTAACCAAATCCCGGCCGAGGTGTCTTTGGTTCGGGATATCCGTGATCGCGAATTCAAGATCTTCTCGGATGCCGGTCGTGTCATGCGACCCTTGTTTGTGGTCGAACAAGAGGACGACAACGAGAAGGGCGTAAACAAGGGCTCATTAGTCCTCACAAAAGACATTGTTCGGAGACTTGAGCTTGATCAGACCCTCCCACCTGGAAGCGACGAGTATTTTGGCTGGCAAGGCCTAGTCCATGCTGGTGTCATCGAATATATGGATGCCGAGGAGGAAGAGACGGCCATGATTTGCATGACCCCCGAGGATCTGGAGCTCTATCGACTGGCCAAGTT.AGGCTAC...AACGTC...GATG.AGGAC...ACCAGTGAGACA.........CCCAACAAGCGGTTGAAGACGAGGATGAACCCAACCACACACATGTACACCCATTGTGAAATCCATCC.TAGCATGCTTCTCGGGATCTGC.GCCAGTATCATTCCTTTCCCCGATCATAACCAGGTAA.GC.....ATTG...CC...GCCGCCA....TTTGTGT........CATAAC.....ACTG........TT.............GCTAA.CCC..CTTTCCTTCCA........TAGTCGCCTCGTAACACG.TACCAGTCAGCCATGGGCAAGCAAGCCATGGGAACATGCGTGAGATTGTAAGT.................................TT..........GCC...............................TTGCC....................CCTC..........GTT....TAATT.TC...GACGCCCC...........AT..CAA......GCTCCA......AC....AAA............TTTCTTG.....CTGCCTGACA.......CCC..........TGA....ACGC.GTC.......TCCG.............CCG.......................................TGAC..CC....................................TCT...AC...........ACTC.................GAG.C.....GTT.....TTC.....TGGGAATCTAG.......TCGATGACGA...........CGTGGTTC....CCGCC...AAACAC.G.......CAGCTAGCAGAG..CA...GCTTC................ACCGTCT............ACTG.......CC.....ATTTTTTT.............GTTTGAAATAT..............AATAAC......TCA.....GCTAACAACTGT.GCTT....GCGCTTCCGC..GACCATAGGTTCACCTCCAAACCGGCCAATGCGTAAGTC....GCT...CC.CCGCGA.............CCGTC.........ACTCCAA..C..............AAA........GTCTTTCCC.........GAAGCTCACA..TC...AT.AT.GG..CAGGGTAACCAAATCGGTGCTGCTTTCTGGCAAACCATCTCCGGCGAGCACGGTCTCGATGGCAATGGAGTGTA..CGTA.TCA.....AGGGTT.......TCA....AAGAAAA.......TG.............CCAGG......GCAT.............GG.........TGGA.....CTAACA.GAC.TGGAAAT...AGTTACAGCGGTACCTCTGAGCTCCAGCTGGAGCGCATGAGCGTGTATTTCAACGAGGT.ACGCG....AATCG..............ATGAT..................ACGAGCTTC.......T.TTTGGCA...............AGCGGG.........CC.........TTCT..AACTGGACCACACTATAAT....AGGGCGCAAACAACAAGTACGTCCCTCGCGCTGTCCTGGTCGATCTGGAGCCCGGTACTATGGATGCTGTCCGTGCTGGTCCTTTCGGCCAGCTCTTCCGACCCGACAACTTTGTCTTCGGCCAGTCGGGTGCCGGCAACAACTGGGCCAAGGGTCACTACACCGAGGGCGCTGAGCTCGTCGACAACGTTCTTGATGTTGTTCGTCGCG.AAGCTGA.GGGCTGCGACTGCCTCCAGGGTTTCCAAATCACCCACTCGCTTGGTGGTGGTACTGGTGCCGGTATGGGTACCCTCTTGATCTCTAAGATCCGTGAGGAGTTCCCCGACCGCATGATGGCCACTTTCTCCGTCATGCCTTCTCCCAAGGTCTCCGATACCGTCGTTGAGCCGTACAATGCTACTCTTTC..CGTCCACCAGCTGGTTGAGAACTCGGACGAGACCTTCTGCATTGACAACGAGGCCTTATACGACATTTGCATGCGCACATTGAAGCTATCCAACCCTTCGTACGGTGACTTGAACCACCTCGTCTCCGCTGTCATGTCTGGTGTCACCACTTGCCTGCGTTTCCCTGGTCAGCTGAACTCTGACCTGCGCAAGCTGGCGGTCAATATGGTACCATTCCCTCGTCTGCACTTCTTTATGGTCGGCTTTTCTCCTCTCACGAGCCGCGGTGCTTACTCTTTCCGCGCTGTCACGGTCCCCGAGTTGACCCAGCAAATGTTCGACCCCAAGAACATGATGGCTGCTGCTGACTTCCGTAACGGCCGCTACCTGACATGCTCTGCTATCTTGTAAG...ATGATA......CCCCC.....AACTTTTTCTTCTGC...GTAGCAT................ATG......CTAATT.......TACTA......CT....CTTCAC.....TA....GCCGCGGCAAGGTTTCCATGAAGGAAGTCGAGGATCAGATGCGACACGTCCAGAACAAGAACTCAACTTACTTCGTCGAGTGGATTCCCAACAACATCCAGAATGTGCAAGGCCGGTTTCGCCGG.TGATGATGCTCCCCGCGCTGTCTTCCGTAAGT.......TCC...........CCCC.............TGCTT......AGCCTTGCCCA...ACACC.......GGCCCC.GC.TTG..TGCCT.CG....CCA..........AGCTGC..CTCGTTCTCT..ATCT.TGGGA.......CT.T.GT.TCTGAC.TTCTCCACAA...AGC.GTCCATTGTCGGTCGTCCCCGTCACCATGGGTAAGT....ACATG....CTCCTTCT.........TGGGGTAAT.CCT.TCT.........CCTT........CAC....A.ATTTGG..GATG.CCT.....GCTCAC....CGTTCACCA......C..CAGTATCATGATTGGTATGGGCCAGAAGGACTCGTA
>Xylaria_furcata_YMJ956
GATGACAGTGATCACTTCGGTAAGAAGCGATTAGATCTGGCTGGGCCTCTTCTGGCCAAGCTTTTCCGCAATATTGTACGCCGCATGACTCAAGAGGTCTTGTCTCACCTCAAACGGAGTATCGAGCAAGGAAAACAGTTCAATATTGCATTGGCTGTGAAGTCCAACATCATCACGGCCGGGTTGAAATACTCGCTCGCTACAGGAAACTGGGGTGATCAGAAGAAGGCCATGAGCTCCACTGCCGGTGTTTCTCAGGTCTTGAACCGATATACGTTCGCGTCCACCTTGTCACATCTGCGAAGAACAAACACGCCCGTGGGCAGAGATGGTAAGCTCGCCAAGCCGCGGCAACTTCACAACACCCACTGGGGTCTCGTCTGTCCGGCCGAGACACCTGAAGGCCAAGCCTGTGGCCTCGTCAAAAACCTATCTCTGATGTGCTCCATTAGCGTGGGTACATCTACTGAGCCTATCGTTGACTATATGATTTCACGTAACATGGAAGTCTTAGAAGAATATGAACCTCAAAGATATCCCCATGCGACTAAAATCTTTCTCAACGGTTCGTGGATTGGTGTCCACCAAGATGCGAAGGCTCTAGTCAGGGACGTCCAACAATTGCGCCGGTCTAACCAAATCCCGGCCGAGGTGTCTTTGGTTCGGGATATCCGTGATCGCGAATTCAAGATCTTCTCGGATGCCGGTCGTGTCATGCGACCCTTGTTTGTGGTCGAACAAGAGGACGACAACGAGAAGGGCGTAAACAAGGGCTCGTTAGTCCTCACAAAAGACATTGTTCGGAGACTTGAGCTTGATCAGACCCTCCCACCTGGAAGCGACGAGTATTTTGGCTGGCAAGGCCTAGTCCATGCTGGTGTCATCGAATATATGGATGCCGAGGAGGAAGAGACGGCCATGATTTGCATGACCCCCGAGGATCTGGAGCTTTATCGACTGGCCAAGTT.AGGCTAC...AACGTC...GATG.AGGAC...ACCAGTGAGACA.........CCCAACAAGCGGTTGAAGACGAGGATGAACCCAACCACACATATGTACACCCATTGTGAAATCCATCC.TAGCATGCTTCTCGGGATCTGC.GCCAGTATCATTCCTTTCCCCGATCATAACCAGGTAA.GC.....ATTG...CCC..GCCGCCA....TTTGTGT........TACAAC.....ACTG........TT.............GCTAA.CCC..TTTTCCTTCCA........TAGTCGCCTCGTAACACG.TACCAGTCAGCCATGGGCAAGCAAGCCATGGGAACATGCGTGAGATTGTAAGT.................................TT..........GCC...............................TCGCC....................CCTC..........GTT....TAATT.TC...GCCGCCCC...........AT..CAA......GCTCCA......AC....AAA............TTTCTTG.....CTGCCTGACA.......CCC..........TGA....ACGC.GTC.......TCCG.............CCG.......................................TGAC..CC....................................TCT...AC...........ACTC.................GAG.C.....GTT.....TTC.....TGGGAGTCTAG.......TCGATGACGA...........CGTGGTTC....CCGCC...AAACAC.G.......CAGCTAGCAGAG..CA...GCTTC................ACCGTCT............ACTG.......CC.....ATTTTTT..............GTTTGAAATAT..............AATAAC......TCA.....GCTAACAACTGT.GCTT....GCGCTTCCGC..GACCATAGGTTCACCTCCAAACCGGCCAATGCGTAAGTC....GCT...CC.CCGCGA.............TCGTC.........ACTCCAA..C..............AAA........GTCTTTCCC.........GAAGCTCACA..TC...AT.AT.GA..CAGGGTAACCAAATCGGTGCTGCTTTCTGGCAAACCATCTCCGGCGAGCACGGTCTCGATGGCAATGGAGTGTA..CGTA.TCA.....AGGGTT.......TCA....AAGAAAA.......TG.............CCAGG......GCAT.............GG.........TGGA.....CTAACA.GAC.TGGAAAT...AGTTACAGCGGTACCTCTGAGCTCCAGCTGGAGCGCATGAGCGTGTATTTCAACGAGGT.ACGCG....AATCG..............ATGAT..................ACGAGCTTC.......T.TTTGGCA...............AGCGGG.........CC.........TTCT..AACTGGACCACACTATA.......GGGCGCAAACAACAAGTACGTCCCTCGCGCTGTCCTGGTCGATCTGGAGCCCGGTACTATGGATGCTGTCCGTGCTGGTCCTTTCGGCCAGCTCTTCCGACCCGACAACTTTGTCTTCGGCCAGTCGGGTGCCGGCAACAACTGGGCCAAGGGTCACTACACCGAGGGCGCTGAGCTCGTCGACAACGTTCTTGATGTTGTTCGTCGCG.AAGCTGA.GGGCTGCGACTGCCTCCAGGGTTTCCAAATCACCCACTCGCTTGGTGGTGGTACTGGTGCCGGTATGGGTACCCTCTTGATCTCTAAGATCCGTGAGGAGTTCCCCGACCGCATGATGGCCACTTTCTCCGTCATGCCTTCTCCCAAGGTCTCCGATACCGTCGTTGAGCCGTACAATGCTACTCTTTC..CGTCCACCAGCTGGTTGAGAACTCGGACGAGACCTTCTGCATTGACAACGAGGCCTTGTACGACATTTGCATGCGCACATTGAAGCTATCCAACCCTTCGTACGGTGACTTGAACCACCTCGTCTCCGCTGTCATGTCTGGTGTCACCACTTGCCTGCGTTTCCCTGGTCAGCTGAACTCTGACCTGCGCAAGTTGGCCGTCAATATGGTACCATTCCCTCGTCTGCACTTCTTTATGGTCGGCTTTTCTCCTCTCACGAGCCGCGGTGCTTACTCTTTCCGCGCTGTCACGGTCCCCGAGTTGACCCAGCAAATGTTCGACCCCAAGAACATGATGGCTGCTGCTGACTTCCGTAACGGCCGCTACCTGACATGCTCTGCTATCTTGTAAG...ATGATA......CCCCC.....AACTTTTTCTTCTGC...GTAGCAT................ATG......CTAATT.......TACTA......CT....CTTCAC.....TA....GCCGCGGCAAGGTTTCCATGAAGGAAGTCGAGGATCAGATGCGACACGTCCAGAACAAGAACTCAACTTACTTCGTCGAGTGGATTCCCAACAACATCCAGAATGTGCAAGGCCGGTTTCGCCGG.TGATGATGCTCCCCGCGCCGTCTTCCGTAAGT.......TCC...........CCCC.............TGCTT......AGCCTTGCCCA...ACACC.......GGCCCC.GC.TTG..TGCCT.CG....CCA..........AGCTGC..CTCGTTCTCT..ATCT.TGGGC.......CT.T.GT.TCTGAC.CTCTACACAA...AGC.GTCCATTGTCGGTCGTCCCCGTCACCATGGGTAAGT....ACATG....CTCCTTCT.........TGGGGTAAT.CCT.TCT.........CCTT........CAC....A.ATTTGG..GATG.CCT.....GCTCAC....CGTTCACCA......C..CAGTATCATGATTGGTATGGGCCAGAAGGACTCGTA
>Xylaria_furcata_YMJ1101
GATGACAGTGATCACTTCGGTAAGAAGCGATTAGATCTGGCTGGGCCTCTTCTGGCCAAGCTTTTCCGCAATATTGTACGCCGCATGACTCAAGAGGTCTTGTCTCACCTCAAACGGAGTATCGAGCAAGGAAAACAGTTCAATATTGCATTGGCTGTGAAGTCCAACATCATCACGGCCGGGTTGAAATACTCGCTCGCAACAGGAAACTGGGGTGATCAGAAGAAGGCCATGAGCTCCACTGCCGGTGTTTCTCAGGTCTTGAACCGATATACGTTCGCGTCCACCTTGTCGCATTTGCGAAGAACAAACACGCCCGTGGGCAGAGATGGTAAGCTCGCCAAGCCGCGACAACTTCACAACACCCACTGGGGTCTCGTCTGTCCGGCCGAGACACCTGAAGGCCAAGCCTGTGGCCTCGTCAAAAACCTATCTCTGATGTGCTCCATTAGCGTGGGTACATCTACTGAGCCTATCGTTGACTATATGATTTCACGTAACATGGAAGTCTTAGAAGAATATGAACCTCAAAGATATCCCCATGCGACTAAAATCTTTCTCAACGGTTCGTGGATTGGTGTCCACCAAGATGCGAAGGCTCTAGTCAGGGACGTCCAGCAATTGCGCCGGTCTAACCAAATCCCGGCCGAGGTGTCTTTGGTTCGGGATATCCGTGATCGCGAATTCAAGATCTTCTCGGATGCCGGTCGTGTCATGCGACCCTTGTTTGTGGTCGAACAAGAGGACGACAACGAGAAGGGCGTAAACAAGGGCTCATTAGTCCTCACAAAAGACATTGTTCGGAGACTTGAGCTTGATCAGACCCTCCCACCTGGAAGCGACGAGTATTTTGGCTGGCAAGGCCTAGTCCATGCTGGTGTCATCGAATATATGGATGCCGAGGAGGAAGAGACGGCCATGATTTGCATGACCCCCGAGGATCTGGAGCTCTATCGACTGGCCAAGTT.AGGCTAC...AACGTC...GATG.AGGAC...ACCAGTGAGACA.........CCCAACAAGCGGTTGAAGACGAGGATGAACCCAACCACACACATGTACACCCATTGTGAAATCCATCC.TAGCATGCTTCTCGGGATCTGC.GCCAGTATCATTCCTTTCCCCGATCATAACCAGGTAA.GC.....ATTG...CC...GCCGCCA....TTTATGT........CATAAC.....ACTG........TT.............GCTAA.CCCC.TTTTCCTTCCA........TAGTCGCCTCGTAACACG.TACCAGTCAGCCATGGGCAAGCAAGCCATGGGAACATGCGTGAGATTGTAAGT.................................TT..........GCC...............................TCGCC....................CCTC..........GTT....CAATT.TC...GCCGCCCC...........AT..CAA......GCTCCA......AC....AAA............TTTCTTG.....CTGCCTGACA.......CCC..........TGA....ACGC.GTC.......TCCG.............CCG.......................................TGAC..CC....................................TCT...AC...........ACTC.................GAG.C.....GTT.....TTC.....TGGGAGTCTAG.......TCGATGAGGA...........CCTGGTTC....CCGCC...AAACAC.G.......CAGCTAGCAGAG..CA...GTTTC................ACCGTCT............ACTA.......CC.....ATTTTTT..............GTTTGAAATAT..............AATAAC......TCA.....GCTAACAACTGT.GCTT....GCGCTTCCGC..GACCATAGGTTCACCTCCAAACCGGCCAATGCGTAAGTC....GCT...CC.CGGCGA.............CCGTC.........ACTCCAA..C..............AAA........GTCTTTCCC.........GAAGCTCACA..TC...AT.AT.GA..CAGGGTAACCAAATCGGTGCTGCTTTCTGGCAAACCATCTCCGGCGAGCACGGTCTCGATGGCAATGGAGTGTA..CGTA.TCA.....AGGGTT.......TCA....AAGAAAA.......TG.............CCAGG......GCAT.............GG.........TGGA.....CTAACA.GAC.TGGAAAT...AGTTACAGCGGTACCTCTGAGCTCCAGCTGGAGCGCATGAGCGTGTATTTCAACGAGGT.ACGCG....AATCG..............ATGAT..................ACGAGCTTC.......T.TTTGGCA...............AGCGGG.........CC.........TTCT..AACTGGACCACACTATA.......GGGCGCGAACAACAAGTACGTCCCTCGCGCTGTCCTGGTCGATCTGGAGCCCGGTACTATGGATGCTGTCCGTGCTGGTCCTTTCGGCCAGCTCTTCCGACCCGACAACTTTGTCTTCGGCCAGTCGGGTGCCGGCAACAACTGGGCCAAGGGTCACTACACCGAGGGCGCTGAGCTCGTCGACAACGTTCTTGATGTTGTTCGTCGCG.AAGCTGA.GGGCTGCGACTGCCTCCAGGGTTTCCAAATCACCCACTCGCTTGGTGGTGGTACTGGTGCCGGTATGGGTACCCTCTTGATCTCTAAGATCCGTGAGGAGTTCCCCGACCGCATGATGGCCACCTTCCCCGTCATGCCTTCTCCCAAGGTCTCCGATACCGTCGTTGAGCCGTACAATGCTACTCTTTC..CGTCCACCAGCTGGTTGAGAACTCGGACGAGACCTTCTGCATTGACAACGAGGCCTTGTACGACATTTGCATGCGCACATTGAAGCTATCCAACCCTTCGTACGGTGACTTGAACCACCTCGTCTCCGCTGTCATGTCTGGTGTCACCACTTGCCTGCGTTTCCCTGGTCAGCTGAACTCTGACCTGCGCAAGTTGGCGGTCAATATGGTACCATTCCCTCGTCTGCACTTCTTTATGGTCGGCTTTTCTCCTCTCACGAGCCGCGGTGCTTACTCTTTCCGCGCTGTCACGGTCCCCGAGTTGACCCAGCAAATGTTCGACCCCAAGAGCATGATGGCTGCTGCTGACTTCCGTAACGGCCGCTACCTGACATGCTCTGCTATCTTGTAAG...ATGATA......CCCCCC....AACTTTTTCTTCTGC...GTAGCAT................ATG......CTAATT.......TACTA......CT....CTTCAT.....TA....GCCGCGGCAAGGTTTCCATGAAGGAAGCCGAGGATCAGATGCGACACGTCCAGAACAAGAACTCAACTTACTTCGTCGAGTGGATTCCCAACAACATCCAGAATGTGCAAGGCCGGTTTCGCCGG.TGATGATGCTCCCCGCGCCGTCTTCCGTAAGT.......TCC...........CCCC.............TGCTT......AGCCTTGCCCA...ACACC.......GGCCCC.GC.TTG..TGCCT.CG....CCA..........AGCTGC..CTCGTTCTCT..ATCT.TGGGA.......CT.T.GT.TCTGAC.CTCTACAAAA...AGC.GTCCATTGTCGGTCGTCCCCGTCACCATGGGTAAGT....ACATG....CTCCTTCT.........TGGGGTAAT.CCT.TCT.........CCTT........CAC....A.ATTTGG..GATG.CCT.....GCTCAC....CGTTCACCA......C..CAGTATCATGATTGGTATGGGCCAGAAGGACTCGTA
>Xylaria_furcata_YMJ993
GATGACAGTGATCACTTCGGTAAGAAGCGATTAGATCTGGCTGGGCCTCTTCTGGCCAAGCTTTTCCGCAATATCGTACGCCGCATGACTCAAGAGGTCTTGTCTCACCTCAAACGGAGTATCGAGCAAGGGAAACAGTTCAATATTGCGTTGGCTGTGAAGTCCAACATCATCACGGCCGGGTTGAAATACTCGCTCGCTACAGGAAACTGGGGTGATCAGAAGAAGGCCATGAGCTCCACTGCCGGTGTTTCTCAGGTCTTGAACCGATATACGTTCGCGTCCACCTTGTCACATCTGCGAAGAACAAACACGCCCGTGGGCAGAGATGGTAAGCTTGCCAAGCCGCGGCAACTTCACAACACCCACTGGGGTCTCGTCTGTCCGGCCGAGACACCTGAAGGCCAAGCCTGTGGCCTCGTCAAAAACCTATCTCTGATGTGCTCCATTAGCGTGGGTACATCTACTGAGCCTATCGTTGACTATATGATTTCACGTAACATGGAAGTCTTAGAAGAATATGAAC.TCAAAGATATCCCCATGCGACTAAAATCTTTCTCAACGGTTCGTGGATTGGTGTCCACCAAGATGCGAAGGCTCTAGTCAGGGACGTCCAGCAATTGCGCCGGTCTAACCAAATCCCGGCCGAGGTGTCTTTGGTTCGGGATATCCGTGATCGCGAATTCAAGATCTTCTCGGATGCCGGTCGTGTCATGCGACCCTTGTTTGTGGTCGAACAAGAGGACGACAACGAGAAGGGCGTAAACAAGGGCTCATTAGTCCTCACAAAAGACATTGTTCGGAGACTTGAGCTTGATCAGACCCTCCCACCTGGAAGCGACGAGTATTTTGGCTGGCAAGGCCTAGTCCATGCTGGTGTCATCGAATATATGGATGCCGAGGAGGAAGAGACGGCCATGATTTGCATGACCCCCGAGGATCTGGAGCTCTATCGACTGGCCAAGTT.AGGCTAC...AACGTC...GATG.AGGAC...ACCAGTGAGACA.........CCCAACAAGCGGTTGAAGACGAGGATGAACCCAACCACACACATGTACACCCATTGTGAAATCCATCC.TAGCATGCTTCTCGGGATCTGC.GCCAGTATCATTCCTTTCCCCGATCATAACCAGGTAA.GC.....ATTG...CC...GCCGCCA....TTTGTGT........CATAAC.....ACTG........TT.............GCTAA.CCCC.TTTTCCTTCCA........TAGTCGCCTCGTAACACG.TACCAGTCAGCCATGGGCAAGCAAGCCATGGGAACATGCGTGAGATTGTAAGT.................................TT..........GCC...............................TCGCC....................CCTC..........GTT....TAATT.TC...GCCGCCCC...........AT..CAA......GCTCCA......AC....AAA............TTTCTTG.....CTGCCTGACA.......CCC..........TGA....ACGC.GTC.......TCCG.............CCG.......................................TGAC..CC....................................TCT...AC...........ACTC.................GAG.C.....GTT.....TTC.....TGGGAATCTAG.......TCGATGACGA...........CGTGGTTC....CCGCC...AAACAC.G.......CAGCTAGCAGAG..CA...GTTTC................ACCGTCT............ACTA.......CC.....ATTTTTT..............GTTTGAAATAT..............AATAAC......TCA.....GCTAACAACTGT.GCTT....GCGCTTCCGC..GACCATAGGTTCACCTCCAAACCGGCCAATGCGTAAGTC....GCT...CC.CCGCGA.............CCGTC.........ACTCCAA..C..............AAA........GTCTTTCCC.........GAAGCTCACA..TC...AT.AT.GA..CAGGGTAACCAAATCGGTGCTGCTTTCTGGCAAACCATCTCCGGCGAGCACGGTCTCGATGGCAATGGAGTGTA..CGTA.TCA.....AGGGTT.......TCA....AAGAAAA.......TG.............CCAGG......GCAT.............GG.........TGGA.....CTAACA.GAC.TGGAAAT...AGTTACAGCGGTACCTCTGAGCTCCAGCTGGAGCGCATGAGCGTGTATTTCAACGAGGT.ACGCG....AATCG..............ATGAT..................ACGAGCTTC.......T.TTTGGCA...............AGCGGG.........CC.........TTCTCTAACTGGACCACACTATA.......GGGCGCAAACAACAAGTACGTCCCTCGCGCTGTCCTGGTCGATCTGGAGCCCGGTACTATGGATGCTGTCCGTGCTGGTCCTTTCGGCCAGCTCTTCCGACCCGACAACTTTGTCTTCGGCCAGTCGGGTGCCGGCAACAACTGGGCCAAGGGTCACTACACCGAGGGCGCTGAGCTCGTCGACAACGTTCTTGATGTTGTTCGTCGCG.AAGCTGA.GGGCTGCGACTGCCTCCAGGGTTTCCAAATCACCCACTCGCTTGGTGGTGGTACTGGTGCCGGTATGGGTACCCTCTTGATCTCTAAGATCCGTGAGGAGTTCCCCGACCGCATGATGGCCACTTTCTCCGTCATGCCTTCTCCCAAGGTCTCCGATACCGTCGTTGAGCCGTACAATGCTACTCTTTC..CGTCCACCAGCTGGTTGAGAACTCGGACGAGACCTTCTGCATTGACAACGAGGCCTTGTACGACATTTGCATGCGCACATTGAAGCTATCCAACCCTTCGTACGGTGACTTGAACCACCTCGTCTCCGCTGTCATGTCTGGTGTCACCACTTGCCTGCGTTTCCCTGGTCAGCTGAACTCTGACCTGCGCAAGTTGGCCGTCAATATGGTACCATTCCCTCGTCTGCACTTCTTTATGGTCGGCTTTTCTCCTCTCACGAGCCGCGGTGCTTACTCTTTCCGCGCTGTCACGGTCCCCGAGTTGACCCAGCAAATGTTCGACCCCAAGAACATGATGGCTGCTGCTGACTTCCGTAACGGCCGCTACCTGACATGCTCTGCTATCTTGTAAG...ATGATA......CCCCCC....AACTTTTTCTTCTGC...GTAGCGT................ATG......CTAATT.......TACTA......CT....CTTCAC.....TA....GCCGCGGCAAGGTTTCCATGAAGGAAGTCGAGGATCAGATGCGACACGTCCAGAACAAGAACTCAACTTACTTCGTCGAGTGGATTCCCAACAACATCCAGAATGTGCAAGGCCGGTTTCGCCGG.TGATGATGCTCCCCGCGCCGTCTTCCGTAAGT.......TCC...........CCCC.............TGCTT......AGCCTTGCCCA...ACACC.......GGCCCC.GC.TTG..TGCCT.CG....CCA..........AGCTGC..CTCGTTCTCT..ATCT.TGGGA.......CT.T.GT.TCTGAC.CTCTACAAAA...AGC.GTCCATTGTCGGTCGTCCCCGTCACCATGGGTAAGT....ACATG....CTCCTTCT.........TGGGGTAAT.CCT.TCT.........CCTT........CAC....A.ATTTGG..GATG.CCT.....GCTCAC....CGTTCACCA......C..CAGTATCATGATTGGTATGGGCCAGAAGGACTCGTA
>Xylaria_furcata_YMJ1738
GATGACAGTGATCACTTCGGTAAGAAGCGATTAGATCTGGCTGGGCCTCTTCTGGCCAAGCTTTTCCGCAATATTGTACGCCGCATGACTCAAGAGGTCTTGTCTCACCTCAAACGGAGTATCGAGCAAGGGAAACAGTTCAATATTGCGTTGGCTGTGAAGTCCAACATCATCACGGCCGGGTTGAAATATTCGCTCGCTACAGGAAACTGGGGTGATCAGAAGAAGGCCATGAGCTCCACTGCCGGTGTTTCTCAGGTCTTGAACCGATATACGTTCGCGTCCACCTTGTCGCATTTGCGAAGAACAAACACGCCCGTGGGCAGAGATGGTAAGCTCGCCAAGCCGCGACAACTTCACAACACCCACTGGGGTCTCGTCTGTCCGGCCGAGACACCTGAAGGCCAAGCCTGTGGCCTCGTCAAAAACCTATCTCTGATGTGCTCCATTAGCGTGGGTACATCTACTGAGCCTATCGTTGACTATATGATTTCACGTAACATGGAAGTCTTAGAAGAATATGAACCTCAAAGATATCCCCATGCGACTAAAATCTTTCTCAACGGTTCGTGGATTGGTGTCCACCAAGATGCGAAGGCTCTAGTCAGGGACGTCCAACAATTGCGCCGGTCTAACCAAATCCCGGCCGAGGTGTCTTTGGTTCGGGATATCCGTGATCGCGAATTCAAGATCTTCTCGGATGCCGGTCGTGTCATGCGACCCTTGTTTGTGGTCGAACAAGAGGACGACAACGAGAAGGGCGTAAACAAGGGCTCATTAGTCCTCACAAAAGACATTGTTCGGAGACTTGAGCTTGATCAGACCCTCCCACCTGGAAGCGACGAGTATTTTGGCTGGCAAGGCCTAGTCCATGCTGGTGTCATCGAATATATGGATGCCGAGGAGGAAGAGACGGCAATGATTTGCATGACCCCCGAGGATCTGGAGCTCTATCGACTGGCCAAGTT.AGGCTAC...AACGTC...GATG.AGGAC...ACCAGTGAGACA.........CCCAACAAGCGGTTGAAGACGAGGATGAACCCAACCACACACATGTACACCCATTGTGAAATCCATCC.TAGCATGCTTCTCGGGATCTGC.GCCAGTATCATTCCTTTCCCCGATCATAACCAGGTAA.GC.....ATTG...CC...GCCGCCA....TTTGTGT........CATAAC.....ACTG........TT.............ACTAA.CCCC.TTT.CCTTCCA........TAGTCGCCTCGTAACACG.TACCAGTCAGCCATGGGCAAGCAAGCCATGGGAACATGCGTGAGATTGTAAGT.................................TT..........GCC...............................TCGCC....................CCTC..........GTT....TAATT.TC...GCCGCCCC...........AT..CAA......GCTCCA......AC....AAA............TTTCTTG.....CTGCCTGACA.......CCC..........TGA....ACGC.GTC.......TCCG.............CCG.......................................TGAC..CC....................................TCT...AC...........ACTC.................GAG.C.....GTT.....TTC.....TGGGAATCTAG.......TCGACGACGA...........CGTGGTTC....CCGCC...AAACAC.G.......CAGCTAGCAGAG..CA...GCTTC................ACCGTCT............ACTA.......CC.....ATTTTTT..............GTTTGAAATAT..............AATAAC......TCA.....GCTAACAACTGT.GCTT....GCGCTTCCGC..GACCATAGGTTCACCTCCAAACCGGCCAATGCGTAAGTC....GCT...CC.CCGCGA.............CCGTC.........ACTCCAA..C..............AAA........GTCTTTCCC.........GAAGCTCACA..TC...AT.AT.GA..CAGGGTAACCAAATCGGTGCTGCTTTCTGGCAAACCATCTCCGGCGAGCACGGTCTCGATGGCAATGGAGTGTA..CGTA.TCA.....AGGGTT.......TCA....AAGAAAA.......TG.............CCAGG......GCAT.............GG.........TGGA.....CTAACA.GAC.TGGAAAT...AGTTACAGCGGTACCTCTGAGCTCCAGCTGGAGCGCATGAGCGTGTATTTCAACGAGGT.ACGCG....AATCG..............ATGAT..................ACGAGCTTC.......T.TTTGGCA...............AGCGGG.........CC.........TTCT..AACTGGACCACACTATA.......GGGCGCAAACAACAAGTACGTCCCTCGCGCTGTCCTGGTCGATCTGGAGCCCGGTACTATGGATGCTGTCCGTGCTGGTCCTTTCGGCCAGCTCTTCCGACCCGACAACTTTGTCTTCGGCCAGTCGGGTGCCGGCAACAACTGGGCCAAGGGTCACTACACCGAGGGCGCTGAGCTCGTCGACAACGTTCTTGATGTTGTTCGTCGCG.AAGCTGA.GGGCTGCGACTGCCTCCAGGGTTTCCAAATCACCCACTCGCTTGGTGGTGGTACTGGTGCCGGTATGGGTACCCTCTTGATCTCTAAGATCCGTGAGGAGTTCCCCGATCGCATGATGGCCACTTTCTCCGTCATGCCTTCTCCCAAGGTCTCCGATACCGTCGTTGAACCGTACAATGCTACTCTTTC..CGTCCACCAGCTGGTTGAGAACTCGGACGAGACCTTCTGCATTGACAACGAGGCCTTGTACGACATTTGCATGCGCACATTGAAGCTATCCAACCCTTCGTACGGTGACTTGAACCACCTCGTCTCCGCTGTCATGTCTGGTGTCACCACTTGCCTGCGTTTCCCTGGTCAGCTGAACTCTGACCTGCGCAAGCTGGCGGTCAATATGGTACCATTCCCTCGTCTGCACTTCTTTATGGTCGGCTTTTCTCCTCTCACGAGCCGCGGTGCTTACTCTTTCCGCGCTGTCACGGTCCCCGAGTTGACCCAGCAAATGTTCGACCCCAAGAACATGATGGCTGCTGCTGACTTCCGTAACGGCCGCTACCTGACATGCTCTGCTATCTTGTAAG...ATGATA......CCCCCC....AACTTTTTCTTCTGC...GTAGCAT................ATG......CTAACT.......TACTA......CT....CTTCAC.....TA....GCCGCGGCAAGGTTTCCATGAAGGAAGTCGAGGATCAGATGCGACACGTCCAGAACAAGAACTCAACTTACTTCGTCGAGTGGATTCCCAACAACATCCAGAATGTGCAAGGCCGGTTTCGCCGG.TGATGATGCTCCCCGCGCCGTCTTCCGTAAGT.......TCC...........CCCC.............TGCTT......AGCCTTGCCCA...ACACC.......GGCCCC.GC.TTG..TGCCT.CG....CCA..........AGCTGC..CTCGTTCTCT..ATCT.TGGGA.......CT.T.GT.TCTGAC.CTCTACAAAA...AGC.GTCCATTGTCGGTCGTCCCCGTCACCATGGGTAAGT....ACATG....CTCCTTCT.........TGGGGTAAT.CCT.TCT.........CCTT........CAC....A.ATTTGG..GATG.CCT.....GCTCAC....CGTTCACCA......C..CAGTATCATGATTGGTATGGGCCAGAAGGACTCGTA
>Xylaria_furcata_YMJ1731
GATGACAGTGATCACTTCGGTAAGAAGCGATTAGATCTGGCTGGGCCTCTTCTGGCCAAGCTTTTCCGCAATATCGTACGCCGCATGACTCAAGAGGTCTTGTCTCACCTCAAACGGAGTATCGAGCAAGGGAAACAGTTCAATATTGCATTGGCTGTGAAGTCCAACATCATCACGGCCGGGTTGAAATACTCGCTCGCTACAGGAAACTGGGGTGATCAGAAGAAGGCCATGAGCTCCACTGCCGGTGTTTCTCAGGTCTTGAACCGATATACATTCGCGTCCACCTTGTCACATCTGCGAAGAACAAACACGCCCGTGGGCAGAGATGGTAAGCTCGCCAAGCCGCGGCAACTTCACAACACCCACTGGGGTCTTGTCTGTCCGGCCGAGACACCTGAAGGCCAAGCCTGTGGCCTCGTCAAAAACCTATCTCTGATGTGCTCCATTAGCGTGGGTACATCTACTGAGCCTATCGTTGACTATATGATTTCACGTAACATGGAAGTCTTAGAAGAATATGAACCTCAAAGATATCCCCATGCGACTAAAATCTTTCTCAACGGTTCGTGGATTGGTGTCCACCAAGATGCGAAGGCTCTAGTCAGGGGCGTCCAACAATTGCGCCGGTCTAACCAAATCCCGGCCGAGGTGTCTTTGGTTCGGGATGTCCGTGATCGCGAATTCAAGATCTTCTCGGATGCCGGTCGTGTCATGCGACCCTTGTTTGTGGTCGAACAAGAGGACGACAACGAGAAGGGCGTAAACAAGGGCTCATTAGTCCTCACAAAGGACATTGTTCGGAGACTTGAGCTTGATCAGACCCTCCCACCTGGAAGCGACGAGTATTTTGGCTGGCAAGGCCTAGTCCATGCTGGTATCATCGAATATATGGATGCCGAGGAGGAAGAGACGGCCATGATTTGCATGACCCCCGAGGATCTGGAGCTCTATCGACTGGCCAAGTT.AGGCTAC...AACGTC...GATG.AGGAC...ACCAGTGAGACC.........CCCAACAAGCGGTTGAAGACGAGGATGAACCCAACCACACACATGTACACCCATTGTGAAATCCATCC.CAGCATGCTTCTCGGGATCTGC.GCCAGTATCATTCCTTTCCCCGATCATAACCAGGTAA.GC.....ATTG...CC...GCCGCCA....TTTGTGT........CACAAC.....ACTG........TT.............GCTAA.CCCC.TTT.CCTTCCA........TAGTCGCCTCGTAACACG.TACCAGTCAGCCATGGGCAAGCAAGCCATGGGAACATGCGTGAGATTGTAAGT.................................TT..........GCC...............................TCGCC....................CCTC..........GTT....TAATT.TC...GCCGCCCC...........AT..CAA......GCTCCA......AC....AAA............TTTCTTG.....CTGCCTGACA.......CCC..........TGA....ACGC.GTC.......TCCG.............CCG.......................................TGAC..CC....................................TCT...AC...........ACTC.................GAG.C.....GTT.....TTC.....TGGGAGTCTAA.......TCGATGACGA...........CGTGGTTC....CCGCC...AAACAC.G.......CAGCTAGCAGAG..CA...GCTTC................ACCGTCT............ACTA.......CC.....ATTTTTT..............GTTTGAAATAT..............AATAAC......TCA.....GCTAACAACTGT.GCTT....GCGCTTCCGC..GACCATAGGTTCACCTCCAAACCGGCCAATGCGTAAGTC....GCT...CC.CCGCGA.............CCGTC.........ACTCCAA..C..............AAA........GTCTTTCCC.........GAAGCTCACA..TC...AT.AT.GA..CAGGGTAACCAAATCGGTGCTGCTTTCTGGCAAACCATCTCCGGCGAGCACGGTCTCGATGGCAATGGAGTGTA..CGTA.TCA.....AGGGTT.......TCA....AAGAAAA.......TG.............CCAGG......GCAT.............GG.........TGGA.....CTAACA.GAC.TGGAAAT...AGTTACAGCGGTACCTCTGAGCTCCAGCTGGAGCGCATGAGCGTGTATTTCAACGAGGT.ACGCG....AATCG..............ATGAT..................ACGAGCTTC.......T.TTTGGCA...............AGCGGG.........CC.........TTCT..AACTGGACCACACTATA.......GGGCGCAAACAACAAGTACGTCCCTCGCGCTGTCCTGGTCGATCTGGAGCCCGGTACTATGGATGCTGTCCGTGCTGGTCCTTTCGGCCAGCTCTTCCGACCCGACAACTTTGTCTTCGGCCAGTCGGGTGCCGGCAACAACTGGGCCAAGGGTCACTACACCGAGGGCGCTGAGCTCGTCGACAACGTTCTTGATGTTGTTCGTCGCG.AAGCTGA.GGGCTGCGACTGCCTCCAGGGTTTCCAAATCACCCACTCGCTTGGTGGTGGTACTGGTGCCGGTATGGGTACCCTCTTGATCTCTAAGATCCGTGAGGAGTTCCCCGACCGCATGATGGCCACTTTCTCCGTCATGCCTTCTCCCAAGGTCTCCGATACCGTCGTTGAGCCGTACAATGCTACTCTTTC..CGTCCACCAGCTGGTTGAGAACTCGGACGAGACCTTCTGCATTGACAACGAGGCCTTGTACGACATTTGCATGCGCACATTGAAGCTATCCAACCCTTCGTACGGTGACTTGAACCACCTCGTCTCCGCTGTCATGTCTGGTGTCACCACTTGCCTGCGTTTCCCTGGTCAGCTGAACTCTGACCTGCGCAAGTTGGCGGTCAATATGGTACCATTCCCTCGTCTGCACTTCTTTATGGTCGGCTTTTCTCCTCTCACGAGCCGCGGTGCTTACTCTTTCCGCGCTGTCACGGTCCCCGAGTTGACCCAGCAAATGTTCGACCCCAAGAACATGATGGCTGCTGCTGACTTCCGTAACGGCCGCTACCTGACATGCTCTGCTATCTTGTAAG...ATGATA......CCCCCC....AACTTTTTCTTCTGC...GTAGCAT................ATG......CTAATT.......TACTA......CT....CTTCAT.....TA....GCCGCGGCAAGGTTTCCATGAAGGAAGTCGAGGATCAGATGCGACACGTCCAGAACAAGAACTCAACTTACTTCGTCGAGTGGATTCCCAACAACATCCAGAATGTGCAAGGCCGGTTTCGCCGG.TGATGATGCTCCCCGCGCCGTCTTCCGTAAGT.......TCC...........CCCC.............TGCTT......AGCCTTGCCCA...ACACC.......GGCCCC.GC.TTG..TGCCT.CG....CCA..........AGCTGC..CTCGTTCTCT..ATCT.TGGGA.......CT.T.GT.TCTGAC.CTCTACAAAA...AGC.GTCCATTGTCGGTCGTCCCCGTCACCATGGGTAAGT....ACATG....CTCCTTCT.........TGGGGTAAT.CCT.TCT.........CCTT........CAC....A.ATTTGG..GATG.CCT.....GCTCAC....CGTTCACCA......C..CAGTATCATGATTGGTATGGGCCAGAAGGACTCGTA
>Xylaria_furcata_YMJ1732
GATGACAGTGATCACTTCGGTAAGAAGCGATTAGATCTGGCTGGGCCTCTTCTGGCCAAGCTTTTCCGCAATATCGTACGCCGCATGACTCAAGAGGTCTTGTCTCACCTCAAACGGAGTATCGAGCAAGGGAAACAGTTCAATATTGCATTGGCTGTGAAGTCCAACATCATCACGGCCGGGTTGAAATACTCGCTCGCTACAGGAAACTGGGGTGATCAGAAGAAGGCCATGAGCTCCACTGCCGGTGTTTCTCAGGTCTTGAACCGATATACATTCGCGTCCACCTTGTCACATCTGCGAAGAACAAACACGCCCGTGGGCAGAGATGGTAAGCTCGCCAAGCCGCGGCAACTTCACAACACCCACTGGGGTCTTGTCTGTCCGGCCGAGACACCTGAAGGCCAAGCCTGTGGCCTCGTCAAAAACCTATCTCTGATGTGCTCCATTAGCGTGGGTACATCTACTGAGCCTATCGTTGACTATATGATTTCACGTAACATGGAAGTCTTAGAAGAATATGAACCTCAAAGATATCCCCATGCGACTAAAATCTTTCTCAACGGTTCGTGGATTGGTGTCCACCAAGATGCGAAGGCTCTAGTCAGGGACGTCCAACAATTGCGCCGGTCTAACCAAATCCCGGCCGAGGTGTCTTTGGTTCGGGATATCCGTGATCGCGAATTCAAGATCTTCTCGGATGCCGGTCGTGTCATGCGACCCTTGTTTGTGGTCGAACAAGAGGACGACAACGAGAAGGGCGTAAACAAGGGCTCATTAGTCCTCACAAAGGACATTGTTCGGAGACTTGAGCTTGATCAGACCCTCCCACCTGGAAGCGACGAGTATTTTGGCTGGCAAGGCCTAGTCCATGCTGGTGTCATCGAATATATGGATGCCGAGGAGGAAGAGACGGCCATGATTTGCATGACCCCCGAGGATCTGGAGCTCTATCGACTGGCCAAGTT.AGGCTAC...AACGTC...GATG.AGGAC...ACCAGTGAGACC.........CCCAACAAGCGGTTGAAGACGAGGATGAACCCAACCACACACATGTACACCCATTGTGAAATCCATCC.TAGCATGCTTCTCGGGATCTGC.GCCAGTATCATTCCTTTCCCCGATCATAACCAGGTAA.GC.....ATTG...CC...GCCGCCA....TTTGTGT........CATAAC.....ACTG........TT.............ACTAA.CCCC.TTT.CCTTCCA........TAGTCGCCTCGTAACACG.TACCAGTCAGCCATGGGCAAGCAAGCCATGGGAACATGCGTGAGATTGTAAGT.................................TT..........GCC...............................TCGCC....................CCTC..........GTT....TAATT.TC...GCCGCCCC...........AT..CAA......GCTCCA......AC....AAA............TTTCTTG.....CTGCCTGACA.......CCC..........TGA....ACGC.GTC.......TCCG.............CCG.......................................TGAC..CC....................................TCT...AC...........ACTC.................GAG.C.....GTT.....TTC.....TGGGAGTCTAA.......TCGATGACGA...........CGTGGTTC....CCGCC...AAACAC.G.......CAGCTAGCAGAG..CA...GCTTC................ACCGTCT............ACTA.......CC.....ATTTTTT..............GTTTGAAATAT..............AATAAC......TCA.....GCTAACAACTGT.GCTT....GCGCTTCCGC..GACCATAGGTTCACCTCCAAACCGGCCAATGCGTAAGTC....GCT...CC.CCGCGA.............CCGTC.........ACTCCAA..C..............AAA........GTCTTTCCC.........GAAGCTCACA..TC...AT.AT.GA..CAGGGTAACCAAATCGGTGCTGCTTTCTGGCAAACCATCTCCGGCGAGCACGGTCTCGATGGCAATGGAGTGTA..CGTA.TCA.....AGGGTT.......TCA....AAGAAAA.......TG.............CCAGG......GCAT.............GG.........TGGA.....CTAACA.GAC.TGGAAAT...AGTTACAGCGGTACCTCTGAGCTCCAGCTGGAGCGCATGAGCGTGTATTTCAACGAGGT.ACGCG....AATCG..............ATGAT..................ACGAGCTTC.......T.TTTGGCA...............AGCGGG.........CC.........TTCT..AACTGGACCACACTATA.......GGGCGCAAACAACAAGTACGTCCCTCGCGCTGTCCTGGTCGATCTGGAGCCCGGTACTATGGATGCTGTCCGTGCTGGTCCTTTCGGCCAGCTCTTCCGACCCGACAACTTTGTCTTCGGCCAGTCGGGTGCCGGCAACAACTGGGCCAAGGGTCACTACACCGAGGGCGCTGAGCTCGTCGACAACGTTCTTGATGTTGTTCGTCGCG.AAGCTGA.GGGCTGCGACTGCCTCCAGGGTTTCCAAATCACCCACTCGCTTGGTGGTGGTACTGGTGCCGGTATGGGTACCCTCTTGATCTCTAAGATCCGTGAGGAGTTCCCCGACCGCATGATGGCCACTTTCTCCGTCATGCCTTCTCCCAAGGTCTCCGATACCGTCGTTGAGCCGTACAATGCTACTCTTTC..CGTCCACCAGCTGGTTGAGAACTCGGACGAGACCTTCTGCATTGACAACGAGGCCTTGTACGACATTTGCATGCGCACATTGAAGCTATCCAACCCTTCGTACGGTGACTTGAACCACCTCGTCTCCGCTGTCATGTCTGGTGTCACCACTTGCCTGCGTTTCCCTGGTCAGCTGAACTCTGACCTGCGCAAGTTGGCGGTCAATATGGTACCATTCCCTCGTCTGCACTTCTTTATGGTCGGCTTTTCTCCTCTCACGAGCCGCGGTGCTTACTCTTTCCGCGCTGTCACGGTCCCCGAGTTGACCCAGCAAATGTTCGACCCCAAGAACATGATGGCTGCTGCTGACTTCCGTAACGGCCGCTACCTGACATGCTCTGCTATCTTGTAAG...ATGATA......CCCCCC....AACTTTTTCTTCTGC...GTAGCAT................ATG......CTAATT.......TACTA......CT....CTTCAT.....TA....GCCGCGGCAAGGTTTCCATGAAGGAAGTCGAGGATCAGATGCGACACGTCCAGAACAAGAACTCAACTTACTTCGTCGAGTGGATTCCCAACAACATCCAGAATGTGCAAGGCCGGTTTCGCCGG.TGATGATGCTCCCCGCGCCGTCTTCCGTAAGT.......TCC...........CCCC.............TGCTT......AGCCTTGCCCA...ACACC.......GGCCCC.GC.TTG..TGCCT.CG....CCA..........AGCTGC..CTCGTTCTCT..ATCT.TGGGA.......CT.T.GT.TCTGAC.CTCTACAAAA...AGC.GTCCATTGTCGGTCGTCCCCGTCACCATGGGTAAGT....ACATG....CTCCTTCT.........TGGGGTAAT.CCT.TCT.........CCTT........CAC....A.ATTTGG..GATG.CCT.....GCTCAC....CGTTCACCA......C..CAGTATCATGATTGGTATGGGCCAGAAGGACTCGTA
>Xylaria_furcata_YMJ1737
GATGACAGTGATCACTTCGGTAAGAAGCGATTAGATCTGGCTGGGCCTCTTCTGGCCAAGCTTTTCCGCAATATCGTACGCCGCATGACTCAAGAGGTCTTGTCTCACCTCAAACGGAGTATCGAGCAAGGGAAACAGTTCAATATTGCATTGGCTGTGAAGTCCAACATCATCACGGCCGGGTTGAAATACTCGCTCGCTACAGGAAACTGGGGTGATCAGAAGAAGGCCATGAGCTCCACTGCCGGTGTTTCTCAGGTCTTGAACCGATATACATTCGCGTCCACCTTGTCACATCTGCGAAGAACAAACACGCCCGTGGGCAGAGATGGTAAGCTCGCCAAGCCGCGGCAACTTCACAACACCCACTGGGGTCTTGTCTGTCCGGCCGAGACACCTGAAGGCCAAGCCTGTGGCCTCGTCAAAAACCTATCTCTGATGTGCTCCATTAGCGTGGGTACATCTACTGAGCCTATCGTTGACTATATGATTTCACGTAACATGGAAGTCTTAGAAGAATATGAACCTCAAAGATATCCCCATGCGACTAAAATCTTTCTCAACGGTTCGTGGATTGGTGTCCACCAAGATGCGAAGGCTCTAGTCAGGGACGTCCAACAATTGCGCCGGTCTAACCAAATCCCGGCCGAGGTGTCTTTGGTTCGGGATATCCGTGATCGCGAATTCAAGATCTTCTCGGATGCCGGTCGTGTCATGCGACCCTTGTTTGTGGTCGAACAAGAGGACGACAACGAGAAGGGCGTAAACAAGGGCTCATTAGTCCTCACAAAGGACATTGTTCGGAGACTTGAGCTTGATCAGACCCTCCCACCTGGAAGCGACGAGTATTTTGGCTGGCAAGGCCTAGTCCATGCTGGTGTCATCGAATATATGGATGCCGAGGAGGAAGAGACGGCCATGATTTGCATGACCCCCGAGGATCTGGAGCTCTATCGACTGGCCAAGTT.AGGCTAC...AACGTC...GATG.AGGAC...ACCAGTGAGACC.........CCCAACAAGCGGTTGAAGACGAGGATGAACCCAACCACACACATGTACACCCATTGTGAAATCCATCC.CAGCATGCTTCTCGGGATCTGC.GCCAGTATCATTCCTTTCCCCGATCATAACCAGGTAA.GC.....ATTG...CC...GCCGCCA....TTTGTGT........CACAAC.....ACTG........TT.............GCTAA.CCCC.TTT.CCTTCCA........TAGTCGCCTCGTAACACG.TACCAGTCAGCCATGGGCAAGCAAGCCATGGGAACATGCGTGAGATTGTAAGT.................................TT..........GCC...............................TCGCC....................CCTC..........GTT....TAATT.TC...GCCGCCCC...........AT..CAA......GCTCCA......AC....AAA............TTTCTTG.....CTGCCTGACA.......CCC..........TGA....ACGC.GTC.......TCCG.............CCG.......................................TGAC..CC....................................TCT...AC...........ACTC.................GAG.C.....GTT.....CTC.....TGGGAGTCTAG.......TCAATGACGA...........CGTGGCTC....CCGCC...AAACAC.G.......CAGCTAGCAGAG..CA...GCTTC................ACCGTCT............ACTA.......CC.....ATTTTTT..............GTTTGAAATAT..............AATAAC......TCA.....GCTAACAACTGT.GCTT....GCGCTTCCGC..GACCATAGGTTCACCTCCAAACCGGCCAATGCGTAAGTC....GCT...CC.CCGCGA.............CCGTC.........ACTCCAA..C..............AAA........GTCTTTCCC.........GAAGCTCACA..TC...AT.AT.GA..CAGGGTAACCAAATCGGTGCTGCTTTCTGGCAAACTATCTCCGGCGAGCACGGTCTCGATGGCAATGGAGTGTA..CGTA.TCA.....AGGGTT.......TCA....AAGAAAA.......TG.............CCAGG......GCAT.............GG.........TGGA.....CTAACA.GAC.TGGAAAT...AGTTACAGCGGTACCTCTGAGCTCCAGCTGGAGCGCATGAGCGTGTATTTCAACGAGGT.ACGCG....AATCG..............ATGAT..................ACGAGCTTC.......T.TTTGGCA...............AGCGGG.........CC.........TTCT..AACTGGACCACACTATA.......GGGCGCAAACAACAAGTACGTCCCTCGCGCTGTCCTGGTCGATCTGGAGCCCGGTACTATGGATGCTGTCCGTGCTGGTCCTTTCGGCCAGCTCTTCCGACCCGACAACTTTGTCTTCGGCCAGTCGGGTGCCGGCAACAACTGGGCCAAGGGTCACTACACCGAGGGCGCTGAGCTCGTCGACAACGTTCTTGATGTTGTTCGTCGCG.AAGCTGA.GGGCTGCGACTGCCTCCAGGGTTTCCAAATCACCCACTCGCTTGGTGGTGGTACTGGTGCCGGTATGGGTACCCTCTTGATCTCTAAGATCCGTGAGGAGTTCCCCGACCGCATGATGGCCACTTTCTCCGTCATGCCTTCTCCCAAGGTCTCCGATACCGTCGTTGAGCCGTACAATGCTACTCTTTC..CGTCCACCAGCTGGTTGAGAACTCGGACGAGACCTTCTGCATTGACAACGAGGCCTTGTACGACATTTGCATGCGCACATTGAAGCTATCCAACCCTTCGTACGGTGACTTGAACCACCTCGTCTCCGCTGTCATGTCTGGTGTCACCACTTGCCTGCGTTTCCCTGGTCAGCTGAACTCTGACCTGCGCAAGTTGGCGGTCAATATGGTACCATTCCCTCGTCTGCACTTCTTTATGGTCGGCTTTTCTCCTCTCACGAGCCGCGGTGCTTACTCTTTCCGCGCTGTCACGGTCCCCGAGTTGACCCAGCAAATGTTCGACCCCAAGAACATGATGGCTGCTGCTGACTTCCGTAACGGCCGCTACCTGACATGCTCTGCTATCTTGTAAG...ATGATA......CCCCC.....AACTTTTTCTTCTGC...GTAGCAT................ATG......CTAATT.......TACTA......CT....CTTCAC.....TA....GCCGCGGCAAGGTTTCCATGAAGGAAGTCGAGGATCAGATGCGACACGTCCAGAACAAGAACTCAACTTACTTCGTCGAGTGGATTCCCAACAACATCCAGAATGTGCAAGGCCGGTTTCGCCGG.TGATGATGCTCCCCGCGCCGTCTTCCGTAAGT.......TCC...........CCCC.............TGCTT......AGCCTTGCCCA...ACACC.......GGCCCC.GC.TTG..TGCCT.CG....CCA..........AGCTGC..CTCGTTCTCT..ATCT.TGGGA.......CT.T.GT.TCTGAC.CTCTACACAA...AGC.GTCCATTGTCGGTCGTCCCCGTCACCATGGGTAAGT....ACATG....CTCCTTCT.........TGGGGTAAT.CCT.TCT.........CCTT........CAC....A.ATTTGG..GATG.CCT.....GCTCAC....CGTTCACCA......C..CAGTATCATGATTGGTATGGGCCAGAAGGACTCGTA
>Xylaria_furcata_YMJ1102
GATGACAGTGATCACTTCGGTAAGAAGCGATTAGATCTGGCTGGGCCTCTTCTGGCCAAGCTTTTCCGCAATATTGTACGCCGCATGACTCAAGAGGTCTTGTCTCACCTCAAACGGAGTATCGAGCAAGGAAAACAGTTCAATATTGCATTGGCTGTGAAGTCCAACATCATCACGGCCGGGTTGAAATACTCGCTCGCTACAGGAAACTGGGGTGATCAGAAGAAGGCCATGAGCTCTACTGCCGGTGTCTCTCAGGTCTTGAACCGATATACGTTCGCGTCCACATTGTCGCATCTGCGAAGAACAAACACGCCCGTGGGCAGAGATGGTAAGCTCGCCAAGCCGCGGCAACTTCACAACACCCACTGGGGTCTCGTCTGTCCGGCCGAGACACCTGAAGGCCAAGCCTGTGGCCTCGTCAAAAACCTATCTCTGATGTGCTCCATTAGCGTGGGTACATCTACTGAGCCTATCGTTGACTATATGATTTCACGTAACATGGAAGTCTTAGAAGAATATGAACCTCAAAGATATCCCCATGCGACTAAAATCTTTCTCAACGGTTCGTGGATTGGTGTCCACCAAGATGCGAAGGCTCTAGTCAGGGACGTCCAACAATTGCGCCGGTCTAATCAAATCCCGGCCGAGGTGTCTTTGGTTCGGGATATCCGTGATCGCGAATTCAAGATCTTCTCGGATGCCGGTCGTGTCATGCGACCCTTGTTTGTGGTCGAACAAGAGGACGACAACGAGAAGGGCGTAAACAAGGGCTCATTAGTCCTCACAAAGGACATTGTTCGGAGACTTGAGCTTGATCAGACCCTCCCACCTGGAAGCGACGAGTATTTTGGCTGGCAAGGCCTAGTCCATGCTGGTGTCATCGAATATATGGATGCCGAGGAGGAAGAGACGGCCATGATTTGCATGACCCCCGAGGATCTTGAGCTCTATCGACTGGCCAAGTT.AGGCTAC...AACGTC...GATG.AGGAC...ACCAGCGAGACC.........CCCAACAAGCGGTTGAAGACGAGGATGAACCCAACCACACACATGTACACCCATTGTGAAATCCATCC.TAGCATGCTTCTCGGAATCTGC.GCCAGTATCATTCCTTTCCCCGATCATAACCAGGTAA.GC.....ATTG...CCC..GCCGCCA....TTTGTGT........TACAAC.....ACTG........TT.............GCTAA.CCCC.TTTTCCTTCCA........TAGTCGCCTCGTAACACG.TACCAGTCAGCCATGGGCAAGCAAGCCATGGGAACATGCGTGAGATTGTAAGT.................................TT..........GCC...............................TCGCC....................CCTC..........GTT....TAATT.TC...GCCGCCCC...........AT..CAA......GCTCCA......AC....AAA............TTTCTTG.....CTGCCTGACA.......CCC..........TGA....ACGC.GTC.......TCCG.............CCG.......................................TGAC..CC....................................TCT...AC...........ACTC.................GAG.C.....GTT.....TTC.....TGGGAATCTAG.......TCGACGACGA...........CGTGGTTC....CCGCC...AAACAC.G.......CAGCTAGCAGAG..CA...GTTTC................ATCGTCT............ACTA.......GC.....ATTTTTT..............GTTTGAAATAT..............AATAAC......TCA.....GCTAACAACTGT.GCTT....GCGCTTCCGC..GACCATAGGTTCACCTCCAAACCGGCCAATGCGTAAGTC....GCT...CC.CCGCGA.............CCGTC.........ACTCCAA..C..............AAA........GTCTTTCCC.........GAAGCTCACA..TC...AT.AT.GA..CAGGGTAACCAAATCGGTGCTGCTTTCTGGCAAACCATCTCCGGCGAGCACGGTCTCGATGGCAATGGAGTGTA..CGTA.TCA.....AGGGTT.......TCA....AAGAAAA.......TG.............CCAGG......GCAT.............GG.........TAAA.....CTAACA.GAC.TGGAAAT...AGTTACAGCGGTACCTCTGAGCTCCAGCTGGAGCGCATGAGCGTGTATTTCAACGAGGT.ACGCG....AATCG..............ATGAT..................ACGAGCTTC.......T.TTTGGCA...............AGCGGG.........CC.........TTCT..AACTGGACCACACTATA.......GGGCGCAAACAACAAGTACGTCCCTCGCGCTGTCCTGGTCGATCTGGAGCCCGGTACTATGGATGCTGTCCGTGCTGGTCCTTTCGGCCAGCTCTTCCGACCCGACAACTTTGTCTTCGGCCAGTCGGGTGCCGGCAACAACTGGGCCAAGGGTCACTACACCGAGGGCGCTGAGCTCGTCGACAACGTTCTTGATGTTGTTCGTCGCG.AAGCTGA.GGGCTGCGACTGCCTCCAGGGTTTCCAAATCACCCACTCGCTTGGTGGTGGTACTGGTGCCGGTATGGGTACCCTCTTGATCTCTAAGATCCGTGAGGAGTTCCCCGACCGCATGATGGCCACTTTCTCCGTCATGCCTTCTCCCAAGGTCTCCGATACCGTCGTTGAGCCGTACAATGCTACTCTTTC..CGTCCACCAGCTGGTTGAGAACTCGGACGAGACCTTCTGCATTGACAACGAGGCCTTGTACGACATTTGCATGCGCACATTGAAGCTATCCAACCCTTCGTACGGTGACTTGAACCACCTCGTCTCCGCTGTCATGTCTGGTGTCACCACTTGCCTGCGTTTCCCTGGTCAGCTGAACTCTGACCTGCGCAAGCTGGCGGTCAATATGGTACCATTCCCTCGTCTGCACTTCTTTATGGTCGGCTTTTCTCCTCTCACGAGCCGCGGTGCTTACTCTTTCCGCGCTGTCACGGTCCCCGAGTTGACCCAGCAAATGTTCGACCCCAAGAACATGATGGCTGCTGCTGACTTCCGTAACGGCCGCTACCTGACATGCTCTGCTATCTTGTAAG...ATGATA......CCCCC.....AACTTTTTCTTCTGC...GTAGCAT................ATG......CTAATT.......TACTA......CT....CTTCAC.....TA....GCCGCGGCAAGGTTTCCATGAAGGAAGTCGAGGATCAGATGCGACACGTCCAGAACAAGAACTCAACTTACTTCGTCGAGTGGATTCCCAACAACATCCAGAATGTGCAAGGCCGGTTTCGCCGG.TGATGATGCTCCCCGCGCCGTCTTCCGTAAGT.......TCC...........CCCC.............TGCTT......AGCCTTGCCCA...ACACC.......GGCCCC.GC.TTG..TGCCT.CG....CCA..........AGCTGC..CTCGTTCTCT..ATCT.TGGGA.......CT.T.GT.TCTGAC.CTCTACACAA...AGC.GTCCATTGTCGGTCGTCCCCGTCACCATGGGTAAGT....ACATG....CTCCTTCT.........TGGGGTAAT.CCT.TCT.........CCTT........TAC....A.ATTTGG..GATG.CCT.....GCTCAC....CGTTCACCA......C..CAGTATCATGATTGGTATGGGCCAGAAGGACTCGTA
>Xylaria_brevifurcata_YMJ986
GATGACAGTGATCACTTCGGTAAGAAGCGATTAGATCTGGCTGGACCTCTTTTGGCCAAGCTTTTCCGCAATATTGTGCGACGCATGACTCAAGAGGTCTTATCTCATCTCAAACGGAGCATCGAACAAGGAAAACAGTTCAATATTGCATTGGCTGTGAAGTCCAACATCATCACGGCCGGGTTGAAATACTCGCTCGCCACAGGAAACTGGGGTGATCAGAAGAAGGCCATGAGCTCTACTGCCGGTGTATCACAGGTCTTGAACCGATATACATTCGCATCCACCTTGTCACATCTGCGAAGAACAAACACGCCCGTGGGCAGAGATGGTAAGCTCGCCAAGCCACGACAGCTTCATAACACCCACTGGGGTCTCGTCTGTCCGGCCGAGACGCCCGAAGGCCAAGCCTGTGGCCTCGTCAAGAACCTATCCCTCATGTGCTCCATTAGCGTGGGTACATCGACTGAGCCAATCGTTGACTATATGATTTCACGTAACATGGAAGTCTTGGAAGAATACGAACCTCAAAGATATCCTCATGCTACTAAAATCTTCCTCAACGGTTCGTGGATTGGTGTCCACCAGGATGCGAAGGCTCTAGTTAGGGATGTCCAGCAACTGCGCCGGTCGAATCAGATCCCGGCCGAGGTGTCCTTGATTCGGGATATCCGTGACCGCGAATTCAAGATCTTCTCAGATGCCGGCCGTGTCATGCGGCCCTTGTTTGTGGTCGAGCAAGAGGATGACAATGAGAAAGGTGTGAACAAGGGATCACTAGTCCTCACAAAAGATATTGTTCGAAGACTTGAGCTTGATCAGACCCTCCCACCGGGAAGCGATGAGTATTTTGGCTGGCAAGGCCTAGTCCATGCTGGTGTCATCGAGTATCTGGATGCCGAGGAAGAAGAGACGGCCATGATTTGCATGACTCCCGAAGATCTGGAGCTTTATCGACTGGCCAAGTT.GGGTTAC...AATATC...GATG.AGGAC...ACCAGCGAGACA.........CCTAACAAGCGTCTGAAGACGAAAATGAACCCAACCACACACATGTACACCCATTGTGAAATCCATCC.TAGCATGCTTCTCGGCATCTGC.GCCAGTATCATTCCTTTCCCCGACCATAACCAGGTAA.GC.....ATTG...CC...ACCGCCA....TTTGTGT........CCTAA.......CTG........TT.............GCTAA.CC...TTTCCCTTCCA........TAGTCCCCTCGTAACACG.TACCAGTCAGCCATGGGCAAGCAAGCCATGGGAACATGCGTGAGATTGTAAGT.................................TT..........TCC...............................TCGCC....................CCTC..........GCT....TCATT.TC...GCCGCCCC...........AT..CAA......GCTCCA......AC....AAA............TCCCTTG.....CTGCCTGACA.......CCC..........TGA....ACGC.GTC.......TCCG.............CCG.......................................TGAC..CC....................................TCTC.CAT...........ACAC.................AAGGC.....GTG.....TCC.....TAGGAGTCCAG.......TCGATGACGA...........CGTGGCTC....CCGAC...AAACAC.G.......CAGC.....GAG..CA...CTTTC................ACTGTCT............AC..........C.....ATTTTTT..............GTTGGAAATAT..............AAGAAC......TCG.....GCTAACAACTGT.GCTT....GCGCTTCCGC..GATCATAGGTTCACCTCCAAACCGGCCAATGCGTAAGTC....GCT...CC.CCGCGA.............CCGCT.........ACTCCAA..C..............AAA........GATTTTCCC.........GAAGCTCACACATC...CT.AT.GA..CAGGGTAACCAAATCGGTGCTGCTTTCTGGCAAACCATCTCCGGCGAGCACGGTCTCGATGGCAGTGGAGTGTA..TGTA.TGA.....GGGGTT.......TCG....ATGAAAA.......TA.............CCAGG......GCAT.............GA.........TTGA.....CTAACA.GGC.TGGAAAT...AGTTACACCGGCAACTCTGAGCTCCAGCTGGAGCGCATGAGCGTGTATTTCAACGAGGT.ACGCG....AACCG..............ATGAT..................ACGATCTCAA......T.TTCGGCA...............AACACA.........CC.........TTCT.......AACAACACTTTA.......GGGCGCAAACAACAAATATGTCCCTCGCGCTGTCCTGGTCGATCTGGAGCCCGGTACTATGGATGCTGTCCGTGCTGGTCCTTTTGGCCAGCTCTTCCGACCTGACAACTTTGTCTTCGGCCAATCCGGTGCCGGCAACAACTGGGCCAAGGGTCACTACACCGAGGGCGCAGAGCTAGTCGACAACGTTCTTGATGTTGTTCGTCGCG.AAGCTGA.GGGCTGCGACTGCCTCCAGGGTTTCCAAATCACCCACTCGCTTGGTGGTGGTACTGGTGCCGGTATGGGTACCCTGTTGATCTCCAAGATCCGCGAGGAGTTCCCCGACCGCATGATGGCCACCTTCTCCGTCATGCCCTCTCCCAAGGTCTCCGATACCGTCGTTGAGCCGTACAATGCTACTCTCTC..CGTCCACCAGCTGGTTGAGAACTCGGACGAGACCTTCTGCATTGACAACGAGGCCTTGTACGACATTTGCATGCGCACATTGAAGCTATCCAACCCTTCGTACGGTGACTTGAACCACCTCGTCTCCGCTGTCATGTCTGGTGTCACCACTTGCCTGCGTTTCCCTGGTCAGCTGAACTCTGACCTGCGCAAGTTGGCTGTCAATATGGTACCATTCCCTCGTCTGCACTTCTTCATGGTCGGCTTCTCTCCTCTCACCAGCCGCGGTGCTTACTCTTTCCGCGCTGTCACGGTCCCCGAGTTGACCCAGCAAATGTTCGACCCCAAGAACATGATGGCTGCTGCTGACTTCCGTAACGGCCGCTACCTCACATGCTCTGCCATCTTGTAAG...ATAACG......ACCCCT....TTTTTTGCCTTCTGT...GTAACAT................ATA......CTAACT.......TCCTG......CT....CTTCAC.....TA....GCCGTGGCAAGGTTTCCATGAAGGAAGTCGAGGACCAGATGCGACACGTCCAGAACAAGAACTCCACTTACTTCGTCGAGTGGATTCCCAACAACATCCAGAATGTGCAAGGCCGGTTTCGCCGG.TGATGATGCTCCCCGCGCCGTCTTCCGTAAGT.......TCT...........CCCCC............TGCTT......AGCCTTGCCCA...ACGCC.......GGCCCC.GC.TTG..TGCCT.CC....CCA..........AGCTGC..CTCGTTCT....GTCT.TGAAA.......CT.T.GT.TCTGAC.CTCTACACAA...AGC.GTCCATTGTCGGTCGCCCCCGTCACCATGGGTAAGT....ACATG....CTCCTTCT.........TGGGGTAAA.CCG.CCG.........CCTT........CGC....A.ATTCGG..GATG.CCT.....GCTTAC....CGTTTACTA......C..CAGTATCATGATTGGTATGGGCCAGAAGGACTCGTA
>Xylaria_brevifurcata_YMJ1381
GATGACAGTGATCACTTCGGTAAGAAGCGATTAGATCTGGCTGGACCTCTTTTGGCCAAGCTTTTCCGCAATATTGTGCGACGCATGACTCAAGAGGTCTTATCTCATCTCAAACGGAGCATCGAACAAGGAAAACAGTTCAATATTGCATTGGCTGTGAAGTCCAACATCATCACGGCCGGGTTGAAATACTCGCTCGCCACAGGAAACTGGGGTGATCAGAAGAAGGCCATGAGCTCTACTGCCGGTGTATCACAGGTCTTGAACCGATATACATTCGCATCCACCTTGTCACATCTGCGAAGAACAAACACGCCCGTGGGCAGAGATGGTAAGCTCGCCAAGCCACGACAGCTTCATAACACCCACTGGGGTCTCGTCTGTCCGGCCGAGACGCCCGAAGGCCAAGCCTGTGGCCTCGTCAAGAACCTATCCCTCATGTGCTCCATTAGCGTGGGTACATCGACTGAGCCAATCGTTGACTATATGATTTCACGTAACATGGAAGTCTTGGAAGAATACGAACCTCAAAGATATCCTCATGCTACTCAAATCTTCCTCAACGGTTCGTGGATTGGTGTCCACCAGGATGCGAAGGCTCTAGTTAGGGATGTCCAGCAACTGCGCCGGTCGAATCAGATCCCGGCCGAGGTGTCCTTGATTCGGGATATCCGTGACCGCGAATTCAAGATCTTCTCAGATGCCGGCCGTGTCATGCGGCCCTTGTTTGTGGTCGAGCAAGAGGATGACAATGAGAAAGGTGTGAACAGGGGATCACTAGTCCTCACAAAAGATATTGTTCGAAGACTTGAGCTTGATCAGACCCTCCCACCGGGAAGCGATGAGTATTTTGGCTGGCAAGGCCTAGTCCATGCTGGTGTCATCGAGTATCTGGATGCCGAGGAAGAAGAGACGGCCATGATTTGCATGACTCCCGAAGATCTGGAGCTTTATCGACTGGCCAAGTT.GGGTTAC...AATATC...GATG.AGGAC...ACCAGCGAGACA.........CCTAACAAGCGTCTGAAGACGAAAATGAACCCAACCACACACATGTACACCCATTGTGAAATCCATCC.TAGCATGCTTCTCGGCATCTGC.GCCAGTATCATTCCTTTCCCCGACCATAACCAGGTAA.GC.....ATTG...CC...ACCGCCA....TTTGTGT........CCTAA.......CTG........TT.............GCCAA.CC...TTTCCCTTCCA........TAGTCCCCTCGTAACACG.TACCAGTCAGCCATGGGCAAGCAAGCCATGGGAACATGCGTGAGATTGTAAGT.................................TT..........TCC...............................TCGCC....................CCTC..........GCT....TCATT.TC...GCCGCCCC...........AT..CAA......GCTCCA......AC....AAA............TCCCTTG.....CTGCCTGACA.......CCC..........TGA....ACGC.GTC.......TCCG.............CCG.......................................TGAC..CC....................................TCTC.CAT...........ACAC.................AAGGC.....GTG.....TCC.....TAGGAGTCCAG.......TCGATGACGA...........CGTGGCTC....CCGAC...AAACAC.G.......CAGC.....GAG..CA...CTTTC................ACTGTCT............AC..........C.....ATTTTTT..............GTTGGAAATAT..............AAGAAC......TCT.....GCTAACAACTGT.GCTT....GCGCTTCCGC..GATCATAGGTTCACCTCCAAACCGGCCAATGCGTAAGTC....GCT...CC.CCGCGA.............CCGCT.........ACTCCAA..C..............AAA........GATTTTCCC.........GAAGCTCACACATC...CT.AT.GA..CAGGGTAACCAAATCGGTGCTGCTTTCTGGCAAACCATCTCCGGCGAGCACGGTCTCGATGGCAGTGGAGTGTA..TGTA.TGA.....GGGGTT.......TCG....ATGAAAA.......TA.............CCAGG......GCAT.............GA.........TTGA.....CTAACA.GGC.TGGAAAT...AGTTACACCGGCAACTCTGAGCTCCAGCTGGAGCGCATGAGCGTGTATTTCAACGAGGT.ACGCG....AACCG..............ATGAT..................ACGATCTCAA......T.TTCGGCA...............AACACG.........CC.........TTCT.......AACACCACTTTA.......GGGCGCAAACAACAAATATGTCCCTCGCGCTGTCCTGGTCGATCTGGAGCCCGGTACTATGGATGCTGTCCGTGCTGGTCCTTTTGGCCAGCTCTTCCGACCTGACAACTTTGTCTTCGGCCAATCCGGTGCCGGCAACAACTGGGCCAAGGGTCACTACACCGAGGGCGCAGAGCTAGTCGACAACGTTCTTGATGTTGTTCGTCGCG.AAGCTGA.GGGCTGCGACTGCCTCCAGGGTTTCCAAATCACCCACTCGCTTGGTGGTGGTACTGGTGCCGGTATGGGTACCCTGTTGATCTCCAAGATCCGCGAGGAGTTCCCCGACCGCATGATGGCCACCTTCTCCGTCATGCCCTCTCCCAAGGTCTCCGATACCGTCGTTGAGCCGTACAATGCTACTCTCTC..CGTCCACCAGCTGGTTGAGAACTCGGACGAGACCTTCTGCATTGACAACGAGGCCTTGTACGACATTTGCATGCGCACATTGAAGCTATCCAACCCTTCGTACGGTGACTTGAACCACCTCGTCTCCGCTGTCATGTCTGGTGTCACCACTTGCCTGCGTTTCCCTGGTCAGCTGAACTCTGACCTGCGCAAGTTGGCTGTCAATATGGTACCATTCCCTCGTCTGCACTTCTTCATGGTCGGCTTCTCTCCTCTCACCAGCCGCGGTGCTTACTCTTTCCGCGCTGTCACGGTCCCCGAGTTGACCCAGCAAATGTTCGACCCCAAGAACATGATGGCTGCTGCTGACTTCCGTAACGGCCGCTACCTCACATGCTCTGCCATCTTGTAAG...ATAACG......ACCCCT....TTTTTTGCCTTCTGT...GTAACAT................ATA......CTAACT.......TCCTG......CT....CTTCAC.....TA....GCCGTGGCAAGGTTTCCATGAAGGAAGTCGAGGACCAGATGCGACACGTCCAGAACAAGAACTCCACTTACTTCGTCGAGTGGATTCCCAACAACATCCAGAATGTGCAAGGCCGGTTTCGCCGG.TGATGATGCTCCCCGCGCCGTCTTCCGTAAGT.......TCT...........CCCCC............TGCTT......AGCCTTGCCCA...ACGCC.......GGCCCC.GC.TTG..TGCCT.CC....CCA..........AGCTGC..CTCGTTCT....GTCT.TGAAA.......CT.T.GT.TCTGAC.CTCTACACAA...AGC.GTCCATTGTCGGTCGCCCCCGTCACCATGGGTAAGT....ACATG....CTCCTTCT.........TGGGGTAAA.CCG.CCG.........CCTT........CGC....A.ATTCGG..GATG.CCT.....GCTTAC....CGTTTACTA......C..CAGTATCATGATTGGTATGGGCCAGAAGGACTCGTA
>Xylaria_tenellifurcata
GATGACAGTGATCACTTCGGTAAGAAGCGATTAGATCTGGCCGGGCCTCTTCTAGCCAAGCTTTTCCGCAATATTGTGCGTCGCATGACTCAGGAGGTACTGTCCCATCTCAAACGAAGCATCGAGCAAGGAAAACAGTTCAATATTGCCTTGGCCGTGAAGTCCAACATCATCACGGCCGGTTTGAAATACTCGCTTGCCACAGGAAACTGGGGTGATCAGAAGAAGGCCATGAGCTCTACTGCCGGTGTTTCACAGGTCTTGAACCGATATACATTCGCATCCACTTTGTCACATCTCCGAAGAACAAATACGCCCGTAGGCAGAGATGGTAAGCTCGCCAAGCCACGACAGCTTCACAACACTCACTGGGGTCTCGTCTGTCCGGCCGAGACACCCGAAGGTCAAGCCTGCGGCCTCGTTAAAAACCTATCCCTAATGTGCTCCATTAGCGTGGGCACATCGACTGAGCCTATCGTTGATTACATGATCTCACGTAACATGGAAGTCTTGGAAGAATATGAACCTCAGAGATATCCTCATGCTACTAAAATCTTTCTCAACGGTTCGTGGATTGGTGTCCACCAAGATGCGAAGGCTCTAGTCAGGGACGTCCAACAATTGCGCCGGTCTAATCAGATCCCGGCCGAGGTATCCTTGGTTCGGGATATCCGTGATCGCGAATTCAAGATTTTCTCAGATGCTGGTCGTGTCATGCGACCTTTGTTTGTGGTCGAGCAAGAAGATGACAACGAGAAGGGTGTGAACAAGGGCTCATTAGTCCTCACGAAAGACATTGTCCGGAGACTTGAAATTGATCAGACCCTTCCACCTGGAAGCGATGAGTACTTTGGATGGCAAGGCCTAGTCCATGCTGGTGTCATCGAATACATGGATGCCGAGGAAGAAGAGACGGCCATGATTTGCATGACTCCCGAGGATCTTGAACTCTATCGACTGGCCAAGTT.AGGCTAC...AATGTC...GATG.AGGAC...AACAGCGAGACA.........CCGAACAAACGGTTGAAGACGAAAATGAACCCAACCACACACATGTACACCCATTGTGAAATCCATCC.TAGTATGCTTCTTGGCATCTGT.GCCAGTATCATTCCTTTCCCTGATCACAACCAGGTAA.GC.....ATTG...CC...GCCGCTA....TTCATGT........CATAA.......CCA........TT.............ATTAA.CCT.......TTTCCA........TAGTCACCTCGTAACACG.TACCAGTCAGCCATGGGCAAGCAAGCCATGGGAACATGCGTGAGATTGTAAGT.................................TT..........CCC...............................TCGCC....................CCTC..........GTT....TAATT.TC...GCCGCCCC...........AT..CAA......GCTCCA......AC....AAA............TTTCTTG.....CTGCCTGACG.......CCT..........TGA....ACGC.GTC.......TCCG.............CCG.......................................TGCC..CC....................................TCA...AT...........ACAC.................AGG.C.....GTT.....TCC.....CGGGGGGCCTG.......TCGATGACGA...........CGTGGTTC....CCGAC...AAACAC.G.......CAGC.AGC......TA...GTTTC................ACTGTCT............GC..........C.....ATTTTTC...............TTGGAAATAT..............AATAAC......TCA.....GCTAAC...TCT.GCTT....GCGCTTCTGC..GTCCATAGGTTCACCTCCAAACCGGCCAATGCGTAAGTC....GCT...CC.CCGCGA.............CTCTT.........ACCCCAA..C..............GAA........GATTTTCCC.........GAAGCTCACA..TA...AT.AT.GA..CAGGGTAACCAAATCGGTGCTGCTTTCTGGCAAACCATCTCCGGCGAGCACGGTCTCGATGGCAATGGAGTGTA..TGTA.TCA.....GGGTAT.......TCG....ATAACGA.......GA.............TGAGG......ATAT.............GA.........TTGA.....CTAACA.GAC.TGGAAAT...AGTTACGGCGGCACCTCTGAGCTCCAGCTGGAGCGCATGAGCGTGTACTTCAACGAGGT.ACGCG....AACCG..............ATGAT..................ACAATCTCA.......T.TTCGGCG...............AATAAC.........CC.........CCTT....CT.AACGTCACTTTA.......GGGCGCAAACAACAAGTATGTCCCTCGCGCTGTCCTGGTCGACTTGGAGCCCGGTACTATGGATGCTGTCCGTGCTGGTCCTTTCGGCCAGCTCTTCCGACCCGACAACTTTGTCTTCGGCCAGTCGGGTGCTGGCAACAACTGGGCCAAGGGTCACTACACCGAGGGCGCGGAGCTAGTTGACAACGTTCTTGATGTTGTTCGTCGCG.AGGCTGA.GGGCTGTGACTGCCTCCAGGGTTTCCAAATCACCCACTCGCTTGGTGGTGGTACTGGTGCCGGTATGGGTACCCTGTTGATCTCCAAGATCCGCGAGGAGTTCCCCGACCGCATGATGGCCACTTTCTCCGTCATGCCCTCTCCCAAGGTCTCGGATACCGTCGTTGAGCCTTACAATGCCACTCTCTC..CGTCCACCAGCTGGTTGAGAACTCGGACGAGACCTTCTGCATTGACAACGAGGCCTTGTACGACATTTGCATGCGCACGTTGAAGCTATCCAACCCTTCGTACGGTGATTTGAACCACCTCGTGTCCGCTGTCATGTCCGGTGTCACCACTTGCCTGCGTTTCCCTGGTCAGCTGAACTCTGACCTGCGCAAGTTGGCTGTCAATATGGTACCATTCCCTCGTCTGCACTTCTTCATGGTCGGCTTCTCTCCTCTCACCAGCCGCGGTGCTTACTCTTTCCGCGCTGTCACGGTCCCCGAGTTGACCCAGCAAATGTTCGACCCCAAGAACATGATGGCTGCTGCTGACTTCCGTAACGGCCGCTACCTGACATGCTCTGCCATCTTGTAAG...ATTCCA......TCC........AATTTTCCTTCCGC...GCTGCAT................ATATA....CTAACT.......TCCTG......CC....CTTCAC.....TA....GCCGTGGCAAGGTTTCCATGAAGGAGGTCGAGGACCAGATGAGACACGTCCAGAACAAGAACTCCACCTACTTCGTCGAGTGGATTCCCAACAACATCCAGAATGTGCAAGGCCGGTTTCGCCGG.TGACGATGCCCCCCGCGCCGTTTTCCGTAAGT.......TCT...........CCCCA............TACTTC...TTAGCCTTGCCCA...ACGCC.......GGCCCC.GC.TTG..TGCCT.TG....CCA..........AGCTGC..CTCGTTCT....GTCT.TGACA.......TCAT.AT.TCTGAC.ATCTGCACAA...AGC.GTCCATTGTCGGTCGCCCCCGTCACCATGGGTAAGT....ACATG....CTCCTTCT.........GGGGACAAC.CCG.CTG.........CCTT........GAC....A.GTTTAG..GATG.TCT.....GCTCAC....CGTTCACCA......C..CAGTATCATGATTGGTATGGGCCAGAAGGACTCGTA
>Xylaria_scoparia_YMJ1427
GATGACAGTGATCACTTCGGCAAGGAGCGGTTAGATCTGGCTGGTCCTCTTTTAGCCAAGCTCTTCCGTAACATAGTACGTCGGATGACACAGGAGGTCCTCTCGCACCTGAAACGGAGCATTGAGCAAGGAAAGCAGTTCAATATCGCTTTGGCTGTTAAGTCCAACATTATCACGGCTGGTCTCAAATACTCGCTCGCCACAGGAAACTGGGGTGATCAGAAGAAGGCCATGAGCTCTACAGCAGGTGTTTCACAGGTTTTGAACCGATACACATTTGCATCCACCTTGTCACATTTGCGAAGAACAAATACTCCCGTTGGCAGAGATGGCAAGCTCGCCAAGCCACGACAGCTTCACAACACCCACTGGGGTCTCGTCTGTCCGGCCGAAACACCCGAAGGTCAAGCTTGTGGCCTGGTCAAAAACCTATCTCTCATGTGCTCCATCAGCGTGGGCACGTCGACTGAGCCTATTGTGGATTACATGATATCACGCAACATGGAAGTATTGGAAGAATACGAACCGCAAAGATATCCTAATGCCACCAAAATTTTCCTCAATGGTTCATGGATTGGTGTACACCAGGATGCAAAGGCTCTAGTCAGGGATGTCCAACAATTGCGCCGGTCTAATCAGATTCCAGCCGAGGTGTCTCTGATCCGGGATATACGCGATCGTGAATTCAAAATCTTCTCAGATGCCGGACGTGTTATGCGGCCCTTATTTGTGGTCGAGCAAGAGGATGACAACGACAAGGGTGTGAGTAAGGGCTCATTAGTCCTCACAAAAGACATTGTTCGGAGACTTGAGCTGGACCAGACTCTTCCACCTGGAAGCGACGAGTACTTTGGCCGGCAAGGCCTAGTTCACGCTGGTGTCATCGAATACTTGGATGCTGAGGAAGAAGAGACGACTATGATTTGCATGACTCCTGAGGATCTAGAGCTGTATCGGCTGGCCAAATT.AGGTTAC...AATATC...GATG.AGGAT...ACCAGCGAGACC.........CCCAACAAGCGGTTGAAGACTAAGATGAATCCAACGACGCACATGTACACCCATTGCGAGATTCATCC.CAGTATGCTTCTCGGTATCTGT.GCCAGTATCATTCCTTTCCCCGATCATAACCAGGTAA.GC.....GTTG...CC...CCCGTCA....TCCGTGT........CATGA.......CTGA.......TT.............ATTGA.CCT.......TTTCCA........TAGTCGCCCCGAAACACG.TACCAGTCAGCCATGGGCAAGCAAGCCATGGGAACATGCGTGAGATTGTAAGT.................................TC..........TCC...............................TCGCC....................CCCC.TG....GGGGGC....TATTTATT...GCCGCCGC...........AT..CAA......GCTCCA......AC....AAT............TTTCTTG.....CTGCCTGACA.......CCC..........TGA....ACGC.GTC.......TTCG.............CCG.......................................CACT..CT....................................TCTC.TGC...........A....................AAA.......GTA.....TAG.....AAGGGGTACAG.......GCGATGGCGT...........CAAGGTTTA...CCAAT...AAACAC.G.......CACCT.....AG..CA...ATTTC................TCTGTTT............A..........CC.....ACCTTTC..................GAAATTT..............GAGGAC......TCA.....GCTAAT...CGC.GCTT....GTATTTCTGC..GTCCATAGGTTCACCTCCAAACCGGCCAATGCGTAAGTC....GCT...CC.CCGCGA.............CC.............CTTCAA..C..............AAA........TATTTCCCC.........AAGACTCACATGAT...AT.AT.GA..CAGGGTAACCAAATCGGTGCTGCTTTCTGGCAAACCATCTCCGGCGAGCACGGTCTCGATGGCAATGGAGTGTA..TGTA.TCA.....CAATAT.......TCA....ACAAACA.......CG.............TAAGG......ATAC.............GT.........TTGG.....CTAACA.TAT.CGTAT.C...AGTTACAGCGGCACCTCTGAGCTCCAGCTGGAGCGCATGAGCGTGTATTTCAACGAGGT.ACGCG....AACCA..............ATGAC..................ACGGTCTCT.......C.TTCGCCG...............AAAAGATGAC....ACT.........TTCT.......AACAGCCTTATA.......GGGCGCAAACAACAAATACGTCCCCCGCGCTGTCCTGGTCGACTTGGAGCCCGGTACCATGGATGCCGTCCGTGCTGGTCCCTTTGGCCAGCTCTTCCGACCCGACAACTTCGTCTTCGGCCAGTCGGGTGCTGGCAACAACTGGGCCAAGGGTCACTACACTGAGGGTGCTGAGCTAGTTGACAACGTTCTCGATGTTGTTCGTCGCG.AAGCTGA.GGGCTGTGACTGCCTTCAGGGTTTCCAAATCACCCACTCGCTTGGTGGTGGTACCGGTGCTGGTATGGGTACCCTGCTGATCTCCAAGATCCGCGAGGAGTTCCCCGACCGCATGATGGCCACCTTCTCCGTCATGCCCTCTCCCAAGGTCTCCGATACCGTCGTTGAGCCCTACAACGCTACTCTCTC..CGTCCACCAGCTGGTTGAGAACTCAGACGAGACCTTCTGCATTGACAACGAGGCTTTGTACGATATTTGCATGCGTACCCTGAAGCTATCCAACCCTTCATACGGTGACTTGAACCACCTCGTCTCCGCTGTCATGTCTGGTGTCACCACCTGCCTGCGTTTCCCTGGTCAGCTGAACTCTGACCTTCGCAAGTTGGCTGTCAATATGGTACCATTTCCTCGTCTGCACTTCTTCATGGTCGGCTTTTCTCCCCTGACCAGCCGTGGTGCTTACTCGTTCCGCGCTGTCACGGTTCCCGAGTTGACCCAGCAGATGTTCGACCCCAAGAACATGATGGCTGCTGCTGACTTCCGTAACGGCCGTTACCTGACTTGCTCTGCCATCTTGTAAG...AT..........TCCCCT....GCCTTT..CTTC.GT...GCAGCAT................ATA......CTAATT.......TGGTG......CT....CTTCAC.....TA....GCCGTGGCAAGGTTTCCATGAAGGAGGTCGAGGACCAGATGCGACACGTCCAGAACAAGAACTCAACTTACTTCGTTGAGTGGATTCCCAACAACATCCAGAATGTGCAAGGCCGGTTTCGCCGG.TGATGATGCTCCCCGGGCTGTTTTCCGTAAGT.......TCT...........CCCTC............TGCTT......AGCCTTGCCCA...AAGCCA......GGCCCC.GC.ATG..TGCCT.TG....CCA..........A.CTGC..CTCGTTCT....GTCT.TGAAA.......TCAC.GT.ACTGAC.TTCTATGCAA...AGC.GTCCATCGTTGGTCGGCCCCGTCATCATGGGTAAGT....ACATG....TTCCTTCC.........GGGGATAAA.TCG.CCA.........CCTT........CAC....A.ATTTGG..AATG.CCT.....GCTCAC....TGTCCCCCT......C..CAGTATCATGATTGGTATGGGCCAGAAGGACTCGTA
>Xylaria_scoparia_YMJ1423
GATGACAGTGATCACTTCGGCAAGAAGCGGTTAGATCTGGCTGGTCCTCTTTTAGCCAAGCTCTTCCGTAACATAGTACGTCGGATGACACAGGAGGTCCTCTCGCACCTGAAACGGAGCATTGAGCAAGGAAAGCAGTTCAATATCGCTTTGGCTGTTAAGTCCAACATTATCACGGCTGGTCTCAAATACTCGCTCGCCACAGGAAACTGGGGTGATCAGAAGAAGGCCATGAGCTCTACAGCAGGTGTTTCACAGGTTTTGAACCGATACACATTTGCATCCACCTTGTCACATTTGCGAAGAACAAATACTCCCGTTGGCAGAGATGGCAAGCTCGCCAAGCCACGACAGCTTCACAACACCCACTGGGGTCTCGTCTGTCCGGCCGAAACACCCGAAGGTCAAGCTTGTGGCCTGGTCAAAAACCTATCTCTCATGTGCTCCATCAGCGTGGGCACGTCGACTGAGCCTATTGTGGATTACATGATATCACGCAACATGGAAGTATTGGAAGAATACGAACCGCAAAGATATCCTAATGCCACCAAAATTTTCCTCAATGGTTCATGGATTGGTGTACACCAGGATGCAAAGGCTCTAGTCAGGGATGTCCAACAATTGCGCCGGTCTAATCAGATTCCAGCCGAGGTGTCTCTGATCCGGGATATACGCGATCGTGAATTCAAAATCTTCTCAGATGCCGGACGTGTTATGCGGCCCTTATTTGTGGTCGAGCAAGAGGATGACAACGACAAGGGTGTGAGTAAGGGCTCATTAGTCCTCACAAAAGACATTGTTCGGAGACTTGAGCTGGACCAGACTCTTCCACCTGGAAGCGACGAGTACTTTGGCTGGCAAGGCCTAGTTCACGCTGGTGTCATCGAATACTTGGATGCTGAGGAAGAAGAGACGACTATGATTTGCATGACTCCTGAGGATCTAGAGCTGTATCGACTGGCCAAATT.AGGTTAC...AATATC...GATG.AGGAT...ACCAGCGAGACC.........CCCAACAAGCGGTTGAAGACTAAGATGAATCCAACGACGCACATGTACACCCATTGCGAGATTCATCC.CAGTATGCTTCTCGGTATCTGT.GCCAGTATCATTCCTTTCCCCGATCATAACCAGGTAA.GC.....GTTG...CC...CCCGTCA....TCCGTGT........CATGA.......CTGA.......TT.............ATTGA.CCT.......TTTCCA........TAGTCGCCCCGAAACACG.TACCAGTCAGCCATGGGCAAGCAAGCCATGGGAACATGCGTGAGATTGTAAGT.................................TC..........TCC...............................TCGCC....................CCCC.TG....GGGGGC....TATTTATT...GCCGCCGC...........AT..CAA......GCTCCA......AC....AAT............TTTCTTG.....CTGCCTGACA.......CCC..........TGA....ACGC.GTC.......TTCG.............CCG.......................................CACT..CT....................................TCTC.TGC...........A....................AAA.......GTA.....TAG.....AAGGGGTACAG.......GCGATGGCGT...........CAAGGTTTA...CCAAT...AAACAC.G.......CACCT.....AG..CA...ATTTC................TCTGTTT............A..........CC.....ACCTTTC..................GAAATTT..............GAGGAC......TCA.....GCTAAT...CGC.GCTT....GTATTTCTGC..GTCCATAGGTTCACCTCCAAACCGGCCAATGCGTAAGTC....GCT...CC.CCGCGA.............CC.............CTTCAA..C..............AAA........TATTTCCCC.........AAGACTCACATGAT...AT.AT.GA..CAGGGTAACCAAATCGGTGCTGCTTTCTGGCAAACCATCTCCGGCGAGCACGGTCTCGATGGCAATGGAGTGTA..TGTA.TCA.....CAATAT.......TCA....ACAAACA.......CG.............TAAGG......ATAC.............GT.........TTGG.....CTAACA.TAT.CGTAT.C...AGTTACAGCGGCACCTCTGAGCTCCAGCTGGAGCGCATGAGCGTGTATTTCAACGAGGT.ACGCG....AACCA..............ATGAC..................ACGGTCTCT.......C.TTCGCCG...............AAAAGATGAC....ACT.........TTCT.......AACAGCCTTATA.......GGGCGCAAACAACAAATACGTCCCCCGCGCTGTCCTGGTCGACTTGGAGCCCGGTACCATGGATGCCGTCCGTGCTGGTCCCTTTGGCCAGCTCTTCCGACCCGACAACTTCGTCTTCGGCCAGTCGGGTGCTGGCAACAACTGGGCCAAGGGTCACTACACTGAGGGTGCTGAGCTAGTTGACAACGTTCTCGATGTTGTTCGTCGCG.AAGCTGA.GGGCTGTGACTGCCTTCAGGGTTTCCAAATCACCCACTCGCTTGGTGGTGGTACCGGTGCTGGTATGGGTACCCTGCTGATCTCCAAGATCCGCGAGGAGTTCCCCGACCGCATGATGGCCACCTTCTCCGTCATGCCCTCTCCCAAGGTCTCCGATACCGTCGTTGAGCCCTACAACGCTACTCTCTC..CGTCCACCAGCTGGTTGAGAACTCAGACGAGACCTTCTGCATTGACAACGAGGCTTTGTACGATATTTGCATGCGTACCCTGAAGCTATCCAACCCTTCATACGGTGACTTGAACCACCTCGTCTCCGCTGTCATGTCTGGTGTCACCACCTGCCTGCGTTTCCCTGGTCAGCTGAACTCTGACCTTCGCAAGTTGGCTGTCAATATGGTACCATTTCCTCGTCTGCACTTCTTCATGGTCGGCTTTTCTCCCCTGACCAGCCGTGGTGCTTACTCGTTCCGCGCTGTCACGGTTCCCGAGTTGACCCAGCAGATGTTCGACCCCAAGAACATGATGGCTGCTGCTGACTTCCGTAACGGCCGTTACCTGACTTGCTCTGCCATCTTGTAAG...AT..........TCCCCT....GCCTTT..CTTC.GT...GCAGCAT................ATA......CTAATT.......TGGTG......CT....CTTCAC.....TA....GCCGTGGCAAGGTTTCCATGAAGGAGGTCGAGGACCAGATGCGACACGTCCAGAACAAGAACTCAACTTACTTCGTTGAGTGGATTCCCAACAACATCCAGAATGTGCAAGGCCGGTTTCGCCGG.TGATGATGCTCCCCGGGCTGTTTTCCGTAAGT.......TCT...........CCCTC............TGCTT......AGCCTTGCCCA...AAGCCA......GGCCCC.GC.ATG..TGCCT.TG....CCA..........A.CTGC..CTCGTTCT....GTCT.TGAAA.......TCAC.GT.ACTGAC.TTCTATGCAA...AGC.GTCCATCGTTGGTCGGCCCCGTCATCATGGGTAAGT....ACATG....TTCCTTCC.........GGGGATAAA.TCG.CCA.........CCTT........CAC....A.ATTTGG..AATG.CCT.....GCTCAC....TGTCCCCCT......C..CAGTATCATGATTGGTATGGGCCAGAAGGACTCGTA
>Xylaria_scoparia_YMJ1435
GATGACAGTGATCACTTCGGCAAGAAGCGGTTAGATCTGGCTGGTCCTCTTTTAGCCAAGCTCTTCCGTAACATAGTACGTCGGATGACACAGGAGGTCCTCTCGCACCTGAAACGGAGCATTGAGCAAGGAAAGCAGTTCAATATCGCTTTGGCTGTTAAGTCCAACATTATCACGGCTGGTCTCAAATACTCGCTCGCCACAGGAAACTGGGGTGATCAGAAGAAGGCCATGAGCTCTACAGCAGGTGTTTCACAGGTTTTGAACCGATACACATTTGCATCCACCTTGTCACATTTGCGAAGAACAAATACTCCCGTTGGCAGAGATGGCAAGCTCGCCAAGCCACGACAGCTTCACAACACCCACTGGGGTCTCGTCTGTCCGGCCGAAACACCCGAAGGTCAAGCTTGTGGCCTGGTCAAGAACCTATCTCTCATGTGCTCCATCAGCGTGGGCACGTCGACTGAGCCTATTGTGGACTACATGATATCACGCAACATGGAAGTATTGGAAGAATACGAACCGCAAAGATATCCTAATGCTACCAAAATTTTCCTCAATGGTTCATGGATTGGTGTCCACCAGGATGCAAAGGCTCTAGTCAGGGATGTCCAACAATTGCGCCGGTCTAATCAGATTCCAGCGGAGGTGTCTCTGATCCGGGATATACGCGATCGTGAATTCAAAATCTTCTCAGATGCCGGACGTGTTATGCGGCCCTTATTTGTGGTCGAGCAAGAGGATGACAACGACAAGGGTGTGAGTAAGGGCTCATTAGTCCTCACAAAAGACATTGTCCGGAGACTTGAGCTGGACCAGACTCTTCCACCTGGAAGCGACGAGTACTTTGGCTGGCAAGGCCTAGTTCACGCTGGTGTCATCGAATACTTGGATGCTGAGGAAGAAGAGACGACTATGATTTGCATGACTCCTGAGGATCTAGAGCTGTATCGACTGGCCAAATT.AGGTTAC...AATATC...GATG.AGGAT...ACCAGCGAGACC.........CCCAACAAGCGGTTGAAGACTAAGATGAATCCAACGACGCACATGTACACCCATTGCGAGATTCATCC.CAGTATGCTTCTCGGTATCTGT.GCCAGTATCATTCCTTTCCCCGATCATAACCAGGTAA.GC.....GTTG...CC...CCCGTCA....TCCGTGT........CATGA.......CTGA.......TT.............ATTGA.CCT.......TTTCCA........TAGTCGCCCCGAAACACG.TACCAGTCAGCCATGGGCAAGCAAGCCATGGGAACATGCGTGAGATTGTAAGT.................................TC..........TCC...............................TCGCC....................CCCC.TG....GGGGGC....TATTTATT...GCCGCCGC...........AT..CAA......GCTCCA......AC....AAT............TTTCTTG.....CTGCCTGACA.......CCC..........TGA....ACGC.GTC.......TTCG.............CCG.......................................CACT..CT....................................TCTC.TGC...........A....................AAA.......GTA.....TAG.....AAGGGGTACAG.......GCGATGGCGT...........CAAGGTTTA...CCAAT...AAACAC.G.......CACCT.....AG..CA...ATTTC................TCTGTTT............A..........CC.....ACCTTTC..................GAAATTT..............GAGGAC......TCA.....GCTAAT...CGC.GCTT....GTATTTCTGC..GTCCATAGGTTCACCTCCAAACCGGCCAATGCGTAAGTC....GCT...CC.CCGCGA.............CC.............CTTCAA..C..............AAA........TATTTCCCC.........AAGACTCACATGAT...AT.AT.GA..CAGGGTAACCAAATCGGTGCTGCTTTCTGGCAAACCATCTCCGGCGAGCACGGTCTCGATGGCAATGGAGTGTA..TGTA.TCA.....CAATAT.......TCA....ACAAACA.......CG.............TAAGG......ATAC.............GT.........TTGG.....CTAACA.TAT.CGTAT.C...AGTTACAGCGGCACCTCTGAGCTCCAGCTGGAGCGCATGAGCGTGTATTTCAACGAGGT.ACGCG....AACCA..............ATGAC..................ACGGTCTCT.......C.TTCGCCG...............AAAAGATGAC....ACT.........TTCT.......AACAGCCTTATA.......GGGCGCAAACAACAAATACGTCCCCCGCGCTGTCCTGGTCGACTTGGAGCCCGGTACCATGGATGCCGTCCGTGCTGGTCCCTTTGGCCAGCTCTTCCGACCCGACAACTTCGTCTTCGGCCAGTCGGGTGCTGGCAACAACTGGGCCAAGGGTCACTACACTGAGGGTGCTGAGCTAGTTGACAACGTTCTCGATGTTGTTCGTCGCG.AAGCTGA.GGGCTGTGACTGCCTTCAGGGTTTCCAAATCACCCACTCGCTTGGTGGTGGTACCGGTGCTGGTATGGGTACCCTGCTGATCTCCAAGATCCGCGAGGAGTTCCCCGACCGCATGATGGCCACCTTCTCCGTCATGCCCTCTCCCAAGGTCTCCGATACCGTCGTTGAGCCCTACAACGCTACTCTCTC..CGTCCACCAGCTGGTTGAGAACTCAGACGAGACCTTCTGCATTGACAACGAGGCTTTGTACGATATTTGCATGCGTACCCTGAAGCTATCCAACCCTTCATACGGTGACTTGAACCACCTCGTCTCCGCTGTCATGTCTGGTGTCACCACCTGCCTGCGTTTCCCTGGTCAGCTGAACTCTGACCTTCGCAAGTTGGCTGTCGATATGGTACCATTTCCTCGTCTGCACTTCTTCATGGTCGGCTTTTCTCCCCTGACCAGCCGTGGTGCTTACTCGTTCCGCGCTGTCACGGTTCCCGAGTTGACCCAGCAGATGTTCGACCCCAAGAACATGATGGCTGCTGCTGACTTCCGTAACGGCCGTTACCTGACTTGCTCTGCCATCTTGTAAG...AT..........TCCCCT....GCCTTT..CTTC.GT...GCAGCAT................ATA......CTAATT.......TGGTG......CT....CTTCAC.....TA....GCCGTGGCAAGGTTTCCATGAAGGAGGTCGAGGACCAGATGCGACACGTCCAGAACAAGAACTCAACTTACTTCGTTGAGTGGATTCCCAACAACATCCAGAATGTGCAAGGCCGGTTTCGCCGG.TGATGATGCTCCCCGGGCTGTTTTCCGTAAGT.......TCT...........CCCTC............TGCTT......AGCCTTGCCCA...AAGCCA......GGCCCC.GC.ATG..TGCCT.TG....CCA..........A.CTGC..CTCGTTCT....GTCT.TGAAA.......TCAC.GT.ACTGAC.TTCTATGCAA...AGC.GTCCATCGTTGGTCGGCCCCGTCATCATGGGTAAGT....ACATG....TTCCTTCC.........GGGGATAAA.CCG.CCA.........CCTT........CAC....A.ATTTGG..AATG.CCT.....GCTCAC....TGTCCCCCT......C..CAGTATCATGATTGGTATGGGCCAGAAGGACTCGTA
>Xylaria_scoparia_YMJ958
GATGACAGTGATCACTTCGGCAAGAAGCGGTTAGATCTGGCTGGTCCTCTTTTAGCCAAGCTCTTCCGTAACATAGTACGTCGGATGACACAGGAGGTCCTCTCGCACCTGAAACGGAGCATTGAGCAAGGAAAGCAGTTCAATATCGCTTTGGCTGTTAAGTCCAACATTATCACGGCTGGTCTCAAGTACTCGCTCGCCACAGGAAACTGGGGTGATCAGAAGAAGGCCATGAGCTCTACAGCAGGTGTTTCACAGGTTTTGAACCGATACACATTTGCATCCACCCTGTCACATTTGCGAAGAACAAATACCCCCGTTGGCAGAGATGGCAAGCTCGCCAAGCCACGACAGCTTCACAACACCCACTGGGGTCTCGTCTGTCCGGCCGAGACACCCGAAGGTCAAGCTTGTGGCCTGGTCAAAAACCTATCTCTCATGTGCTCCATCAGCGTGGGCACGTCGACTGAGCCTATTGTGGACTACATGATATCACGTAACATGGAAGTATTGGAAGAATACGAACCGCAAAGATATCCTAATGCTACCAAAATTTTCCTCAATGGTTCATGGATTGGTGTACACCAGGATGCAAAGGCTCTAGTCAGGGATGTCCAACAATTGCGCCGGTCTAATCAGATTCCAGCCGAGGTGTCTCTGATCCGGGATATACGCGATCGTGAATTCAAAATCTTCTCAGATGCCGGACGTGTTATGCGGCCCTTATTTGTGGTCGAGCAAGAGGATGACAACGACAAGGGTGTGAGTAAGGGCTCATTAGTCCTCACAAAAGACATTGTCCGGAGACTTGAGCTGGACCAGACTCTTCCACCTGGAAGCGACGAGTACTTTGGCTGGCAAGGCCTAGTTCACGCTGGTGTCATCGAATACTTGGATGCTGAGGAAGAAGAGACGACTATGATTTGCATGACTCCTGAGGATCTAGAGCTGTATCGACTGGCCAAATT.AGGTTAC...AATATC...GATG.AGGAT...ACCAGCGAGACC.........CCCAACAAGCGGTTGAAGACTAAGATGAATCCAACGACGCACATGTACACCCATTGCGAGATTCATCC.CAGTATGCTTCTCGGTATCTGT.GCCAGTATCATTCCTTTCCCCGATCATAACCAGGTAA.GC.....GTTG...CC...CCCGTCA....TCCGTGT........CATGA.......CTGA.......TT.............ATTGA.CCT.......TTTCCA........TAGTCGCCCCGAAACACG.TACCAGTCAGCCATGGGCAAGCAAGCCATGGGAACATGCGTGAGATTGTAAGT.................................TC..........TCC...............................TCGCC....................CCCC.TG....GGGGGC....TATTTATT...GCCGCCGC...........AT..CAA......GCTCCA......AC....AAT............TTTCTTG.....CTGCCTGACA.......CCC..........TGA....ACGC.GTC.......TTCG.............CCG.......................................CACT..CT....................................TCTC.TGC...........A....................AAA.......GTA.....TAG.....AAGGGGTACAG.......GCGATGGCGT...........CAAGGTTTA...CCAAT...AAACAC.G.......CACCT.....AG..CA...ATTTC................TCTGTTT............A..........CC.....ACCTTTC..................GAAATTT..............GAGGAC......TCA.....GCTAAT...CGC.GCTT....GTATTTCTGC..GTCCATAGGTTCACCTCCAAACCGGCCAATGCGTAAGTC....GCT...CC.CCGCGA.............CC.............CTTCAA..C..............AAA........TATTTCCCC.........AAGACTCACATGAT...AT.AT.GA..CAGGGTAACCAAATCGGTGCTGCTTTCTGGCAAACCATCTCCGGCGAGCACGGTCTCGATGGCAATGGAGCGTA..TGTA.TCA.....CAATAT.......TCA....ACAAACA.......CG.............TAAGG......ATAC.............GT.........TTGG.....CTAACA.TAT.CGTAT.C...AGTTACAGCGGCACCTCTGAGCTCCAGCTGGAGCGCATGAGCGTGTATTTCAACGAGGT.ACGCG....AACCA..............ATGAC..................ACGGTCTCT.......C.TTCGCCG...............AAAAGATGAC....ACT.........TTCT.......AACAGCCTTATA.......GGGCGCAAACAACAAATACGTCCCCCGCGCTGTCCTGGTCGACTTGGAGCCCGGTACCATGGATGCCGTCCGTGCTGGTCCCTTTGGCCAGCTCTTCCGACCCGACAACTTCGTCTTCGGCCAGTCGGGTGCTGGCAACAACTGGGCCAAGGGTCACTACACTGAGGGTGCTGAGCTAGTTGACAACGTTCTCGATGTTGTTCGTCGCG.AAGCTGA.GGGCTGTGACTGCCTTCAGGGTTTCCAAATCACCCACTCGCTTGGTGGTGGTACCGGTGCTGGTATGGGTACCCTGCTGATCTCCAAGATCCGCGAGGAGTTCCCCGACCGCATGATGGCCACCTTCTCCGTCATGCCCTCTCCCAAGGTCTCCGATACCGTCGTTGAGCCCTACAACGCTACTCTCTC..CGTCCACCAGCTGGTTGAGAACTCAGACGAGACCTTCTGCATTGACAACGAGGCTTTGTACGATATTTGCATGCGTACCCCGAAGCTATCCAACCCTTCATACGGTGACTTGAACCACCTCGTCTCCGCTGTCATGTCTGGTGTCACCACCTGCCTGCGTTTCCCTGGTCAGCTGAACTCTGACCTTCGCAAGTTGGCTGTCAATATGGTACCATTTCCTCGTCTGCACTTCTTCATGGTCGGCTTTTCTCCCCTGACCAGCCGTGGTGCTTACTCGTTCCGCGCTGTCACGGTTCCCGAGTTGACCCAGCAGATGTTCGACCCCAAGAACATGATGGCTGCTGCTGACTTCCGTAACGGCCGTTACCCGACTTGCTCTGCCATCTTGTAAG...AT..........TCCCCT....GCCTTT..CTTC.GT...GCAGCAT................ATA......CTAATT.......TGGTG......CT....CTTCAC.....TA....GCCGTGGCAAGGTTTCCATGAAGGAGGTCGAGGACCAGATGCGACACGTCCAGAACAAGAACTCAACTTACTTCGTTGAGTGGATTCCCAACAACATCCAGAATGTGCAAGGCCGGTTTCGCCGG.TGATGATGCTCCCCGGGCTGTTTTCCGTAAGT.......TCT...........CCCTC............TGCTT......AGCCTTGCCCA...AAGCCA......GGCCCC.GC.ATG..TGCCT.TT....CCA..........A.CTGC..CCCGTTCT....GTCT.TGAAA.......TCAC.GT.ACTGAC.TTCTATGCAA...AGC.GTCCATCGTTGGTCGGCCCCGTCATCATGGGTAAGT....ACATG....CTCCTTCC.........GGGGATAAA.TCG.CCA.........CCTT........CAC....A.ATTTGG..AATG.CCT.....GCTCAC....TGTCCCCCT......C..CAGTATCATGATTGGTATGGGCCAGAAGGACTCGTA
>Xylaria_scoparia_YMJ992
GATGACAGTGATCACTTCGGCAAGAAGCGGTTAGATCTGGCTGGTCCTCTTTTAGCCAAGCTCTTCCGTAACATAGTACGTCGGATGACACAGGAGGTCCTCTCGCACCTGAAACGGAGCATTGAGCAAGGAAAGCAGTTCAATATCGCTTTGGCTGTTAAGTCCAACATTATCACGGCTGGTCTCAAATACTCGCTCGCCACAGGAAACTGGGGTGATCAGAAGAAGGCCATGAGCTCTACAGCAGGTGTTTCACAGGTTTTGAACCGATACACATTTGCATCCACCTTGTCACATTTGCGAAGAACAAATACTCCCGTTGGCAGAGATGGCAAGCTCGCCAAGCCACGACAGCTTCACAACACCCACTGGGGTCTCGTCTGTCCGGCCGAAACACCCGAAGGTCAAGCTTGTGGCCTGGTCAAAAACCTATCTCTCATGTGCTCCATCAGCGTGGGCACGTCGACTGAGCCTATTGTGGACTACATGATATCACGTAACATGGAAGTACTGGAAGAATACGAACCGCAAAGATATCCTAATGCCACCAAAATTTTCCTCAATGGTTCATGGATTGGTGTACACCAGGATGCAAAGGCTCTAGTCAGGGATGTCCAACAATTGCGCCGGTCTAATCAGATTCCAGCCGAGGTGTCTCTGATCCGGGATATACGCGATCGTGAATTCAAAATCTTCTCAGATGCCGGACGTGTTATGCGGCCCTTATTTGTGGTCGAGCAAGAGGATGACAACGACAAGGGTGTGAGTAAGGGCTCATTAGTCCTCACAAAAGACATTGTTCGGAGACTTGAGCTGGACCAGACTCTTCCACCTGGAAGCGACGAGTACTTTGGCTGGCAAGGCCTAGTTCACGCTGGTGTCATCGAATACTTGGATGCTGAGGAAGAAGAGACGACTATGATTTGCATGACTCCTGAGGATCTAGAGCTGTATCGACTGGCCAAATT.AGGTTAC...AATATC...GATG.AGGAT...ACCAGCGAGACC.........CCCAACAAGCGGTTGAAGACTAAGATGAATCCAACGACGCACATGTACACCCATTGCGAGATTCATCC.CAGTATGCTTCTCGGTATCTGT.GCCAGTATCATTCCTTTCCCCGATCATAACCAGGTAA.GC.....GTTG...CC...CCCGTCA....TCCGTGT........CATGA.......CTGA.......TT.............ATTGA.CCT.......TTTCCA........TAGTCGCCCCGAAACACG.TACCAGTCAGCCATGGGCAAGCAAGCCATGGGAACATGCGTGAGATTGTAAGT.................................TC..........TCC...............................TCGCC....................CCCC.TG....GGGGGC....TATTTATT...GCCGCCGC...........AT..CAA......GCTCCA......AC....AAT............TTTCTTG.....CTGCCTGACA.......CCC..........TGA....ACGC.GTC.......TTCG.............CCG.......................................CCCT..CT....................................TCTC.TAC...........A....................AAA.......GTA.....TAG.....AAGGGGTACAG.......GCGATGGCGT...........CGGGGTT.A...CCAAT...AAACAC.G.......CACCT.....AG..CA...ATTTC................TCTGTTT............A..........CC.....ACCTTTT..................GAAATTT..............GAGGAC......TCA.....GCTAAT...CGC.GCTT....GGATTTCTGC..GTCCATAGGTTCACCTCCAAACCGGCCAATGCGTAAGTC....GCT...CC.CCGCGA.............CC.............CTTCAA..C..............AAA........TATTTCCCC.........AAGACTCACATGAT...AT.AC.GA..CAGGGTAACCAAATCGGTGCTGCTTTCTGGCAAACCATCTCCGGCGAGCACGGTCTCGATGGCAATGGAGTGTA..TGTA.TCA.....CAATAT.......TCA....ACAAACA.......CG.............TAAGG......ATAC.............GT.........TTGG.....CTAACA.TAT.CGTAT.C...AGTTACAGCGGCACCTCTGAGCTCCAGCTGGAGCGCATGAGCGTGTATTTCAACGAGGT.ACGCG....AACCA..............ATGAC..................ACGGTCTCT.......C.TCCGCCG...............AAAAGATAAC....ACT.........TGCT.......AACAGCCTTATA.......GGGCGCAAACAACAAATACGTCCCCCGCGCTGTCCTGGTCGACTTGGAGCCCGGTACCATGGATGCCGTCCGTGCTGGTCCCTTTGGCCAGCTCTTCCGACCCGACAACTTCGTCTTCGGCCAGTCGGGTGCTGGCAACAACTGGGCCAAGGGCCACTACACTGAGGGTGCTGAGCTAGTCGACAACGTTCTCGATGTTGTTCGTCGCG.AAGCTGA.GGGCTGTGACTGCCTTCAGGGTTTCCAAATCACTCACTCGCTTGGTGGTGGTACCGGTGCCGGTATGGGTACCCTGCTGATCTCCAAGATCCGCGAGGAGTTCCCCGACCGCATGATGGCCACCTTCTCCGTCATGCCCTCTCCCAAGGTCTCCGATACCGTCGTTGAGCCCTACAACGCTACTCTCTC..CGTCCACCAGCTGGTTGAGAACTCAGACGAGACCTTCTGCATTGACAACGAGGCTTTGTACGATATTTGCATGCGTACCCTGAAGCTATCCAACCCTTCATACGGTGACTTGAACCACCTCGTCTCCGCTGTCATGTCTGGTGTCACCACCTGCCTGCGTTTTCCTGGTCAGCTGAACTCTGACCTGCGCAAGTTGGCTGTCAATATGGTACCATTTCCTCGTCTGCACTTCTTCATGGTCGGCTTTTCTCCCCTGACCAGCCGTGGTGCTTACTCGTTCCGCGCTGTCACGGTTCCCGAGTTGACCCAGCAGATGTTCGACCCCAAGAACATGATGGCTGCTGCTGACTTCCGTAACGGCCGTTACCTGACTTGCTCTGCCATCTTGTAAG...AT..........CCCCCT....GCCCTT..CTTCCGT...GCAGCAT................ATG......CTAACT.......TGGTG......CT....CTTCAC.....TA....GCCGTGGCAAGGTTTCCATGAAGGAGGTCGAGGACCAGATGCGACACGTCCAGAACAAGAACTCAACTTACTTCGTTGAGTGGATTCCCAACAACATCCAGAATGTGCAAGGCCGGTTTCGCCGG.TGATGATGCTCCCCGGGCTGTTTTCCGTAAGT.......TCT...........CCCTC............TGCTT......AGCCTTGCCCA...AAGCCA......GGCCCC.GC.ATG..TGCCT.TG....CCA..........A.CTGC..CTCGTTCT....GTCT.TGAAA.......TCAC.GT.ACTGAC.TTCTATGCAA...AGC.GTCCATCGTTGGTCGGCCCCGTCATCATGGGTAAGT....ACATG....TTCCTTCC.........GGGGATAAA.TCG.CCA.........CCTT........CAC....A.ATTTGG..AATG.CCT.....GCTCAC....TGTCCCCCT......C..CAGTATCATGATTGGTATGGGCCAGAAGGACTCGTA
>Xylaria_scoparia_YMJ1158
GATGACAGTGATCACTTCGGCAAGAAGCGGTTAGATCTGGCTGGTCCTCTTTTAGCCAAGCTCTTCCGTAACATAGTACGTCGGATGACACAGGAGGTCCTCTCGCACCTGAAACGGAGCATTGAGCAAGGAAAGCAGTTCAATATCGCTTTGGCTGTTAAGTCCAACATTATCACGGCTGGTCTCAAATACTCGCTCGCCACAGGAAACTGGGGTGATCAGAAGAAGGCCATGAGCTCTACAGCAGGTGTTTCACAGGTTTTGAACCGATACACATTTGCATCCACCTTGTCACATTTGCGAAGAACAAATACTCCCGTTGGCAGAGATGGCAAGCTCGCCAAGCCACGACAGCTTCACAACACCCACTGGGGTCTCGTCTGTCCGGCCGAAACACCCGAAGGTCAAGCTTGTGGCCTGGTCAAAAACCTATCTCTCATGTGCTCCATCAGCGTGGGCACATCGACTGAGCCTATTGTGGACTACATGATATCACGTAACATGGAAGTATTGGAAGAATACGAACCGCAAAGATATCCTAATGCCACCAAAATTTTCCTCAATGGTTCATGGATTGGTGTACACCAGGATGCAAAGGCTCTAGTCAGGGATGTCCAACAATTGCGCCGGTCTAATCAGATTCCAGCCGAGGTGTCTCTGATCCGGGATATACGCGATCGTGAATTCAAAATCTTCTCAGATGCCGGACGTGTTATGCGGCCCTTATTTGTGGTCGAGCAAGAGGATGACAACGACAAGGGTGTGAGTAAGGGCTCATTAGTCCTCACAAAAGACATTGTCCGGAGACTTGAGCTGGACCAGACTCTTCCACCTGGAAGCGACGAGTACTTTGGCTGGCAAGGCCTAGTTCACGCTGGTGTCATCGAATACTTGGATGCTGAGGAAGAAGAGACGACTATGATTTGCATGACTCCTGAGGATCTAGAGCTGTATCGACTGGCCAAATT.AGGTTAC...AATATC...GATG.AGGAT...ACCAGCGAGACC.........CCCAACAAGCGGTTGAAGACTAAGATGAATCCAACGACGCACATGTACACCCATTGCGAGATTCATCC.CAGTATGCTTCTCGGTATCTGT.GCCAGTATCATTCCTTTCCCCGATCATAACCAGGTAA.GC.....GTTG...CC...CCCGTCA....TCCGTGT........CATGA.......CTGA.......TT.............ATTGA.CCT.......TTTCCA........TAGTCGCCCCGAAACACG.TACCAGTCAGCCATGGGCAAGCAAGCCATGGGAACATGCGTGAGATTGTAAGT.................................TC..........TCC...............................TCGCC....................CCCC.TG....GGGAGC....TATTTATT...GCCGCCGC...........AT..CAA......GCTCCA......AC....AAT............TTTCTTG.....CTGCCTGACA.......CCC..........TGA....ACGC.GTC.......TTCG.............CCG.......................................CACT..CT....................................TCTC.TGC...........A....................AAA.......GTA.....TAG.....AAGGGGTACAG.......GCGATGGCGT...........CAAGGTTTA...CCAAT...AAACAC.G.......CACCT.....AG..CA...ATTTC................TCTGTTT............A..........CC.....ACCTTTC..................GAAATTT..............GAGGAC......TCA.....GCTAAT...CGC.GCTT....GTATTTCTGC..GTCCATAGGTTCACCTCCAAACCGGCCAATGCGTAAGTC....GCT...CC.CCGCGA.............CC.............CTTCAA..C..............AAA........TATTTCCCC.........AAGACTCACATGAT...AT.AT.GA..CAGGGTAACCAAATCGGTGCTGCTTTCTGGCAAACCATCTCCGGCGAGCACGGTCTCGATGGCAATGGAGTGTA..TGTA.TCA.....CAATAT.......TCA....ACAAACA.......CG.............TAAGG......ATAC.............GT.........TTGG.....CTAACA.TAT.CGTAT.C...AGTTACAGCGGCACCTCTGAGCTCCAGCTGGAGCGCATGAGCGTGTATTTCAACGAGGT.ACGCG....AACCA..............ATGAC..................ACGGTCTCT.......C.TCCGCCG...............AAAAGATAAC....ACT.........TGCT.......AACAGCCTTATA.......GGGCGCAAACAACAAATACGTCCCCCGCGCTGTCCTGGTCGACTTGGAGCCCGGTACCATGGATGCCGTCCGTGCTGGTCCCTTTGGCCAGCTCTTCCGACCCGACAACTTCGTCTTCGGCCAGTCGGGTGCTGGCAACAACTGGGCCAAGGGCCACTACACTGAGGGTGCTGAGCTAGTCGACAACGTTCTCGATGTTGTTCGTCGCGGAAGCTGAAGGGCTGTGACTGCCTTCAGG.TTTCCAAATCACTCACTCGCTTGGTGGTGGTACCGGTGCCGGTATGGGTACCCTGCTGATCTCCAAGATCCGCGAGGAGTTCCCCGACCGCATGATGGCCACCTTCTCCGTCATGCCCTCTCCCAAGGTCTCCGATACCGTCGTTGAGCCCTACAACGCTACTCTCTC..CGTCCACCAGCTGGTTGAGAACTCAGACGAGACCTTCTGCATTGACAACGAGGCTTTGTACGATATTTGCATGCGTACCCTGAAGCTATCCAACCCTTCATACGGTGACTTGAACCACCTCGTCTCCGCTGTCATGTCTGGTGTCACCACCTGCCTGCGTTTTCCTGGTCAGCTGAACTCTGACCTGCGCAAGTTGGCTGTCAATATGGTACCATTTCCTCGTCTGCACTTCTTCATGGTCGGCTTTTCTCCCCTGACCAGCCGTGGTGCTTACTCGTTCCGCGCTGTCACGGTTCCCGAGTTGACCCAGCAGATGTTCGACCCCAAGAACATGATGGCTGCTGCTGACTTCCGTAACGGCCGTTACCTGACTTGCTCTGCCATCTTGTAAG...AT..........CCCCCT....GCCCTT..CTTCCGT...GCAGCAT................ATA......CTAACT.......TGGTG......CT....CTTCAC.....TA....GCCGTGGCAAGGTTTCCATGAAGGAGGTCGAGGACCAGATGCGACACGTCCAGAACAAGAACTCAACTTACTTCGTTGAGTGGATTCCCAACAACATCCAGAATGTGCAAGGCCGGTTTCGCCGG.TGATGATGCTCCCCGGGCTGTTTTCCGTAAGT.......TCT...........CCCTC............TGCTT......AGCCTTGCCCA...AAGCCA......GGCCCC.GC.ATG..TGCCT.TG....CCA..........A.CTGC..CTCGTTCT....GTCT.TGAAA.......TCAC.GT.ACTGAC.TTGTATGCAA...AGC.GTCCATCGTTGGTCGGCCCCGTCATCATGGGTAAGT....ACATG....TTCCTTCC.........GGGGATAAA.TCG.CCA.........CCTT........CAC....A.ATTTGG..AATG.CCT.....GCTCAC....TGTCCCCCT......C..CAGTATCATGATTGGTATGGGCCAGAAGGACTCGTA
>Xylaria_scoparia_YMJ960
GATGACAGTGATCACTTCGGCAAGAAGCGGTTAGATCTGGCTGGTCCTCTTTTAGCCAAGCTCTTCCGTAACATAGTACGTCGGATGACACAGGAGGTCCTCTCGCACCTGAAACGGAGCATTGAGCAAGGAAAGCAGTTCAATATCGCTTTGGCTGTTAAGTCCAACATTATCACGGCTGGTCTCAAATACTCGCTCGCCACAGGAAACTGGGGTGATCAGAAGAAGGCCATGAGCTCTACAGCAGGTGTTTCACAGGTTTTGAACCGATACACATTTGCATCCACCTTGTCACATTTGCGAAGAACAAATACTCCCGTTGGCAGAGATGGCAAGCTCGCCAAGCCACGACAGCTTCACAACACCCACTGGGGTCTCGTCTGTCCGGCCGAGACACCCGAAGGTCAAGCTTGTGGCCTGGTCAAAAACCTATCTCTCATGTGCTCCATCAGCGTGGGCACGTCGACTGAGCCTATTGTGGACTACATGATATCACGTAACATGGAAGTATTGGAAGAATACGAACCGCAAAGATATCCTAATGCTACCAAAATTTTCCTCAATGGTTCATGGATTGGTGTCCACCAGGATGCAAAGGCTCTAGTCAGGGATGTCCAACAATTGCGGCGGTCTAATCAGATTCCAGCCGAGGTGTCTCTGATCCGGGATATACGCGATCGTGAATTCAAAATCTTCTCAGATGCCGGACGTGTTATGCGGCCCTTATTTGTGGTCGAGCAAGAGGATGACAACGACAAGGGTGTGAGTAAGGGCTCATTGGTCCTCACAAAAGACATTGTTCGGAGACTTGAGCTGGACCAGACTCTTCCACCTGGAAGCGACGAGTACTTTGGCTGGCAAGGCCTAGTTCACGCTGGTGTCATCGAATACTTGGATGCTGAGGAAGAAGAGACGACTATGATTTGCATGACTCCTGAGGATCTAGAGCTGTATCGACTGGCCAAATT.AGGTTAC...AATATC...GATG.AGGAT...ACCAGCGAGACC.........CCCAACAAGCGGTTGAAGACTAAGATGAATCCAACGACGCACATGTACACCCATTGCGAGATTCATCC.CAGTATGCTTCTCGGTATCTGT.GCCAGTATCATTCCTTTCCCCGATCATAACCAGGTAA.GC.....GTTG...CC...CCCGTCA....TCCGTGT........CATGA.......CTGA.......TT.............ATTGA.CCT.......TTTCCA........TAGTCGCCCCGAAACACG.TACCAGTCAGCCATGGGCAAGCAAGCCATGGGAACATGCGTGAGATTGTAAGT.................................TC..........TCC...............................TCGCC....................CCCCCTG....GGGGCC....TATTTATT...GCCGCCAC...........AT..CAA......GCTCCA......AC....AAT............TTTCTCG.....CTGCCTGACG.......CCC..........TGA....ACGC.GCC.......TTCG.............CCG.......................................CACT..CT....................................TCTC.TAC...........A....................AAA.......GTA.....TAG.....AAGGGGTACAG.......GCGATGGCTT...........CGGGGTTTA...CCAAT...AAACAC.G.......CACCT.....AG..CA...ATTTC................TCTGTTT............A..........CC.....ACCTTTT..................GAAATTT..............GAGGAC......TCA.....GCTAAT...CGC.GCTT....GTATTTCTGC..GTCCATAGGTTCACCTCCAAACCGGCCAGTGCGTAAGTC....GCT...CC.CCGCGA.............CC.............CTTCAA..C..............AAA........TATTTCCCC.........AAGACTCACATGAT...AT....GA..CAGGGTAACCAAATTGGTGCTGCTTTCTGGCAAACCATCTCCGGCGAGCACGGTCTCGATGGCAACGGAGTGTA..TGTA.TCA.....CAATAT.......TCA....ACAAACA.......CG.............TAAGG......ATAC.............GT.........TTGG.....CTAACA.TAT.CGTAT.C...AGTTACAGCGGCACCTCTGAGCTCCAGCTGGAGCGCATGAGCGTGTATTTCAACGAGGT.ACGCG....AACCA..............ATGAC..................ACGGTCTCT.......C.TTCGCCG...............AAAAGATAAC....ACT.........TTCT.......AACAGCCTTATA.......GGGCGCAAACAACAAATACGTCCCCCGCGCTGTCCTGGTGGACTTGGAGCCCGGTACCATGGATGCCGTCCGTGCTGGTCCCTTTGGCCAGCTCTTCCGACCCGACAACTTCGTCTTCGGCCAGTCGGGTGCTGGCAACAACTGGGCCAAGGGTCACTACACTGAGGGTGCCGAGCTAGTCGACAACGTTCTCGATGTTGTTCGTCGCG.AAGCTGA.GGGCTGTGACTGCCTTCAGGGTTTCCAAATCACTCACTCGCTTGGTGGTGGTACCGGTGCCGGTATGGGTACCCTGCTGATCTCCAAGATCCGCGAGGAGTTCCCCGACCGCATGATGGCCACCTTCTCCGTCATGCCCTCTCCCAAGGTCTCCGATACCGTCGTTGAGCCCTACAACGCTACTCTCTC..CGTCCACCAGCTGGTTGAGAACTCAGACGAGACCTTCTGCATTGACAACGAGGCTTTGTACGATATTTGCATGCGTACCCTGAAGCTATCCAACCCTTCATACGGTGACTTGAACCACCTTGTCTCCGCTGTCATGTCTGGTGTCACCACCTGCCTGCGTTTCCCTGGTCAGCTGAACTCTGACCTGCGCAAGTTGGCTGTCAATATGGTACCATTTCCTCGTCTGCACTTCTTCATGGTCGGGTTTTCTCCCCTGACCAGCCGTGGTGCTTACTCGTTCCGCGCTGTCACGGTTCCCGAGTTGACCCAGCAGATGTTCGACCCCAAGAACATGATGGCTGCTGCTGACTTCCGTAACGGCCGTTACCTGACTTGCTCTGCCATCTTGTAAG...AT..........CCCCCT....GCCTTT..CTTCCGT...GCAGCAT................ATA......CTAACT.......TGGAG......CT....CTTCAC.....TA....GCCGTGGCAAGGTTTCCATGAAGGAGGTCGAGGACCAGATGCGACACGTCCAGAACAAGAACTCAACTTACTTCGTTGAGTGGATTCCCAACAACATCCAGAATGTGCAAGGCCGGTTTCGCCGG.TGATGATGCTCCCCGGGCTGTTTTCCGTAAGT.......TCT...........CCCTC............TGCTT......AGCCTTGCCCA...AAGCCA......GGCCCC.GC.ATG..TGCCT.TG....CCA..........A.CTGC..CTCGTTCT....GTCT.TGAAA.......TCAC.GT.ACTGAC.TTGTATGCAA...AGC.GTCCATCGTTGGTCGGCCCCGTCATCATGGGTAAGT....ACATG....TTCCTTCC.........GGGGATAAA.TCG.CCA.........CCTT........CAC....A.ATTTGG..AATG.CCT.....GCTCAC....TGTCCCCCT......C..CAGTATCATGATTGGTATGGGCCAGAAGGACTCGTA
>Xylaria_scoparia_YMJ982
GATGACAGTGATCACTTCGGCAAGAAGCGGTTAGATCTGGCTGGTCCTCTTTTAGCCAAGCTCTTCCGTAACATAGTACGTCGGATGACACAGGAGGTCCTCTCGCACCTGAAACGGAGCATTGAGCAAGGAAAGCAGTTCAATATCGCTTTGGCTGTTAAGTCCAACATTATCACGGCTGGTCTCAAATACTCGCTCGCCACAGGAAACTGGGGTGATCAGAAGAAGGCCATGAGCTCTACAGCAGGTGTTTCACAGGTTTTGAACCGATACACATTTGCATCCACCTTGTCACATTTGCGAAGAACAAATACTCCCGTTGGCAGAGATGGCAAGCTCGCCAAGCCACGACAGCTTCACAACACCCACTGGGGTCTCGTCTGTCCGGCCGAAACACCCGAAGGTCAAGCTTGTGGCCTGGTCAAAAACCTATCTCTCATGTGCTCCATCAGCGTGGGCACGTCGACTGAGCCTATTGTTGACTACATGATATCACGTAACATGGAAGTACTGGAAGAATACGAACCGCAAAGATATCCTAATGCCACCAAAATTTTCCTCAATGGTTCATGGATTGGTGTACACCAGGATGCAAAGGCTCTAGTCAGGGATGTCCAACAATTGCGCCGGTCTAATCAGATTCCAGCCGAGGTGTCTCTGATCCGGGATATACGCGATCGTGAATTCAAAATCTTCTCAGATGCCGGACGTGTTATGCGGCCCTTATTTGTGGTCGAGCAAGAGGATGACAACGACAAGGGTGTGAGTAAGGGCTCATTAGTCCTCACAAAAGACATTGTCCGGAGACTTGAGCTGGACCAGACTCTTCCACCTGGAAGCGACGAGTACTTTGGCTGGCAAGGCCTAGTTCACGCTGGTGTCATCGAATACTTGGATGCTGAGGAAGAAGAGACGACTATGATTTGCATGACTCCTGAGGATCTAGAGCTGTATCGACTGGCCAAATT.AGGTTAC...AATATC...GATG.AGGAT...ACTAGCGAGACC.........CCCAACAAGCGGTTGAAGACTAAGATGAATCCAACGACGCACATGTACACCCATTGCGAGATTCATCC.CAGTATGCTTCTCGGTATCTGT.GCCAGTATCATTCCTTTCCCCGATCATAACCAGGTAA.GC.....GTTG...CC...CCCGTCA....TCCGTGT........CATGA.......CTGA.......TT.............ATTGA.CCT.......TTTCCA........TAGTCGCCCCGAAACACG.TACCAGTCAGCCATGGGCAAGCAAGCCATGGGAACATGCGTGAGATTGTAAGT.................................TC..........TCC...............................TCGCC....................CCCCCTG....GGGGCC....TATTTATT...GCCGCCAC...........AT..CAA......GCTCCA......AC....AAT............TTTCTCG.....CTGCCTGACG.......CCC..........TGA....ACGC.GTC.......TTCG.............CCG.......................................CACT..CT....................................TCTC.TAC...........A....................AAA.......GTA.....TAG.....AAGGGGTACAG.......GCGATGGCTT...........CGGGGTTTA...CCAAT...AAACAC.G.......CACCT.....AG..CA...ATTTC................TCTGTTT............A..........CC.....ACCTTTT..................GAAATTT..............GAGGAC......TCA.....GCTAAT...CGC.GCTT....GTATTTCTGC..GTCCATAGGTTCACCTCCAAACCGGCCAATGCGTAAGTC....GCT...CC.CCGCGA.............CC.............CTTCAA..C..............AAA........TATTTCCCC.........AAGACTCACATGAT...AT....GA..CAGGGTAACCAAATTGGTGCTGCTTTCTGGCAAACCATCTCCGGCGAGCACGGTCTCGATGGCAACGGAGTGTA..TGTA.TCA.....CAATAT.......TCA....ACAAACA.......CG.............TAAGG......ATAC.............GT.........TTGG.....CTAACA.TAT.CGTAT.C...AGTTACAGCGGCACCTCTGAGCTCCAGCTGGAGCGCATGAGCGTGTATTTCAACGAGGT.ACGCG....AACCA..............ATGAC..................ACGGTCTCT.......C.TTCGCCG...............AAAAGATAAC....ACT.........TTCT.......AACAGCCTTATA.......GGGCGCAAACAACAAATACGTCCCCCGCGCTGTCCTGGTGGACTTGGAGCCCGGTACCATGGATGCCGTCCGTGCTGGTCCCTTTGGCCAGCTCTTCCGACCCGACAACTTCGTCTTCGGCCAGTCGGGTGCTGGCAACAACTGGGCCAAGGGTCACTACACTGAGGGTGCCGAGCTAGTCGACAACGTTCTCGATGTTGTTCGTCGCG.AAGCTGA.GGGCTGTGACTGCCTTCAGGGTTTCCAAATCACTCACTCGCTTGGTGGTGGTACCGGTGCCGGTATGGGTACCCTGCTGATCTCCAAGATCCGCGAGGAGTTCCCCGACCGCATGATGGCCACCTTCTCCGTCATGCCCTCTCCCAAGGTCTCCGATACCGTCGTTGAGCCCTACAACGCTACTCTCTC..CGTCCACCAGCTGGTTGAGAACTCAGACGAGACCTTCTGCATTGACAACGAGGCTTTGTACGATATTTGCATGCGTACCCTGAAGCTATCCAACCCTTCATACGGTGACTTGAACCACCTTGTCTCCGCTGTCATGTCTGGTGTCACCACCTGCCTGCGTTTCCCTGGTCAGCTGAACTCTGACCTGCGCAAGTTGGCTGTCAATATGGTACCATTTCCTCGTCTGCACTTCTTCATGGTCGGGTTTTCTCCCCTGACCAGCCGTGGTGCTTACTCGTTCCGCGCTGTCACGGTTCCCGAGTTGACCCAGCAGATGTTCGACCCCAAGAACATGATGGCTGCTGCTGACTTCCGTAACGGCCGTTACCTGACTTGCTCTGCCATCTTGTAAG...AT..........CCCCCT....GCCTTT..CTTCCGT...GCAGCAT................ATA......CTAACT.......TGGAG......CT....CTTCAC.....TA....GCCGTGGCAAGGTTTCCATGAAGGAGGTCGAGGACCAGATGCGACACGTCCAGAACAAGAACTCAACTTACTTCGTTGAGTGGATTCCCAACAACATCCAGAATGTGCAAGGCCGGTTTCGCCGG.TGATGATGCTCCCCGGGCTGTTTTCCGTAAGT.......TCT...........CCCTC............TGCTT......AGCCTTGCCCA...AAGCCA......GGCCCC.GC.ATG..TGCCT.TG....CCA..........A.CTGC..CTCGTTCT....GTCT.TGAAA.......TCAC.GT.ACTGAC.TTGTATGCAA...AGC.GTCCATCGTTGGTCGGCCCCGTCATCATGGGTAAGT....ACATG....TTCCTTCC.........GGGGATAAA.TTG.CCA.........CCTT........CAC....A.ATTTGG..AATG.CCT.....GCTCAC....TGTCCCCCT......C..CAGTATCATGATTGGTATGGGCCAGAAGGACTCGTA
>Xylaria_scoparia_YMJ983
GATGACAGTGATCACTTCGGCAAGAAGCGGTTAGATCTGGCTGGTCCTCTTTTAGCCCAGCTCTTCCGTAACATAGTACGTCGGATGACACAGGAGGTCCTCTCGCACCTGAAACGGAGCATTGAGCAAGGAAAGCAGTTCAATATCGCTTTGGCTGTTAAGTCCAACATTATCACGGCTGGTCTCAAATACTCGCTCGCCACAGGAAACTGGGGTGATCAGAAGAAGGCCATGAGCTCTACAGCAGGTGTTTCACAGGTTTTGAACCGATACACATTTGCATCCACCTTGTCACATCTGCGAAGAACAAATACTCCCGTTGGCAGAGATGGCAAGCTCGCCAAGCCACGACAGCTTCACAACACCCACTGGGGTCTCGTCTGCCCGGCCGAAACACCCGAAGGTCAAGCTTGTGGCCTGGTCAAAAACCTATCTCTCATGTGCTCCATCAGCGTGGGCACGTCGACTGAGCCTATTGTGGACTACATGATATCACGTAACATGGAAGTATTGGAAGAATACGAACCGCAAAGATATCCTAATGCTACCAAAATTTTCCTCAATGGTTCATGGATTGGTGTCCACCAGGATGCAAAGGCTCTAGTCAGGGATGTCCAACAATTGCGCCGGTCTAATCAGATTCCAGCCGAGGTGTCTCTGATCCGGGATATACGCGATCGTGAATTCAAAATCTTCTCAGATGCCGGACGTGTTATGCGGCCCTTATTTGTGGTCGAGCAAGAGGATGACAACGACAAGGGAGTGAGTAAGGGCTCATTAGTCCTCACAAAAGACATTGTCCGGAGACTTGAGCTGGACCAGACTCTTCCACCTGGAAGCGACGAGTACTTTGGCTGGCAAGGCCTAGTTCACGCTGGTGTCATCGAATACTTGGATGCTGAGGAAGAAGAGACGACTATGATTTGCATGACTCCTGAGGATCTAGAGCTGTATCGACTGGCCAAATT.AGGTTAC...AATATC...GATG.AAGAT...ACCAGCGAGACC.........CCCAACAAGCGGTTGAAGACTAAGATGAATCCAACGACGCACATGTACACCCATTGCGAGATTCATCC.CAGTATGCTTCTCGGTATCTGT.GCCAGTATCATTCCTTTCCCCGATCATAACCAGGTAA.GC.....GTTG...CC...CCCGTCA....TCCGTGT........CATGA.......CTGA.......TT.............ATTGA.CCT.......TTTCCA........TAGTCGCCCCGAAACACG.TACCAGTCAGCCATGGGCAAGCAAGCCATGGGAACATGCGTGAGATTGTAAGT.................................TC..........TCC...............................TCGCC....................CCCC.TG....GGGGGC....TATTTATT...GCCGCCGC...........AT..CAA......GCTCCA......AC....AAT............TTTCTTG.....CTGCCTGACA.......CCC..........TGA....ACGC.GTC.......TTCG.............CCG.......................................CCCT..CT....................................TCTC.TAC...........A....................AAA.......GTA.....TAG.....AAGGGGTACAG.......GCGATGGCGT...........CGGGGTT.A...CCAAT...AAACAC.G.......CACCT.....AG..CA...ATTTC................TCTGTTT............A..........CC.....ACCTTTT..................GAAATTT..............GAGGAC......TCA.....GCTAAT...CGC.GCTT....GTATTTCTGC..GTCCATAGGTTCACCTCCAAACCGGCCAATGCGTAAGTC....GCT...TC.CCGCGA.............CC.............CTTCAA..C..............AAC........TATTTCCCC.........AAGACTCACATGAT...AT.AT.GA..CAGGGTAACCAAATCGGTGCTGCTTTCTGGCAAACCATCTCCGGCGAGCACGGTCTCGATGGCAATGGAGTGTA..TGTA.TCA.....CAATAT.......TCA....ACAAACAA......CA.............TAAGG......ATAC.............GG.........TTGG.....CTAACA.TAT.CGTAA.T...AGTTACAGCGGCACCTCTGAGCTCCAGCTGGAGCGCATGAGCGTGTATTTCAACGAGGT.ACGCG....AACCA..............ATGAC..................ACGGTCTCT.......C.TTCGCCG...............AAAAGATGAC....ACT.........TTCT.......AACAGCCTTATA.......GGGCGCAAACAACAAATACGTCCCCCGCGCTGTCCTCGTCGACTTGGAGCCCGGTACCATGGATGCCGTCCGTGCTGGTCCCTTTGGCCAGCTCTTCCGACCCGACAACTTCGTCTTCGGCCAGTCGGGTGCTGGCAACAACTGGGCCAAGGGTCACTACACTGAGGGTGCCGAGCTAGTCGACAACGTTCTCGATGTAGTTCGTCGCG.AAGCTGA.GGGCTGTGACTGCCTTCAGGGTTTCCAAATCACTCACTCGCTTGGTGGTGGTACCGGTGCCGGTATGGGTACCCTGCTGATCTCCAAGATCCGCGAGGAGTTCCCCGACCGCATGATGGCCACCTTCTCCGTCATGCCCTCTCCCAAGGTCTCCGATACCGTCGTTGAGCCCTACAACGCTACTCTCTC..CGTCCACCAGCTGGTTGAGAACTCAGACGAGACCTTCTGCATTGACAACGAGGCTTTGTACGATATTTGCATGCGTACCCTGAAGCTATCCAACCCTTCATACGGTGACTTGAACCACCTCGTCTCCGCTGTCATGTCTGGTGTCACCACCTGCCTGCGTTTCCCTGGTCAGCTGAACTCTGACCTGCGCAAGTTGGCTGTCAATATGGTACCATTTCCTCGTCTGCACTTCTTCATGGTCGGGTTTTCTCCCCTGACCAGCCGTGGTGCTTACTCGTTCCGCGCTGTCACGGTTCCCGAGTTGACCCAGCAGATGTTCGACCCCAAGAACATGATGGCTGCTGCTGACTTCCGTAACGGCCGTTACCTGACTTGCTCTGCCATCTTGTAAG...AT..........GCCCCT....GCCCTT..CTTCCGT...GCAGCAT................ATA......CTAACT.......TGGTG......CT....CTTCAC.....TA....GCCGTGGCAAGGTTTCCATGAAGGAGGTCGAGGACCAGATGCGACACGTCCAGAACAAGAACTCAACTTACTTCGTTGAGTGGATTCCCAACAACATCCAGAATGTGCAAGGCCGGTTTCGCCGG.TGATGATGCTCCCCGGGCTGTTTTCCGTAAGT.......TCT...........CCCTC............TGCTT......AGCCTTGCCCA...AAGCCA......GGCCCC.GC.ATG..TGCCT.TG....CCA..........A.CTGC..CTCGTTCT....GTCT.TGAAA.......TCAC.GT.ACTGAC.TTCTATGCAA...AGC.GTCCATCGTTGGTCGGCCCCGTCATCATGGGTAAGT....ACATG....TTCCTTCC.........GGGGATAAA.TCG.CCA.........CCTT........CAC....A.ATTTGG..AATG.CCT.....GCTCAC....TGTCCCCCT......C..CAGTATCATGATTGGTATGGGCCAGAAGGACTCGTA
>Xylaria_scoparia_YMJ2177
GATGACAGTGATCACTTCGGCAAGAAGCGGTTAGATCTGGCTGGTCCTCTTTTAGCCAAGCTCTTCCGTAACATAGTACGTCGGATGACACAGGAGGTCCTCTCGCACCTGAAACGGAGCATTGAGCAAGGAAAGCAGTTCAATATCGCTTTGGCTGTTAAGTCAAACATTATCACGGCTGGTCTCAAATACTCGCTCGCCACAGGAAACTGGGGTGATCAGAAGAAGGCCATGAGCTCTACAGCAGGTGTTTCACAGGTTTTGAACCGATACACATTTGCATCCACCTTGTCACATTTGCGAAGAACAAATACTCCCGTTGGCAGAGATGGCAAGCTCGCCAAGCCACGACAGCTTCACAACACCCACTGGGGTCTCGTCTGTCCGGCCGAAACACCCGAAGGTCAAGCTTGTGGCCTGGTCAAAAACCTATCTCTCATGTGCTCCATCAGCGTGGGCACGTCGACTGAGCCTATTGTGGACTACATGATATCACGCAACATGGAAGTATTGGAAGAATACGAACCGCAAAGATATCCTAATGCTACCAAAATTTTCCTCAATGGTTCATGGATTGGTGTACACCAGGATGCAAAGGCTCTAGTCAGGGATGTCCAACAATTGCGCCGGTCTAATCAGATTCCAGCCGAGGTGTCTCTGATCCGGGATATACGCGATCGTGAATTCAAAATCTTCTCAGATGCCGGACGTGTTATGCGGCCCTTATTCGTGGTCGAGCAAGAGGATGACAACGACAAGGGTGTGAGTAAGGGCTCATTAGTCCTCACAAAAGACATTGTTCGGAGACTTGAGCTGGACCAGACTCTTCCACCTGGAAGCGACGAGTACTTTGGCTGGCAAGGCCTAGTTCACGCTGGTGTCATCGAATACTTGGATGCTGAGGAAGAAGAGACGACTATGATTTGCATGACTCCTGAGGATCTAGAGCTGTATCGACTGGCCAAATT.GGGTTAC...AATATC...GATG.AGGAT...ACCAGCGAGACC.........CCCAACAAGCGGTTGAAGACTAAGATGAATCCAACGACGCACATGTACACCCATTGCGAGATTCATCC.CAGTATGCTTCTCGGTATCTGT.GCCAGTATCATTCCTTTCCCCGATCATAACCAGGTAA.GC.....GTTG...CC...CCCGTCA....TCCGTGT........CATGA.......CTGA.......TT.............ATTGA.CCT.......TTTCCA........TAGTCGCCCCGAAACACG.TACCAGTCAGCCATGGGCAAGCAAGCCATGGGAACATGCGTGAGATTGTAAGT.................................TC..........TCC...............................TCGCC....................CCCCCTG....GGGGGC....TATTTATT...GCCGCCGC...........AT..CAA......GCTCCA......AC....AAT............TTTCTCG.....CTGCCTGACA.......CCC..........TGA....ACGC.GTC.......TTCG.............CCG.......................................CACT..CT....................................TCTC.TAC...........A....................AAA.......GTA.....TAG.....AAGAGGTACAG.......GCGATGGCGT...........CGGGATT.A...CCAAT...AAACAC.G.......CACCT.....AG..CA...ATTTC................TCTGTTT............ATATA......CC.....ACCTTTC..................GAAATTT..............GAGGAC......TCA.....GCTAAT...CGC.GCTC....GTATTTCTGC..GTCCATAGGTTCACCTCCAAACCGGCCAATGCGTAAGTC....GCT...CC.CCGCGA.............CC.............CTTCAA..C..............AAA........TATTTCCCC.........AAGACTCACATGAT...AT.AT.GA..CAGGGTAACCAAATCGGTGCTGCTTTCTGGCAAACCATCTCCGGCGAGCACGGTCTCGATGGCAATGGAGTGTA..TGTA.TCA.....CAATAT.......TCA....ACAAACAA......CA.............TAAGG......ATAC.............GG.........TTGG.....CTAACA.TAT.CGTAA.T...AGTTACAGCGGCACCTCTGAGCTCCAGCTGGAGCGCATGAGCGTGTATTTCAACGAGGT.ACGCG....AACCA..............ATGAC..................ACGGTCTCT.......C.TTCGCCG...............AAAAGATGAC....ACT.........TTCT.......AACAGCCTTATA.......GGGCGCAAACAACAAATACGTCCCCCGCGCTGTCCTGGTCGACTTGGAGCCCGGTACCATGGATGCCGTTCGTGCTGGTCCCTTTGGCCAGCTCTTCCGACCCGACAACTTCGTCTTCGGCCAGTCGGGTGCTGGCAACAACTGGGCCAAGGGTCACTACACTGAGGGTGCCGAGCTAGTCGACAACGTTCTCGATGTTGTTCGTCGCG.AAGCTGA.GGGCTGTGACTGCCTTCAGGGTTTCCAAATCACTCACTCGCTTGGTGGTGGTACCGGTGCCGGTATGGGTACCCTGCTGATCTCCAAGATCCGCGAGGAGTTCCCCGACCGCATGATGGCCACCTTCTCCGTCATGCCCTCTCC.AAGGTCTCCGATACCGTCGTTGAGCCCTACAACGCTACTCTCTC..CGTCCACCAGCTGGTTGAGAACTCAGACGAGACCTTCTGCATTGACAACGAGGCTTTGTACGATATTTGCATGCGTACCCTGAAGCTATCCAACCCTTCATACGGTGACTTGAACCACCTCGTCTCCGCTGTCATGTCTGGTGTCACCACCTGCCTGCGTTTCCCTGGTCAGCTGAACTCTGACCTGCGCAAGTTGGCTGTCAATATGGTACCATTTCCTCGTCTGCACTTCTTCATGGTCGGCTTTTCTCCCCTGACCAGCCGTGGTGCTTACTCGTTCCGCGCTGTCACGGTTCCCGAGTTGACCCAGCAGATGTTCGACCCCAAGAACATGATGGCTGCTGCTGACTTCCGTAACGGCCGTTACCTGACTTGCTCTGCCATCTTGTAAG...AT..........CCCCCT....GCCCTT..CTTCCGT...GCAGCAT................ATA......CTAACT.......TGGTG......CT....CTTCAC.....TA....GCCGTGGCAAGGTTTCCATGAAGGAGGTCGAGGACCAGATGCGACACGTTCAGAACAAGAACTCAACTTACTTCGTTGAGTGGATTCCCAACAACATCCAGAATGTGCAAGGCCGGTTTCGCCGG.TGATGATGCTCCCCGGGCTGTTTTCCGTAAGT.......TCT...........CCCTC............TGCTT......AGCCTTGCCCA...AAGCCA......GGCCCC.GC.ATG..TGCCT.TG....CCA..........A.CTGC..CTCGTTCT....GTCT.TGAAA.......TCAC.GT.ACTGAC.TTCTATGCAA...AGC.GTCCATCGTTGGTCGGCCCCGTCATCATGGGTAAGT....ACATG....TTCCTTCC.........GGGGATAAA.TCG.CCA.........CCTT........CAC....A.ATTTGG..AATG.CCT.....GCTCAC....TGTCCCCCT......C..CAGTATCATGATTGGTATGGGCCAGAAGGACTCGTA
>Xylaria_scoparia_YMJ989
GATGACAGTGATCACTTCGGCAAGAAGCGGTTAGATCTGGCTGGTCCTCTTTTAGCCAAGCTCTTCCGTAACATAGTACGTCGGATGACACAGGAGGTCCTCTCGCACCTGAAACGGAGCATTGAGCAAGGAAAGCAGTTCAATATCGCCTTGGCTGTTAAGTCAAACATTATCACGGCTGGTCTCAAATACTCGCTCGCCACAGGAAACTGGGGTGATCAGAAGAAGGCCATGAGCTCTACAGCAGGTGTTTCACAGGTTTTGAACCGATACACATTTGCATCCACCTTGTCACATTTGCGAAGAACAAATACTCCCGTTGGCAGAGATGGCAAGCTCGCCAAGCCACGACAGCTTCACAACACCCACTGGGGTCTCGTCTGTCCGGCCGAAACACCCGAAGGTCAAGCTTGTGGCCTGGTCAAAAACCTATCTCTCATGTGCTCCATCAGCGTGGGCACGTCGACTGAGCCCATTGTGGACTACATGATATCACGCAACATGGAAGTATTGGAAGAATACGAACCGCAGAGATATCCTAATGCTACCAAAATTTTCCTCAATGGTTCATGGATTGGTGTACACCAGGATGCAAAGGCTCTAGTCAGGGATGTCCAACAATTGCGCCGGTCTAATCAGATTCCAGCCGAGGTGTCTCTGATCCGGGATATACGCGATCGTGAATTCAAAATCTTCTCAGATGCCGGACGTGTTATGCGGCCCTTATTTGTGGTCGAGCAAGAGGATGACAACGACAAGGGTGTGAGTAAGGGCTCATTAGTCCTCACAAAAGACATTGTCCGGAGACTTGAGCTGGACCAGACTCTTCCACCTGGAAGCGACGAGTACTTTGGCTGGCAAGGCCTAGTTCACGCTGGTGTCATCGAATACTTGGATGCTGAGGAAGAAGAGACGACTATGATTTGCATGACTCCTGAGGATCTAGAGCTGTATCGACTGGCCAAATT.AGGTTAC...AATATC...GATG.AGGAT...ACCAGCGAGACC.........CCCAACAAGCGGTTGAAGACTAAGATGAATCCAACGACGCACATGTACACCCATTGCGAGATTCATCC.CAGTATGCTTCTCGGTATCTGC.GCCAGTATCATTCCTTTCCCCGATCATAACCAGGTAA.GC.....GTTG...CC...CCCGACA....TTCGTGT........CATGA.......CTGA.......TT.............ATTGA.CCT.......TTTCCA........TAGTCGCCCCGAAACACG.TACCAGTCAGCCATGGGCAAGCAAGCCATGGGAACATGCGTGAGATTGTAAGT.................................TC..........TCC...............................TCGCC....................CCCCCTG....GGTGGC....TATTTATT...GCCGCCGC...........AT..CAA......GCTCCA......AC....AAT............TTTCTTG.....CTGCCTGACA.......CCC..........TGA....ACGC.GTC.......TTCG.............CCG.......................................CCCT..CT....................................TCTC.TAC...........A....................AAA.......GTA.....TAG.....AAGGGGTACAG.......GCGATGGCGT...........CGGGATT.A...CCAAT...AAACAC.G.......CACCT.....AG..CA...ATTTC................TCTGTTT............A..........CC.....ACCTTTT..................GAAATTT..............GAGGAC......TCA.....GCTAAT...CGC.GCTT....GGATTTCTGC..GTCCATAGGTTCACCTCCAAACCGGCCAATGCGTAAGTC....GCT...CC.CCGCGA.............CC.............CTTCAA..C..............AAC........TATTTCCCC.........AAGACTCACATGAT...AT.AT.GA..CAGGGTAACCAAATCGGTGCTGCTTTCTGGCAAACCATCTCCGGCGAGCACGGTCTCGATGGCAACGGAGTGTA..TGTA.TCA.....CAATAT.......TCA....ACAAACA.......CG.............TAAGG......ATAC.............GT.........TTGG.....CTAACA.TAT.CGTAT.C...AGTTACAGCGGCACCTCTGAGCTCCAGCTGGAGCGCATGAGCGTGTATTTCAACGAGGT.ACGCG....AACCA..............ATGAC..................ACGGTCTCT.......C.TTCGCCG...............AAAAGATGAC....ACT.........TTCT.......AACAGCCTTACA.......GGGCGCAAACAACAAATACGTCCCCCGCGCTGTCCTGGTCGACTTGGAGCCCGGTACCATGGATGCCGTCCGTGCTGGTCCCTTTGGCCAGCTCTTCCGACCCGACAACTTCGTCTTCGGCCAGTCGGGTGCTGGCAACAACTGGGCCAAGGGTCACTACACTGAGGGTGCCGAGCTAGTCGACAACGTTCTCGATGTTGTTCGTCGCG.AAGCTGA.GGGCTGTGACTGCCTTCAGGGTTTCCAAATCACTCACTCGCTTGGTGGTGGTACCGGTGCCGGTATGGGTACCCTGCTGATCTCCAAGATCCGCGAGGAGTTCCCCGACCGCATGATGGCCACCTTCTCCGTCATGCCCTCTCCCAAGGTCTCCGATACCGTCGTTGAGCCCTACAACGCTACTCTCTC..CGTCCACCAGCTGGTTGAGAACTCAGACGAGACCTTCTGCATTGACAACGAGGCTTTGTACGATATTTGCATGCGTACCCTGAAGCTATCCAACCCTTCCTACGGTGACTTGAACCACCTCGTCTCCGCTGTCATGTCTGGTGTCACCACCTGCCTGCGTTTCCCTGGTCAGCTGAACTCTGACCTGCGCAAGTTGGCTGTCAATATGGTACCATTTCCTCGTCTGCACTTCTTCATGGTCGGGTTTTCTCCCCTGACCAGCCGTGGTGCTTACTCGTTCCGCGCTGTCACGGTTCCCGAGTTGACCCAGCAGATGTTCGACCCCAAGAACATGATGGCTGCTGCTGACTTCCGTAACGGCCGTTACCTGACTTGCTCTGCCATCTTGTAAG...AT..........CCCCCT....GCCTTT..CTTC.GT...GCAGCAT................ATA......CTAACT.......TGGTG......CT....CTTCAC.....TA....GCCGTGGCAAGGTTTCCATGAAGGAGGTGGAGGACCAGATGCGACACGTCCAGAACAAGAACTCAACTTACTTCGTTGAGTGGATTCCCAACAACATCCAGAATGTGCAAGGCCGGTTTCGCCGG.TGATGATGCTCCCCGGGCTGTTTTCCGTAAGT.......TCT...........CCCTC............TGCTT......AGCCTTGCCCA...AAGCCA......GGCCCC.GC.ATG..TGCCT.TG....CCA..........A.CTGC..CTCGTTCT....GTCT.TGAAA.......TCAC.GT.ACTGAC.TTCTATGCAA...AGC.GTCCATCGTTGGTCGGCCCCGTCATCATGGGTAAGT....ACATG....TTCCTTCC.........GGGGATAAA.TCG.CCA.........CCTT........CAC....A.ATTTGG..AATG.CCT.....GCTCAC....TGTCCCCCT......C..CAGTATCATGATTGGTATGGGCCAGAAGGACTCGTA
>Xylaria_scoparia_YMJ1424
GATGACAGTGATCACTTCGGCAAGAAGCGGTTAGATCTGGCTGGTCCTCTTTTAGCCAAGCTCTTCCGTAACATAGTACGTCGGATGACACAGGAGGTCCTCTCGCACCTGAAACGGAGCATTGAGCAAGGAAAGCAGTTCAATATCGCTTTGGCTGTTAAGTCCAACATTATCACGGCTGGTCTCAAATACTCGCTCGCCACAGGAAACTGGGGTGATCAGAAGAAGGCCATGAGCTCTACAGCAGGTGTTTCACAGGTTTTGAACCGATACACATTTGCATCCACCTTGTCACATTTGCGAAGAACAAATACTCCCGTTGGCAGAGATGGCAAGCTCGCCAAGCCACGACAGCTTCACAACACCCACTGGGGTCTCGTCTGTCCGGCCGAGACACCCGAAGGTCAAGCTTGTGGCCTGGTCAAAAACCTATCTCTCATGTGCTCCATCAGCGTGGGCACGTCGACTGAGCCTATTGTGGACTACATGATATCACGTAACATGGAAGTATTGGAAGAATACGAACCGCAAAGATATCCTAATGCTACCAAAATTTTCCTCAATGGTTCATGGATTGGTGTCCACCAGGATGCAAAGGCTCTAGTCAGGGATGTCCAACAATTGCGCCGGTCTAATCAGATTCCAGCCGAGGTGTCTCTGATCCGGGATATTCGCGATCGTGAATTCAAAATCTTCTCGGATGCCGGACGTGTTATGCGGCCCTTATTTGTGGTCGAGCAAGAGGATGACAACGACAAGGGTGTGAGTAAGGGCTCATTAGTCCTCACAAAAGACATTGTTCGGAGACTTGAGCTGGACCAGACTCTTCCACCTGGAAGCGACGAGTACTTTGGCTGGCAAGGCCTAGTTCACGCTGGTGTCATCGAATACTTGGATGCTGAGGAAGAAGAGACGACTATGATTTGCATGACTCCTGAGGATCTAGAGCTGTATCGACTGGCCAAATT.AGGTTAC...AATATC...GATG.AGGAT...ACCAGCGAGACC.........CCCAACAAGCGGTTGAAGACTAAGATGAATCCAACGACGCACATGTACACCCATTGCGAGATTCATCC.CAGTATGCTTCTCGGTATCTGT.GCCAGTATCATTCCTTTCCCCGATCATAACCAGGTAA.GC.....GTTG...CC...CCTGTCA....TCCGTGT........CATGA.......CTGA.......TT.............ATTGA.CCT.......TTTCCA........TAGTCGCCCCGAAACACG.TACCAGTCAGCCATGGGCAAGCAAGCCATGGGAACATGCGTGAGATTGTAAGT.................................TC..........TCC...............................TCGCC....................CCCCCTG....GGGGGC....TATTTATT...GCCGCCGC...........AT..CAA......GCTCCA......AC....AAT............TTTCTTG.....CTGCCTGACA.......CCC..........TGA....ACGC.GTC.......TTCG.............CCG.......................................CACT..CT....................................TCTC.TAC...........A....................AAA.......GTA.....TAG.....AAGGGGTACAG.......GCGATGGCGT...........CGGGGTT.A...CCAAT...AAACAC.G.......CACCT.....AG..CA...ATTTC................TCTGTTT............A..........CC.....ACCTTTT..................GAAATTT..............GAGGAC......TCA.....GCTAAT...CGC.GCTC....GTATTTCTGC..GTCCATAGGTTCACCTCCAAACCGGCCAATGCGTAAGTC....GCT...CC.CCGCGA.............CC.............CTTCAA..C..............AAA........TATTTCCCC.........AAGACTCACATGAT...AT....GA..CAGGGTAACCAAATCGGTGCTGCTTTCTGGCAAACCATCTCCGGCGAGCACGGTCTCGATGGCAATGGAGTGTA..TGTA.TCA.....CAATAT.......TCA....ACAAACAA......CA.............TAAGG......ATAC.............GG.........TTGG.....CTAACA.TAT.CGTAA.T...AGTTACAGCGGCACCTCTGAGCTCCAGCTGGAGCGCATGAGCGTGTATTTTAACGAGGT.ACGCG....AGCCA..............ATGAC..................ACGGTCTCT.......T.CTCGCCG...............AACAGATGAC....ACT.........TTCT.......AACAGCCTTATA.......GGGCGCAAACAACAAATACGTCCCCCGCGCTGTCCTAGTCGACTTGGAGCCCGGTACCATGGATGCCGTCCGTGCTGGTCCCTTCGGCCAGCTCTTCCGACCCGACAACTTCGTCTTCGGCCAGTCGGGTGCTGGCAACAACTGGGCCAAGGGTCACTACACTGAGGGTGCTGAGCTAGTTGACAACGTTCTCGATGTTGTTCGTCGCG.AAGCTGA.GGGCTGTGACTGCCTTCAGGGTTTCCAAATCACTCACTCGCTTGGTGGTGGTACCGGTGCCGGTATGGGTACCCTGCTGATCTCCAAGATCCGTGAGGAGTTCCCCGACCGCATGATGGCCACCTTCTCCGTCATGCCCTCTCCCAAGGTCTCCGATACCGTCGTTGAGCCCTACAACGCTACTCTCTC..CGTCCACCAGCTGGTTGAGAACTCAGACGAGACCTTCTGCATTGACAACGAGGCTTTGTACGATATTTGCATGCGCACCCTGAAGCTATCCAACCCTTCATACGGTGACTTGAACCACCTCGTCTCCGCTGTCATGTCTGGTGTCACCACCTGCCTGCGTTTCCCTGGTCAGCTGAACTCTGACCTGCGCAAGTTGGCTGTCAATATGGTACCATTTCCTCGTCTGCACTTCTTCATGGTCGGGTTTTCTCCCCTGACCAGCCGTGGTGCTTACTCGTTCCGCGCTGTCACGGTTCCCGAGTTGACCCAGCAGATGTTCGACCCCAAGAACATGATGGCTGCTGCTGACTTCCGTAACGGCCGTTACCTGACTTGCTCTGCCATCTTGTAAG...AT..........CCCC.T....GCCTTT..CTTCCGT...GCAGCAT................ATA......CTAACT.......TGGTG......CT....CTTCAC.....TA....GCCGTGGCAAGGTTTCCATGAAGGAGGTCGAGGACCAGATGCGACACGTCCAGAACAAGAACTCAACTTACTTCGTTGAGTGGATTCCCAACAACATCCAGAATGTGCAAGGCCGGTTTCGCCGG.TGATGATGCTCCCCGGGCTGTTTTCCGTAAGT.......TCT...........CCCTC............TGCTT......AGCCTTGCCCA...AAGCCA......GGCCCC.GC.ATG..TGCCT.TG....CCA..........A.CTGC..CTCGTTCT....GTCT.TGAAA.......TCAC.GT.ACTGAC.TTGTATGCAA...AGC.GTCCATCGTTGGTCGGCCCCGTCATCATGGGTAAGT....ACATG....TTCCTTCC.........GGGGATAAA.TCG.CCA.........CCTT........CAC....A.ATTTGG..AATG.CCT.....GCTCAC....TGTCCCCCT......C..CAGTATCATGATTGGTATGGGCCAGAAGGACTCGTA
>Xylaria_scoparia_YMJ1428
GATGACAGTGATCACTTCGGCAAGAAGCGGTTAGATCTGGCTGGTCCTCTTTTAGCCAAGCTCTTCCGTAACATAGTACGTCGGATGACACAGGAGGTCCTCTCGCACCTGAAACGGAGCATTGAGCAAGGAAAGCAGTTCAATATCGCTTTGGCTGTTAAGTCCAACATTATCACGGCTGGTCTCAAATACTCGCTCGCCACAGGAAACTGGGGTGATCAGAAGAAGGCCATGAGCTCTACAGCAGGTGTTTCACAGGTTTTGAACCGATACACATTTGCATCCACCTTGTCACATTTGCGAAGAACAAATACTCCCGTTGGCAGAGATGGCAAGCTCGCCAAGCCACGACAGCTTCACAACACCCACTGGGGTCTCGTCTGTCCGGCCGAGACACCCGAAGGTCAAGCTTGTGGCCTGGTCAAAAACCTATCTCTCATGTGCTCCATCAGCGTGGGCACGTCGACTGAGCCTATTGTGGACTACATGATATCACGTAACATGGAAGTATTGGAAGAATACGAACCGCAAAGATATCCTAATGCTACCAAAATTTTCCTCAATGGTTCATGGATTGGTGTCCACCAGGATGCAAAGGCTCTAGTCAGGGATGTCCAACAATTGCGCCGGTCTAATCAGATTCCAGCCGAGGTGTCTCTGATCCGGGATATTCGCGATCGTGAATTCAAAATCTTCTCGGATGCCGGACGTGTTATGCGGCCCTTATTTGTGGTCGAGCAAGAGGATGACAACGACAAGGGTGTGAGTAAGGGCTCATTAGTCCTCACAAAAGACATTGTTCGGAGACTTGAGCTGGACCAGACTCTTCCACCTGGAAGCGACGAGTACTTTGGCTGGCAAGGCCTAGTTCACGCTGGTGTCATCGAATACTTGGATGCTGAGGAAGAAGAGACGACTATGATTTGCATGACTCCTGAGGATCTAGAGCTGTATCGACTGGCCAAATT.AGGTTAC...AATATC...GATG.AGGAT...ACCAGCGAGACC.........CCCAACAAGCGGTTGAAGACTAAGATGAATCCAACGACGCACATGTACACCCATTGCGAGATTCATCC.CAGTATGCTTCTCGGTATCTGT.GCCAGTATCATTCCTTTCCCCGATCATAACCAGGTAA.GC.....GTTG...CC...CCTGTCA....TCCGTGT........CATGA.......CTGA.......TT.............ATTGA.CCT.......TTTCCA........TAGTCGCCCCGAAACACG.TACCAGTCAGCCATGGGCAAGCAAGCCATGGGAACATGCGTGAGATTGTAAGT.................................TC..........TCC...............................TCGCC....................CCCC.TG....GGGGGC....TATTTATT...GCCGCCGC...........AT..CAA......GCTCCA......AC....AAT............TTTCTTG.....CTGCCTGACA.......CCC..........TGA....ACGC.GTC.......TTCG.............CCG.......................................CACT..CT....................................TCTC.TAC...........A....................AAA.......GTA.....TAG.....AAGGGGTACAG.......GCGATGGCGT...........CGGGGTT.A...CCAAT...AAACAC.G.......CACCT.....AG..CA...ATTTC................TCTGTTT............A..........CC.....ACCTTTT..................GAAATTT..............GAGGAC......TCA.....GCTAAT...CGC.GCTC....GTATTTCTGC..GTCCATAGGTTCACCTCCAAACCGGCCAATGCGTAAGTC....GCT...CC.CCGCGA.............CC.............CTTCAA..C..............AAA........TATTTCCCC.........AAGACTCACATGAT...AT....GA..CAGGGTAACCAAATCGGTGCTGCTTTCTGGCAAACCATCTCCGGCGAGCACGGTCTCGATGGCAATGGAGTGTA..TGTA.TCA.....CAATAT.......TCA....ACAAACAA......CA.............TAAGG......ATAC.............GG.........TTGG.....CTAACA.TAT.CGTAA.T...AGTTACAGCGGCACCTCTGAGCTCCAGCTGGAGCGCATGAGCGTGTATTTTAACGAGGT.ACGCG....AGCCA..............ATGAC..................ACGGTCTCT.......T.CTCGCCG...............AACAGATGAC....ACT.........TTCT.......AACAGCCTTATA.......GGGCGCAAACAACAAATACGTCCCCCGCGCTGTCCTAGTCGACTTGGAGCCCGGTACCATGGATGCCGTCCGTGCTGGTCCCTTCGGCCAGCTCTTCCGACCCGACAACTTCGTCTTCGGCCAGTCGGGTGCTGGCAACAACTGGGCCAAGGGTCACTACACTGAGGGTGCTGAGCTAGTTGACAACGTTCTCGATGTTGTTCGTCGCG.AAGCTGA.GGGCTGTGACTGCCTTCAGGGTTTCCAAATCACTCACTCGTTTGGTGGTGGTACCGGTGCCGGTATGGGTACCCTGCTGATCTCCAAGATCCGTGAGGAGT.CCCCGACCGCATGATGGCCACCTTCTCCGTCATGCCCTCTCCCAAGGTCTCCGATACCGTCGTTGAGCCCTACAACGCTACTCTCTC..CGTCCACCAGCTGGTTGAGAACTCAGACGAGACCTTCTGCATTGACAACGAGGCTTTGTACGATATTTGCATGCGCACCCTGAAGCTATCCAACCCTTCATACGGTGACTTGAACCACCTCGTCTCCGCTGTCATGTCTGGTGTCACCACCTGCCTGCGTTTCCCTGGTCAGCTGAACTCTGACCTGCGCAAGTTGGCTGTCAATATGGTACCATTTCCTCGTCTGCACTTCTTCATGGTCGGGTTTTCTCCCCTGACCAGCCGTGGTGCTTACTCGTTCCGCGCTGTCACGGTTCCCGAGTTGACCCAGCAGATGTTCGACCCCAAGAACATGATGGCTGCTGCTGACTTCCGTAACGGCCGTTACCTGACTTGCTCTGCCATCTTGTAAG...AT..........CCCC.T....GCCTTT..CTTCCGT...GCAGCAT................ATA......CTAACT.......TGGTG......CT....CTTCAC.....TA....GCCGTGGCAAGGTTTCCATGAAGGAGGTCGAGGACCAGATGCGACACGTCCAGAACAAGAACTCAACTTACTTCGTTGAGTGGATTCCCAACAACATCCAGAATGTGCAAGGCCGGTTTCGCCGG.TGATGATGCTCCCCGGGCTGTTTTCCGTAAGT.......TCT...........CCCTC............TGCTT......AGCCTTGCCCA...AAGCCA......GGCCCC.GC.ATG..TGCCT.TG....CCA..........A.CTGC..CTCGTTCT....GTCT.TGAAA.......TCAC.GT.ACTGAC.TTGTATGCAA...AGC.GTCCATCGTTGGTCGGCCCCGTCATCATGGGTAAGT....ACATG....TTCCTTCC.........GGGGATAAA.TCG.CCA.........CCTT........CAC....A.ATTTGG..AATG.CCT.....GCTCAC....TGTCCCCCT......C..CAGTATCATGATTGGTATGGGCCAGAAGGACTCGTA
>Xylaria_scoparia_YMJ991
GATGACAGTGATCACTTCGGCAAGAAGCGGTTAGATCTGGCTGGTCCTCTTTTAGCCAAGCTCTTCCGTAACATAGTACGTCGGATGACACAGGAGGTCCTCTCGCACCTGAAACGGAGCATTGAGCAAGGAAAGCAGTTCAATATCGCTTTGGCTGTTAAGTCAAACATTATCACGGCTGGTCTCAAATACTCGCTCGCCACAGGAAACTGGGGTGATCAGAAGAAGGCCATGAGCTCTACAGCAGGTGTTTCACAGGTTTTGAACCGATACACATTTGCATCCACCTTGTCACATTTGCGAAGAACAAATACCCCCGTTGGCAGAGATGGCAAGCTCGCCAAGCCACGACAGCTTCACAACACCCACTGGGGTCTCGTCTGTCCGGCCGAGACACCCGAAGGTCAAGCTTGTGGCCTGGTCAAAAACCTATCTCTCATGTGCTCCATCAGCGTGGGCACGTCGACTGAGCCTATTGTGGACTACATGATATCACGTAACATGGAAGTATTGGAAGAATACGAACCGCAAAGATATCCTAATGCTACCAAAATTTTCCTCAATGGTTCATGGATTGGTGTCCACCAGGATGCAAAGGCTCTAGTCAGGGATGTCCAACAATTGCGCCGGTCTAATCAGATTCCAGCCGAGGTGTCTCTGATCCGGGATATACGCGATCGTGAATTCAAAATCTTCTCAGATGCCGGACGTGTTATGCGGCCCTTATTTGTGGTCGAGCAAGAGGATGACAACGACAAGGGTGTGAGTAAGGGCTCATTAGTCCTCACAAAAGACATTGTTCGGAGACTTGAGCTGGACCAGACTCTTCCACCTGGAAGCGACGAGTACTTTGGCTGGCAAGGCCTAGTTCACGCTGGTGTCATCGAATACTTGGATGCTGAGGAAGAAGAGACGACTATGATTTGCATGACTCCTGAGGATCTAGAGCTGTATCGACTGGCCAAATT.AGGTTAC...AATATC...GATG.AGGAT...ACCAGCGAGACC.........CCCAACAAGCGGTTGAAGACTAAGATGAATCCAACGACGCACATGTACACCCATTGCGAGATTCATCC.CAGTATGCTTCTCGGTATCTGT.GCCAGTATCATTCCTTTCCCCGATCATAACCAGGTAA.GC.....GTTG...CC...CCCGTCA....TCCGTGT........CATGA.......CTGA.......TT.............ATTGA.CCT.......TTTCCA........TAGTCGCCCCGAAACACG.TACCAGTCAGCCATGGGCAAGCAAGCCATGGGAACATGCGTGAGATTGTAAGT.................................TC..........TCC...............................TCGCC....................CCCC.TG....GGGGGC....TATTTATT...GCCGCCGC...........AT..CAA......GCTCCA......AC....AAT............TTTCTTG.....CTGCCTGACA.......CCC..........TGA....ACGC.GTC.......TTCG.............CCG.......................................CACT..CT....................................TATC.TAC...........G....................AAA.......GTA.....TAG.....AAGGGGTACAG.......GCGATGGCGT...........CGGGGTTTA...CCAAT...AAACAC.G.......CACCT.....AG..CA...ATTTC................TCTGTTT............A..........CC.....ACCTTTT..................GAAATTT..............GAGGAC......TCA.....GCTAAT...CGC.GCTT....GGATTTCTGC..GTCCATAGGTTCACCTCCAAACCGGCCAATGCGTAAGTC....GCT...CC.CCGCGA.............CC.............CTTCAA..C..............AAC........CATTTCCCC.........AAGACTCACATGAT...AT....GA..CAGGGTAACCAAATCGGTGCTGCTTTCTGGCAAACCATCTCCGGCGAGCACGGTCTCGATGGCAATGGAGTGTA..TGTA.TCA.....CAATAT.......TCA....ACAAACAA......CA.............TAAGG......ATAC.............GG.........TTGG.....CTAACA.TAT.CGTAA.T...AGTTACAGCGGCACCTCTGAGCTCCAGCTGGAGCGCATGAGCGTGTATTTCAACGAGGT.ACGCG....AACCA..............ATGAC..................ACGGTCTCT.......T.CTCGCCG...............AAAAGATGAC....ACT.........TTCT.......AACAGCCTTATA.......GGGCGCAAACAACAAATACGTCCCCCGCGCTGTCCTAGTCGACTTGGAGCCCGGTACCATGGATGCCGTCCGTGCTGGTCCCTTCGGCCAGCTCTTCCGACCCGACAACTTCGTCTTCGGCCAGTCGGGTGCTGGCAACAACTGGGCCAAGGGTCACTACACTGAGGGTGCCGAGCTAGTCGACAACGTTCTCGATGTTGTTCGTCGCG.AAGCTGA.GGGCTGTGACTGCCTTCAGGGTTTCCAAATCACTCACTCGCTTGGTGGTGGTACCGGTGCCGGTATGGGTACCCTGCTGATCTCCAAGATCCGCGAGGAGTTCCCCGACCGCATGATGGCCACCTTCTCCGTCATGCCCTCTCCCAAGGTCTCCGATACCGTCGTTGAGCCCTACAACGCTACTCTCTCTCCGTCCACCAGCTGGTTGAGAACTCAGACGAGACCTTCTGCATTGACAACGAGGCTTTGTACGATATTTGCATGCGTACCCTGAAGCTATCCAACCCTTCATACGGTGACTTGAACCACCTCGTCTCCGCTGTCATGTCTGGTGTCACCACCTGCCTGCGTTTCCCTGGTCAGCTGAACTCTGACCTGCGCAAGTTGGCTGTCAATATGGTACCATTTCCTCGTCTGCGCTTCTTCATGGTCGGGTTTTCTCCCCTGACCAGCCGTGGTGCTTACTCGTTCCGCGCTGTCACGGTTCCCGAGTTGACCCAGCAGATGTTCGACCCCAAGAACATGATGGCTGCTGCTGACTTCCGTAACGGCCGTTACCTGACTTGCTCTGCCATCTTGTAAG...AT..........CCCCCT....GCCCTT..CTTCCGT...GCAGCAT................ATA......CTAACT.......TGGTG......CT....CTTCAC.....TA....GCCGTGGCAAGGTTTCCATGAAGGAGGTCGAGGACCAGATGCGACACGTCCAGAACAAGAACTCAACTTACTTCGTTGAGTGGATTCCCAACAACATCCAGAATGTGCAAGGCCGGTTTCGCCGG.TGATGATGCTCCCCGGGCTGTTTTCCGTAAGT.......TCT...........CCCTC............TGCTT......AGCCTTGCCCA...AAACCA......GGCCCC.GC.ATG..TGCCT.TG....CCA..........A.CTGC..CTCGTTCT....GTCT.TGAAA.......TCAC.GT.ACTGAC.TTCTATGCAA...AGC.GTCCATCGTTGGTCGGCCCCGTCATCATGGGTAAGT....ACATG....TTCCTTCC.........GGGGATAAA.TCG.CCA.........CCTT........CAC....A.ATTTGG..AATG.CCT.....GCTCAC....TGTCCCCCT......C..CAGTATCATGATTGGTATGGGCCAGAAGGACTCGTA
>Xylaria_siamensis
GATGACAGTGATCACTTCGGCAAGAAAAGGTTGGATCTAGCTGGACCTCTACTAGCCAAGCTTTTCCGAAACATTGTTCGACGTATGACCCAGGAGGTGTTGTCCCATCTCAAACGAAGTATCGAGCAGGGAAAACAGTTCAACATTGCTTTGGCTGTTAAATCAAACATCATAACCAGCGGTCTGAAATACTCGCTCGCTACAGGTAACTGGGGTGACCAGAAGAAGGCCATGAGCTCTACGGCTGGTGTTTCTCAGGTTTTGAACCGATACACGTTCGCGTCTACCCTATCCCATCTGCGAAGAACGAATACGCCTGTAGGCAGAGATGGTAAGCTTGCCAAGCCACGGCAGCTTCATAACACCCACTGGGGTCTTGTCTGCCCTGCCGAGACACCCGAAGGCCAGGCCTGTGGTCTGGTCAAAAACTTGTCTCTAATGTGCTCCATCAGCGTGGGCACATCAACAGAGCCTATCGTAGACTATATGATTTCGCGCAACATGGAAGTGTTGGAGGAATACGAACCTCAAAGATACCCTCATGCTACAAAGATCTTCCTCAACGGTTCATGGATTGGCGTTCATCAGGATGCTAAGGCGCTCGTGAGAGACGTCCAACAACTGCGCCGAAGCAATCAGATCCCCGCTGAGGTGTCCTTGGTCAGGGACATTCGTGATCGTGAATTCAAGATCTTCTCGGATGCTGGTCGTGTCATGCGACCGTTATTTGTGGTTGAGCAAGAGGATGATGGTGAGCGGGGCGTGTTAAAAGGCTCTCTAGTCCTCACAAAAGATATCGTTCGGAGACTAGAGACTGACCAGACTCTTCCACCTGGAAGTGACGAGTACTTCGGATGGCAAGGCTTAGTTCATGCCGGTGTCATCGAATACATGGATGCCGAGGAGGAAGAGACCGCCATGATCTGCATGACTCCTGAAGACCTGGAAACTTATCGGCTCGCCAAGTT.AGGTTAC...AATGTC...GATG.AGGAT...ACCAGTGAGACC.........CCGAACAAGCGGTTGAAGACGAGAATGAACCCGACCACACACATGTACACACATTGCGAAATTCATCC.CAGCATGCTTCTCGGCATTTGT.GCCAGCATCATTCCGTTCCCTGATCACAACCAGGTAA.GT.....GTTG...TT....AC..GA...CTCAGTCTC.......TATGGC......CT.........TTT............ATTAA.CCT.......TCATCA........TAGTCCCCGAGAAATACA.TATCAATCGGCTATGGGCAAGCAAGCCATGGGAACATGCGTGAGATTGTAAGTT................................TC..........CCC...............................TCGCC....................CCTCC......TCTGTT....TACTT.TG...GCAGCCCC...........AT..CAA......GCTCCG......CC....AGA............TTTCTTG.....CTGCCTGACA.......CCC..........TGG....ACGC.GTC.......TCCG.............CCG.......................................CAGT..GT....................................CCTG.CAC...........A....................GAA.......GTA...TCTCC.....AAGGA.TCCGG.......TGAACGACGA.........GTTCTGCTTTCCA.TGGAT...TTACA..G........AGCTAGCTT....CA...GCATCC.............ATCCAGTCT............G..........CC.....AGCTTTT.................CAAAATAT..............GAGGAT......TCG.....GCTAAC...CGT...TC....GCGTTTCTGC..GTCAATAGGTTCACCTCCAAACCGGCCAATGCGTAAGTC....GCC...CC.TCGCGG.............TCCTT.........ACTCCAA..C..............AAG.........ATCTTAC..........GAGGCTCATA..CA...AT.AT.TA..CAGGGTAACCAAATTGGTGCTGCTTTCTGGCAAACTATCTCCGGCGAGCACGGCCTCGACGGCAATGGAGTGTA..TGTA.TGC.....TCCTC........TCT....TCA.GAGA.....................CGAGG......GCTT.............TT.........TTTG.....TTGACA.GACCGGGAAAC...AGTTACAGCGGCACTTCTGAGCTCCAGCTGGAGCGCATGAGCGTTTACTTCAACGAGGT.ATGCG....AGG................ACGACTTCC..............ACGATCTCG.......T.TGCGGCG..............AAAAACAT........CA..........TCT.......AATCCCATTTTA.......GGGCGCAAACAACAAATATGTCCCTCGCGCTGTCCTGGTCGATTTGGAGCCTGGTACCATGGACGCTGTCCGTGCTGGTCCTTTCGGTCAGCTCTTCAGACCCGACAACTTTGTCTTCGGCCAGTCGGGTGCCGGCAACAACTGGGCCAAGGGTCACTACACTGAGGGTGCTGAGCTCGTCGACAACGTTCTCGATGTTGTCCGTCGTG.AGGCCGA.GGGCTGCGACTGCCTCCAGGGTTTCCAAATCACTCACTCTCTTGGTGGTGGTACTGGTGCCGGTATGGGTACCTTGTTGATCTCCAAGATCCGCGAGGAGTTCCCTGACCGCATGATGGCCACTTTCTCCGTCATGCCCTCTCCCAAGGTCTCCGACACCGTCGTTGAGCCCTACAACGCTACCCTCTC..CGTCCACCAGCTGGTCGAGAACTCGGACGAGACCTTTTGCATTGACAACGAGGCCTTGTACGATATCTGCATGCGCACACTGAAGCTATCGAACCCCTCGTACGGTGACTTGAACCACCTGGTCTCCGCCGTCATGTCCGGCGTCACCACTTGCCTGCGTTTCCCTGGTCAGTTGAACTCGGACCTACGCAAGTTGGCCGTCAATATGGTGCCATTCCCTCGTCTGCACTTTTTCATGGTTGGCTTTTCGCCTCTTACCAGCCGTGGTGCCTACTCTTTCCGTGCCGTTACGGTCCCTGAGTTGACTCAGCAAATGTTCGACCCTAAGAACATGATGGCTGCTGCTGACTTCCGCAACGGCCGCTACTTGACTTGCTCTGCTATCTTGTAAG..AAACC.......TACATATATACTCCTTTTTGTTC.GT...ATATCATG...............TTG......CTAACT.......TG................TTCAC.....TA....GCCGTGGAAAGGTTTCTATGAAGGAGGTTGAGGACCAGATGCGCCACGTCCAGAACAAGAACTCGTCGTACTTCGTCGAGTGGATTCCCAACAACATCCAGAATGTGCAAGGCCGGTTTCGCCGG.TGACGATGCTCCCCGTGCTGTTTTCCGTAAGT.......TCT...........CCCCT...............TT......AGCCTTGCCCA...ACGCCAGCT...AGCCCC.AC.TTG..CGTCT.TG....CCT..........AGCTGCGGCTCGTCGTTGGCATCT.TGACATTGCT..TCATGGTTCCTAAC.TTTTGTTCGC...AGC.GTCCATTGTCGGTCGTCCCCGTCACCATGGGTAAGT....ACATG....TTCCTTTA.........GCGGACCAGCTACTGCTGCTACTGCTGCTGCTGGCCGCTGC.CACA.ACTTGG..AACG.TGT.....GCTCAT....CATCCACCT......C..TAGTATCATGATTGGTATGGGCCAGAAGGACTCGTA
>Xylaria_furcatula_YMJ1918
GATGACAGTGATCACTTCGGCAAGAAACGATTGGACCTTGCTGGACCCCTACTAGCAAAACTATTCCGCAACATTGCCCGTCGGATGACGCAGGAGGTCTTGTCGCACCTAAAACGAAGTATTGAACAGGGCAAGCAATTCAACATAGCGTTGGCCGTCAAGTCGAACATCATCACGAACGGCTTGAAGTACTCGCTTGCCACAGGAAACTGGGGTGATCAAAAGAAGGCCATGAGCTCTACTGCCGGTGTTTCGCAGGTTCTTAACCGATACACATTTGCCTCTACGCTATCGCATTTGCGAAGAACAAACACGCCAGTAGGCAGAGACGGCAAGCTTGCCAAGCCACGGCAGCTCCACAACACCCACTGGGGTCTCGTTTGCCCTGCCGAGACGCCCGAGGGCCAGGCGTGTGGCCTGGTCAAGAACCTGTCTCTAATGTGCTCCATCAGCGTTGGTACATCAACGGAGCCCATCGTAGACTACATGATCTCCCGAAACATGGAGGTTTTGGAGGAATACGAGCCCCAGAGAAATCCCCACGCCACCAAGATATTCCTCAACGGGTCGTGGATTGGCGTTCATCAAGACGCCAAGGCACTCGTGAGGGACGTTCAGCAATTGCGCCGATCGAATCAGATCCCCGCCGAAGTGTCTTTGGTTCGCGATATTCGTGACCGTGAGTTCAAGATCTTCTCCGATGCCGGCCGTGTCATGAGGCCGTTGTTTGTGGTCGAGCAAGAGGATGATCCTGAGAAGGGCATCCAGCAGGGCTCACTTGTCTTGACAAAAGACATAGTCCGGAGACTTGAAATTGACCAGACCCTGCCACCTGGAAGCGATGAGTATTTCGGATGGCAAGGCTTAGTCCATGCCGGTGTCATCGAATATATGGATGCCGAGGAAGAAGAGACGGCCATGATTTGCATGACGCCCGAAGACTTGGAGCTTTATCGACTGGCTAAGCT.GGGATAC...AATGTT...GACG.AAGAT...ACCAGCGAGACG.........CCTAACAAGCGGTTGAAGACCAAGATGAACCCAACGACGCACATGTATACACATTGCGAGATTCACCC.GAGTATGCTACTTGGTATATGC.GCGAGCATTATCCCCTTCCCTGATCATAACCAGGTAA.GTGTAGTGTTC...TC....TC..AA....CTTATCC........CGTGGC......CT.........TT.............ACTAA.CGC........ATATAA.......CAGTCACCTCGTAACACA.TACCAGTCAGCCATGGGCAAGCAAGCCATGGGAACATGCGTGAGATTGTAAGT.................................CC..........TCC...............................TCGCC....................CCCC.......TTTGTT....TACTT..T...G...CC..............G..CGA......GCTCTG......TC....AAT............TTTCTTG.....CTACCTGAAA.......CC...........TGGA...ACGC.GTC.......GCCA.............CCC..............................................A....................................GCTG.TGC...........ACAC.................GCT........GC.....TTC.....CAGAC.............GGCTTGATGG...........CTTGGCTA....CCGAT...GCGTGCCA.......CAGCCAGCTTGG..CC...AACCC................CCCGTCT............GCCCGG..CCGCG....AAACGGCC......................TTC..............TAGAAC......TCG.....GCTAAC...CAT.GCTTTGCGGCGTTTCTGC..GTCTATAGGTTCACCTCCAAACCGGTCAGTGCGTAAGTT....GCT...TCTCCAAGAC..CTCC..CCGCCTGCT.........GCCATGG..C..............AAG........ACGTTTCCC.........GCCGCTCACA..CA...AC.AC.AA..CAGGGTAACCAAATCGGTGCCGCTTTCTGGCAGACCATCTCTGGCGAGCACGGTCTCGACGGCAATGGCGTGTA..AGT..ATT.....CTGCAT....CGGCCC....AGGCGAGA......CA.............CGACG......AGAC.............GG.........TCGA.....CTGACA.AAC.CGGAAAC...AGTTACAGCGGCACCTCTGAGCTCCAGCTGGAGCGCATGAGCGTTTACTTCAACGAGGT.ACGCG....AACC.C.............GACAC..................GTTCATCTCC......C.TCCGGGGTA...........ATAGCATA..AT....ACTAA.......CGCC.......ATCCGAATCGTCC.....AGGGTGCTGGCAACAAGTACGTCCCCCGCGCCGTTCTCGTCGATCTCGAGCCCGGTACCATGGACGCCGTCCGCGCCGGTCCTTTCGGCCAGCTGTTCCGACCCGACAACTTCGTCTTCGGCCAGTCTGGTGCCGGCAACAACTGGGCCAAGGGTCACTACACCGAGGGTGCCGAGCTCGTCGACAACGTCCTCGATGTCGTCCGTCGTG.AGGCCGA.GGGCTGCGACTGCCTCCAGGGCTTCCAGATCACCCACTTGCTCGGCGGTGGTACTGGTGCCGGTATGGGTACTCTGTTGATCTCCAAGATCCGCGAGGAGTTCCCCGACCGCATGATGGCCACCTTCTCCGTCATGCCCTCTCCCAAGGTCTCCGACACCGTCGTCGAGCCCTACAACGCCACCCTCTC..CATCCACCAGCTGGTTGAGAACTCCGACGAGACCTTCTGCATTGACAACGAGGCTCTCTACGACATTTGCATGCGCACGCTCAAGCTGTCCAACCCCTCGTACGGTGACTTGAACCACCTCGTCTCCGCCGTCATGTCCGGCGTCACCACCTGCCTGCGTTTCCCTGGCCAGCTGAACTCTGACCTGCGCAAGTTGGCTGTCAATATGGTGCCATTCCCTCGTCTGCACTTCTTCATGGTCGGATTTGCTCCCCTGACCAGCCGCGGTGCTTACTCTTTCCGCGCTGTCACCGTCCCTGAGTTGACCCAGCAGATGTTCGATCCCAAGAACATGATGGCTGCTGCTGACTTCCGTAACGGCCGTTACCTGACTTGCTCTGCTATCTTGTAAG...AACC........CCGCCC....GTCTCT.CCTTTTTC...ACTGTATT...........GTTCGTGAC.G..CTGACA.......TTCTA......CT....CTTCGC.....TA....GCCGTGGCAAGGTTTCCATGAAGGAGGTCGAGGACCAGATGCGACACGTCCAGAACAAGAACTCATCCTACTTCGTTGAGTGGATTCCCAACAACATCCAGAATGTGCAAGGCCGGTTTCGCCGG.TGACGATGCCCCCCGTGCTGTTTTCCGTAAGT.......CTT...........CCCCT............GATC.A...TTAGCCTTGCCCA...ACTCC.......GGCCCC.GC.TTG..TGCCT.TG....CCA..........AGTTGCGGCTCTTCCT....ATCC.TCAAC.......TCCT.CT.TCTGAC.TCCTGTGCAC...AGC.GTCCATTGTCGGTCGTCCCCGTCACCATGGGTAAGT....ACATG....TCCTCCTG..............CGTG.TCAGCCG.........CTGT.....ATTGGC....G.TTTTGG..GGGG.CGTT...TGTTGAC....ACCTTGGCT......T..CAGTATCATGATCGGTATGGGCCAGAAGGACTCGTA
>Xylaria_furcatula_YMJ1916
GATGACAGTGATCACTTCGGCAAGAAACGATTGGACCTTGCTGGACCCCTACTAGCAAAACTATTCCGCAACATTGCCCGTCGGATGACGCAGGAGGTCTTGTCGCACCTAAAACGAAGTATTGAACAGGGCAAGCAATTCAACATAGCGTTGGCCGTCAAGTCGAACATCATCACGAACGGCTTGAAGTACTCGCTTGCCACAGGAAACTGGGGTGATCAAAAGAAGGCCATGAGCTCTACTGCCGGTGTTTCGCAGGTTCTTAACCGATACACATTTGCCTCTACGCTATCGCATTTGCGAAGAACAAACACGCCAGTAGGCAGAGACGGCAAGCTTGCCAAGCCACGGCAGCTCCACAACACCCACTGGGGTCTCGTTTGCCCTGCCGAGACGCCCGAGGGCCAGGCGTGTGGCCTGGTCAAGAACCTGTCTCTAATGTGCTCCATCAGCGTTGGTACATCAACGGAGCCCATCGTAGACTACATGATCTCCCGAAACATGGAGGTTTTGGAGGAATACGAGCCCCAGAGAAATCCCCACGCCACCAAGATATTCCTCAACGGGTCGTGGATTGGCGTTCATCAAGACGCCAAGGCACTCGTGAGGGACGTTCAGCAATTGCGCCGATCGAATCAGATCCCCGCCGAAGTGTCTTTGGTTCGCGATATTCGTGACCGTGAGTTCAAGATCTTCTCCGATGCCGGCCGTGTCATGAGGCCGTTGTTTGTGGTCGAGCAAGAGGATGATCCTGAGAAGGGCATCCAGCAGGGCTCACTTGTCTTGACAAAAGACATAGTCCGGAGACTTGAAATTGACCAGACCCTGCCACCTGGAAGCGATGAGTATTTCGGATGGCAAGGCTTAGTCCATGCCGGTGTCATCGAATATATGGATGCCGAGGAAGAAGAGACGGCCATGATTTGCATGACGCCCGAAGACTTGGAGCTTTATCGACTGGCTAAGCT.GGGATAC...AATGTT...GACG.AAGAT...ACCAGCGAGACG.........CCTAACAAGCGGTTGAAGACCAAGATGAACCCAACGACGCACATGTATACACATTGCGAGATTCACCC.GAGTATGCTACTTGGTATATGC.GCGAGCATTATCCCCTTCCCTGATCATAACCAGGTAA.GTGTAGTGTTC...TC....TC..AA....CTTATCC........CGTGGC......CT.........TT.............ACTAA.CGC........ATATAA.......CAGTCACCTCGTAACACA.TACCAGTCAGCCATGGGCAAGCAAGCCATGGGAACATGCGTGAGATTGTAAGT.................................CC..........TCC...............................TCGCC....................CCCC.......TTTGTT....TACTT..T...G...CC..............G..CGA......GCTCTG......TC....AAT............TTTCTTG.....CTACCTGAAA.......CC...........TGGA...ACGC.GTC.......GCCA.............CCC..............................................A....................................GCTG.TGC...........ACAC.................GCT........GC.....TTC.....CAGAC.............GGCTTGATGG...........CTTGGCTA....CCGAT...GCGTGCCA.......CAGCCAGCTTGG..CC...AACCC................CCCGTCT............GCCCGG..CCGCG....AAACGGCC......................TTC..............TAGAAC......TCG.....GCTAAC...CAT.GCTTTGCGGCGTTTCTGC..GTCTATAGGTTCACCTCCAAACCGGTCAGTGCGTAAGTT....GCT...TCTCCAAGAC..CTCC..CCGCCTGCT.........GCCATGG..C..............AAG........ACGTTTCCC.........GCCGCTCACA..CA...AC.AC.AA..CAGGGTAACCAAATCGGTGCCGCTTTCTGGCAGACCATCTCTGGCGAGCACGGTCTCGACGGCAATGGCGTGTA..AGT..ATT.....CTGCAT....CGGCCC....AGGCGAGA......CA.............CGACG......AGAC.............GG.........TCGA.....CTGACA.AAC.CGGAAAC...AGTTACAGCGGCACCTCTGAGCTCCAGCTGGAGCGCATGAGCGTTTACTTCAACGAGGT.ACGCG....AACC.C.............GACAC..................GTTCATCTCC......C.TCCGGGGTA...........ATAGCATA..AT....ACTAA.......CGCC.......ATCCGAATCGTCC.....AGGGTGCTGGCAACAAGTACGTCCCCCGCGCCGTTCTCGTCGATCTCGAGCCCGGTACCATGGACGCCGTCCGCGCCGGTCCTTTCGGCCAGCTGTTCCGACCCGACAACTTCGTCTTCGGCCAGTCTGGTGCCGGCAACAACTGGGCCAAGGGTCACTACACCGAGGGTGCCGAGCTCGTCGACAACGTCCTCGATGTCGTCCGTCGTG.AGGCCGA.GGGCTGCGACTGCCTCCAGGGCTTCCAGATCACCCACTCGCTCGGCGGTGGTACTGGTGCCGGTATGGGTACTCTGTTGATCTCCAAGATCCGCGAGGAGTTCCCCGACCGCATGATGGCCACCTTCTCCGTCATGCCCTCTCCCAAGGTCTCCGACACCGTCGTCGAGCCCTACAACGCCACCCTCTC..CATCCACCAGCTGGTTGAGAACTCCGACGAGACCTTCTGCATTGACAACGAGGCTCTCTACGACATTTGCATGCGCACGCTCAAGCTGTCCAACCCCTCGTACGGTGACTTGAACCACCTCGTCTCCGCCGTCATGTCCGGCGTCACCACCTGCCTGCGTTTCCCTGGCCAGCTGAACTCTGACCTGCGCAAGTTGGCTGTCAATATGGTGCCATTCCCTCGTCTGCACTTCTTCATGGTCGGATTTGCTCCCCTGACCAGCCGCGGTGCTTACTCTTTCCGCGCTGTCACCGTCCCTGAGTTGACCCAGCAGATGTTCGATCCCAAGAACATGATGGCTGCTGCTGACTTCCGTAACGGCCGTTACCTGACTTGCTCTGCTATCTTGTAAG...AACC........CCGCCC....GTCTCT.CCTTTTTC...ACTGTATT...........GTTCGTGAC.G..CTGACA.......TTCTA......CT....CTTCGC.....TA....GCCGTGGCAAGGTTTCCATGAAGGAGGTCGAGGACCAGATGCGACACGTCCAGAACAAGAACTCATCCTACTTCGTTGAGTGGATTCCCAACAACATCCAGAATGTGCAAGGCCGGTTTCGCCGG.TGACGATGCCCCCCGTGCTGTTTTCCGTAAGT.......CTT...........CCCCT............GATC.A...TTAGCCTTGCCCA...ACTCC.......GGCCCC.GC.TTG..TGCCT.TG....CCA..........AGTTGCGGCTCTTCCT....ATCC.TCAAC.......TCCT.CT.TCTGAC.TCCTGTGCAC...AGC.GTCCATTGTCGGTCGTCCCCGTCACCATGGGTAAGT....ACATG....TCCTCCTG..............CGTG.TCAGCCG.........CTGT.....ATTGGC....G.TTTTGG..GGGG.CGTT...TGTTGAC....ACCTTGGCT......T..CAGTATCATGATCGGTATGGGCCAGAAGGACTCGTA
>Xylaria_furcatula_YMJ1917
GATGACAGTGATCACTTCGGCAAGAAACGATTGGACCTTGCTGGACCCCTACTAGCAAAACTATTCCGCAACATTGCCCGTCGGATGACGCAGGAGGTCTTGTCGCACCTAAAACGAAGTATTGAACAGGGCAAGCAATTCAACATAGCGTTGGCCGTCAAGTCGAACATCATCACGAACGGCTTGAAGTACTCGCTTGCCACAGGAAACTGGGGTGATCAAAAGAAGGCCATGAGCTCTACTGCCGGTGTTTCGCAGGTTCTTAACCGATACACATTTGCCTCTACGCTATCGCATTTGCGAAGAACAAACACGCCAGTAGGCAGAGACGGCAAGCTTGCCAAGCCACGGCAGCTCCACAACACCCACTGGGGTCTCGTTTGCCCTGCCGAGACGCCCGAGGGCCAGGCGTGTGGCCTGGTCAAGAACCTGTCTCTAATGTGCTCCATCAGCGTTGGTACATCAACGGAGCCCATCGTAGACTACATGATCTCCCGAAACATGGAGGTTTTGGAGGAATACGAGCCCCAGAGAAATCCCCACGCCACCAAGATATTCCTCAACGGGTCGTGGATTGGCGTTCATCAAGACGCCAAGGCACTCGTGAGGGACGTTCAGCAATTGCGCCGATCGAATCAGATCCCCGCCGAAGTGTCTTTGGTTCGCGATATTCGTGACCGTGAGTTCAAGATCTTCTCCGATGCCGGCCGTGTCATGAGGCCGTTGTTTGTGGTCGAGCAAGAGGATGATCCTGAGAAGGGCATCCAGCAGGGCTCACTTGTCTTGACAAAAGACATAGTCCGGAGACTTGAAATTGACCAGACCCTGCCACCTGGAAGCGATGAGTATTTCGGATGGCAAGGCTTAGTCCATGCCGGTGTCATCGAATATATGGATGCCGAGGAAGAAGAGACGGCCATGATTTGCATGACGCCCGAAGACTTGGAGCTTTATCGACTGGCTAAGCT.GGGATAC...AATGTT...GACG.AAGAT...ACCAGCGAGACG.........CCTAACAAGCGGTTGAAGACCAAGATGAACCCAACGACGCACATGTATACACATTGCGAGATTCACCC.GAGTATGCTACTTGGTATATGC.GCGAGCATTATCCCCTTCCCTGATCATAACCAGGTAA.GTGTAGTGTTC...TC....TC..AA....CTTATCC........CGTGGC......CT.........TT.............ACTAA.CGC........ATATAA.......CAGTCACCTCGTAACACA.TACCAGTCAGCCATGGGCAAGCAAGCCATGGGAACATGCGTGAGATTGTAAGT.................................CC..........TCC...............................TCGCC....................CCCC.......TTTGTT....TACTT..T...G...CC..............G..CGA......GCTCTG......TC....AAT............TTTCTTG.....CTACCTGAAA.......CC...........TGGA...ACGC.GTC.......GCCA.............CCC..............................................A....................................GCTG.TGC...........ACAC.................GCT........GC.....TTC.....CAGAC.............GGCTTGATGG...........CTTGGCTA....CCGAT...GCGTGCCA.......CAGCCAGCTTGG..CC...AACCC................CCCGTCT............GCCCGG..CCGCG....AAACGGCC......................TTC..............TAGAAC......TCG.....GCTAAC...CAT.GCTTTGCGGCGTTTCTGC..GTCTATAGGTTCACCTCCAAACCGGTCAGTGCGTAAGTT....GCT...TCTCCAAGAC..CTCC..CCGCCTGCT.........GCCATGG..C..............AAG........ACGTTTCCC.........GCCGCTCACA..CA...AC.AC.AA..CAGGGTAACCAAATCGGTGCCGCTTTCTGGCAGACCATCTCTGGCGAGCACGGTCTCGACGGCAATGGCGTGTA..AGT..ATT.....CTGCAT....CGGCCC....AGGCGAGA......CA.............CGACG......AGAC.............GG.........TCGA.....CTGACA.AAC.CGGAAAC...AGTTACAGCGGCACCTCTGAGCTCCAGCTGGAGCGCATGAGCGTTTACTTCAACGAGGT.ACGCG....AACC.C.............GACAC..................GTTCATCTCC......C.TCCGGGGTA...........ATAGCATA..AT....ACTAA.......CGCC.......ATCCGAATCGTCC.....AGGGTGCTGGCAACAAGTACGTCCCCCGCGCCGTTCTCGTCGATCTCGAGCCCGGTACCATGGACGCCGTCCGCGCCGGTCCTTTCGGCCAGCTGTTCCGACCCGACAACTTCGTCTTCGGCCAGTCTGGTGCCGGCAACAACTGGGCCAAGGGTCACTACACCGAGGGTGCCGAGCTCGTCGACAACGTCCTCGATGTCGTCCGTCGTG.AGGCCGA.GGGCTGCGACTGCCTCCAGGGCTTCCAGATCACCCACTCGCTCGGCGGTGGTACTGGTGCCGGTATGGGTACTCTGTTGATCTCCAAGATCCGCGAGGAGTTCCCCGACCGCATGATGGCCACCTTCTCCGTCATGCCCTCTCCCAAGGTCTCCGACACCGTCGTCGAGCCCTACAACGCCACCCTCTC..CATCCACCAGCTGGTTGAGAACTCCGACGAGACCTTCTGCATTGACAACGAGGCTCTCTACGACATTTGCATGCGCACGCTCAAGCTGTCCAACCCCTCGTACGGTGACTTGAACCACCTCGTCTCCGCCGTCATGTCCGGCATCACCACCTGCCTGCGTTTCCCTGGCCAGCTGAACTCTGACCTGCGCAAGTTGGCTGTCAATATGGTGCCATTCCCTCGTCTGCACTTCTTCATGGTCGGATTTGCTCCCCTGACCAGCCGCGGTGCTTACTCTTTCCGCGCTGTCACCGTCCCTGAGTTGACCCAGCAGATGTTCGATCCCAAGAACATGATGGCTGCTGCTGACTTCCGTAACGGCCGTTACCTGACTTGCTCTGCTATCTTGTAAG...AACC........CCGCCC....GTCTCT.CCTTTTTC...ACTGTATT...........GTTCGTGAC.G..CTGACA.......TTCTA......CT....CTTCGC.....TA....GCCGTGGCAAGGTTTCCATGAAGGAGGTCGAGGACCAGATGCGACACGTCCAGAACAAGAACTCATCCTACTTCGTTGAGTGGATTCCCAACAACATCCAGAATGTGCAAGGCCGGTTTCGCCGG.TGACGATGCCCCCCGTGCTGTTTTCCGTAAGT.......CTT...........CCCCT............GATC.A...TTAGCCTTGCCCA...ACTCC.......GGCCCC.GC.TTG..TGCCT.TG....CCA..........AGTTGCGGCTCTTCCT....ATCC.TCAAC.......TCCT.CT.TCTGAC.TCCTGTGCAC...AGC.GTCCATTGTCGGTCGTCCCCGTCACCATGGGTAAGT....ACATG....TCCTCCTG..............CGTG.TCAGCCG.........CTGT.....ATTGGC....G.TTTTGG..GGGG.CGTT...TGTTGAC....ACCTTGGCT......T..CAGTATCATGATCGGTATGGGCCAGAAGGACTCGTA
>Xylaria_furcatula_YMJ1099_1103
GATGACAGTGATCACTTCGGCAAGAAACGATTGGACCTTGCTGGACCCCTACTAGCAAAACTATTCCGCAACATTGCCCGTCGGATGACGCAGGAGGTCTTGTCGCACCTAAAACGAAGTATTGAACAGGGCAAGCAATTCAACATAGCGTTGGCCGTCAAGTCGAACATCATCACGAACGGCTTGAAGTACTCGCTTGCCACAGGAAACTGGGGTGATCAAAAGAAGGCCATGAGCTCTACTGCCGGTGTTTCGCAGGTTCTGAACCGATACACATTTGCCTCTACGCTATCGCATTTGCGAAGAACAAACACGCCAGTAGGCAGAGACGGCAAGCTTGCCAAGCCACGGCAGCTCCACAACACCCACTGGGGTCTTGTCTGCCCTGCCGAGACGCCCGAGGGCCAGGCGTGTGGCCTGGTCAAGAACCTGTCTCTAATGTGCTCCATCAGCGTTGGTACATCAACGGAGCCCATCGTAGACTACATGATCTCCCGAAACATGGAGGTTTTGGAGGAATACGAGCCCCAGAGAAATCCCCACGCCACCAAGATATTCCTCAACGGGTCGTGGATTGGCGTTCATCAAGACGCCAAGGCACTCGTGAGGGACGTTCAGCAATTGCGCCGATCGAATCAGATCCCCGCCGAAGTGTCTTTGGTTCGCGATATTCGTGACCGTGAGTTCAAGATCTTCTCCGATGCCGGCCGTGTCATGAGGCCGTTGTTTGTGGTCGAGCAAGAGGATGATCCTGAGAAGGGCATCCAGCAGGGCTCACTTGTCTTGACAAAAGACATAGTCCGGAGACTTGAAATTGACCAGACCCTCCCACCTGGAAGCGATGAGTATTTCGGATGGCAAGGCTTAGTCCATGCCGGTGTCATCGAATATATGGATGCCGAGGAAGAAGAGACGGCCATGATTTGCATGACGCCTGAAGACTTGGAGCTTTATCGACTGGCTAAGCT.GGGATAC...AATGTT...GACG.AAGAT...ACCAGCGAGACG.........CCTAACAAGCGGTTGAAGACCAAGATGAACCCAACGACGCACATGTATACACATTGCGAGATTCACCC.GAGTATGCTACTTGGTATATGC.GCGAGCATTATCCCCTTCCCTGATCATAACCAGGTAA.GTGTAGTGTTC...TC....TCTCAA....CTTATCC........CGTGGC......CT.........TT.............ACTAA.CGC........ATATAA.......CAGTCACCTCGTAACACA.TACCAGTCAGCCATGGGCAAGCAAGCCATGGGAACATGCGTGAGATTGTAAGT.................................CC..........TCC...............................TCGCC....................CCCC.......TTTGTT....TACTT..T...G...CC..............G..CGA......GCTCTG......TC....AAT............TTTCTTG.....CTACCTGAAA.......CC...........TGGA...ACGC.GTC.......GCCA.............CCC..............................................A....................................GCTG.TGC...........ACAC.................GCT........GC.....TTC.....CAGAC.............GGCTTGATGG...........CTTGGCTA....CCGAT...GCGTGCCA.......CAGCCAGCTTGG..CC...AACCC................CCCGTCT............GCCCGG..CCGCG....AAACGGCC......................TTC..............TAGAAC......TCG.....GCTAAC...CAT.GCTTTGCGGCGTTTCTGT..GTCTATAGGTTCACCTCCAAACCGGTCAGTGCGTAAGTT....GCT...TCTCCAAGTC..CTCC..CCGCCTGCT.........GCCATGG..C..............ACG........ACGTTTCCC.........GCGGCTCACA..CA...AC.AC.AA..CAGGGTAACCAAATCGGTGCCGCTTTCTGGCAGACCATCTCTGGCGAGCACGGTCTCGACGGCAATGGCGTGTA..AGT..ATT.....CTGCAT....CAGCCC....AGGCGAGA......CA.............CGACG......AGAC.............GG.........TCGA.....CTGACA.CAC.CGGAAAC...AGTTACAGCGGCACCTCTGAGCTCCAGCTGGAGCGCATGAGCGTTTACTTCAACGAGGT.ACGCG....AACC.C.............GACAC..................GTTCATCTCC......C.ACCGGGGTA...........ACAGCATA..AT....ACTAA.......CGCC.......ATCCGAATTGTTC.....AGGGTGCTGGCAACAAGTACGTCCCCCGCGCCGTTCTCGTCGATCTCGAGCCCGGTACCATGGACGCCGTCCGCGCCGGTCCTTTCGGCCAGCTGTTCCGACCCGACAACTTCGTCTTCGGCCAGTCTGGTGCCGGCAACAACTGGGCCAAGGGTCACTACACCGAGGGTGCCGAGCTCGTCGACAACGTCCTCGATGTCGTCCGTCGTG.AGGCCGA.GGGCTGCGACTGCCTCCAGGGCTTCCAGATCACCCACTCGCTCGGTGGTGGTACTGGTGCCGGTATGGGTACTCTGTTGATCTCCAAGATCCGCGAGGAGTTCCCCGACCGCATGATGGCCACCTTCTCCGTCATGCCCTCCCCCAAGGTCTCCGACACCGTCGTCGAGCCCTACAACGCCACCCTCTC..CATCCACCAGCTGGTTGAGAACTCCGACGAGACCTTCTGCATTGACAACGAGGCTCTCTACGACATTTGCATGCGCACGCTCAAGCTGTCCAACCCCTCGTACGGTGACTTGAACCACCTCGTCTCCGCCGTCATGTCCGGCGTCACCACCTGCCTGCGTTTCCCTGGCCAGCTGAACTCTGACCTGCGCAAGTTGGCTGTCAATATGGTGCCATTCCCTCGTCTGCACTTCTTCATGGTCGGATTTGCTCCCCTGACCAGCCGCGGTGCTTACTCTTTCCGCGCTGTCACCGTCCCTGAGTTGACCCAGCAGATGTTCGACCCCAAGAACATGATGGCTGCTGCTGACTTCCGTAACGGCCGTTACCTGACTTGCTCTGCTATCTTGTAAG...AACC........CCGCCC....GTCTCT.CTTTTTTC...ACTGTATT...........GTTCGTGAC.A..CTGACA.......TTCTA......CT....CTTCGC.....TA....GCCGTGGCAAGGTTTCCATGAAGGAGGTCGAGGACCAGATGCGACACGTCCAGAACAAGAACTCATCCTACTTCGTTGAGTGGATTCCCAACAACATCCAGAATGTGCAAGGCCGGTTTCGCCGG.TGACGATGCCCCCCGTGCTGTTTTCCGTAAGT.......CTT...........CCCCT............GATC.A...TTAGCCTTGCCCA...ACTCC.......GGCCCC.GC.TTG..TGCCT.TG....CCA..........AGTTGCGGCTCTTCCT....ATCC.TCAAC.......TCCT.TT.TCTGAC.TCCTGTGCAC...AGC.GTCCATTGTCGGTCGTCCCCGTCACCATGGGTAAGT....ACATG....TCCTCCTG..............CGTG.TCAGCCG.........CTGT.....ATTGGC....G.TTTTGG..GGGG.CGTT...TGTTGAC....ACCTTGGCT......T..CAGTATCATGATCGGTATGGGCCAGAAGGACTCGTA
>Xylaria_furcatula_YMJ2194
GATGACAGTGATCACTTCGGCAAGAAACGATTGGACCTTGCTGGACCCCTACTAGCAAAACTATTCCGCAACATTGCCCGTCGGATGACGCAGGAGGTCTTGTCGCACCTCAAACGAAGTATTGAACAGGGCAAGCAATTCAACATAGCGTTGGCCGTCAAGTCGAACATCATCACGAACGGCTTGAAGTACTCGCTTGCCACAGGAAACTGGGGTGATCAAAAGAAGGCCATGAGCTCTACTGCCGGTGTTTCGCAGGTTCTGAACCGATACACATTTGCCTCTACGCTATCGCATTTGCGAAGAACAAACACGCCAGTAGGCAGAGACGGCAAGCTTGCCAAGCCACGGCAGCTCCACAACACCCACTGGGGTCTCGTCTGCCCTGCCGAGACGCCCGAGGGCCAGGCGTGTGGCCTGGTCAAGAACCTGTCTCTAATGTGCTCCATCAGCGTTGGTACATCAACGGAGCCCATCGTAGACTACATGATCTCCCGAAACATGGAGGTTTTGGAGGAATACGAGCCCCAGAGAAATCCCCATGCCACCAAGATATTCCTCAATGGGTCGTGGATTGGCGTTCATCAAGACGCCAAGGCACTCGTGAGGGACGTTCAGCAATTGCGCCGATCGAATCAGATCCCCGCCGAAGTGTCTTTGGTTCGCGATATTCGTGACCGTGAGTTCAAGATCTTCTCCGATGCCGGCCGTGTCATGAGGCCGTTGTTTGTGGTCGAGCAAGAGGATGATCCTGAGAAGGGCATCCAGCAGGGCTCACTTGTCTTGACAAAAGACATAGTCCGGAGACTTGAAATTGACCAGACCCTCCCACCTGGAAGCGATGAGTATTTCGGATGGCAAGGCTTAGTCCATGCCGGTGTCATCGAATATATGGATGCCGAGGAAGAAGAGACGGCCATGATTTGCATGACGCCTGAAGACTTGGAGCTTTATCGACTGGCTAAGCT.GGGATAC...AATGTT...GACG.AAGAT...ACCAGCGAGACG.........CCTAACAAGCGGTTGAAGACCAAGATGAACCCAACGACGCACATGTATACACATTGCGAGATTCACCC.GAGTATGCTACTTGGTATATGC.GCGAGCATTATCCCCTTCCCTGATCATAACCAGGTAA.GTGTAGTGTTC...TC....TC..AA....CTTATCT........CGCGGC......CT.........TT.............ACTAA.CGC........ATATAA.......CAGTCACCTCGTAACACA.TACCAGTCAGCCATGGGCAAGCAAGCCATGGGAACATGCGTGAGATTGTAAGT.................................CC..........TCC...............................TCGCC....................CCCC.......TTTGTT....TACTT..T...G...CC..............G..CGA......GCTCTG......TC....AAT............TTTCTTG.....CTACCTGAAA.......CC...........TGGA...ACGC.GTC.......GCCA.............CCC..............................................A....................................GCTG.TGC...........ACAC.................GCT........GC.....TTC.....CAGAC.............GGCTTGATGG...........CTTGGCTA....CCGAT...GCGTGCCA.......CAGCCAGCTTGG..CC...AACCC................CCCGTCT............GCCCGG..CCGCG....AAACGGCC......................TTC..............TAGAAC......TCG.....GCTAAC...CAT.GCTTTGCGGCGTTTCTGC..GTCTATAGGTTCACCTCCAAACCGGTCAGTGCGTAAGTT....GCT...TCTGCAAGAC..CTCC..CCGCCTGCT.........GCCATGG..C..............AAG........ACGTTTCCC.........GCCGCTCACA..CA...AC.AC.AA..CAGGGTAACCAAATCGGTGCCGCTTTCTGGCAGACCATCTCTGGCGAGCACGGTCTCGACGGCAATGGCGTGTA..AGT..ATT.....CTGCAT....CAGCCC....AGGCGAGA......CA.............CGACG......AGAC.............GG.........TCGA.....CTGACA.CAC.CGGAAAC...AGTTACAGCGGCACCTCTGAGCTCCAGCTGGAGCGCATGAGCGTTTACTTCAACGAGGT.ACGCG....AACC.C.............GACAC..................GTTCATCTCC......C.ACCGGGGTA...........ACAGCATA..AT....ACTAA.......CGCC.......ATCCGAATTGTTC.....AGGGTGCTGGCAACAAGTACGTCCCCCGCGCCGTTCTCGTCGATCTCGAGCCCGGTACCATGGACGCCGTCCGCGCCGGTCCTTTCGGCCAGCTGTTCCGACACGACAACTTCGTCTTCGGCCAGTCTGGTGCCGGCAACAACTGGGCCAAGGGTCACTACACCGAGGGTGCCGAGCTCGTCGACAACGTCCTCGATGTCGTCCGTCGTG.AGGCCGA.GGGCTGCGACTGCCTCCAGGGCTTCCAGATCACCCACTCGCTCGGTGGTGGTACTGGTGCCGGTATGGGTACTCTGTTGATCTCCAAGATCCGCGAGGAGTTCCCCGACCGCATGATGGCCACCTTCTCCGTCATGCCCTCCCCCAAGGTCTCCGACACCGTCGTCGAGCCCTACAACGCCACCCTCTC..CATCCACCAGCTGGTTGAGAACTCCGACGAGACCTTCTGCATTGACAACGAGGCTCTCTACGACATTTGCATGCGCACGCTCAAGCTATCCAACCCCTCGTACGGTGACTTGAACCACCTCGTCTCCGCCGTCATGTCCGGCGTCACCACCTGCCTGCGTTTCCCTGGCCAGCTGAACTCTGACCTGCGCAAGTTGGCTGTCAATATGGTGCCATTCCCTCGTCTGCACTTCTTCATGGTCGGATTTGCTCCCCTGACCAGCCGCGGTGCTTACTCTTTCCGCGCTGTCACCGTCCCTGAGTTGACCCAGCAGATGTTCGACCCCAAGAACATGATGGCTGCTGCTGACTTCCGTAACGGCCGTTACCTGACTTGCTCTGCTATCTTGTAAG...AACC........CCGCCC....GTCTCT.CTTTTTTC...ACTGTATT...........GTTCGTGAC.G..CTGACA.......TTCTA......CT....CTTCGC.....TA....GCCGTGGCAAGGTTTCCATGAAGGAGGTCGAGGACCAGATGCGACACGTCCAGAACAAGAACTCATCCTACTTCGTTGAGTGGATTCCCAACAACATCCAGAATGTGCAAGGCCGGTTTCGCCGG.TGACGATGCCCCCCGTGCTGTTTTCCGTAAGT.......CTT...........CCCCT............GATC.A...TTAGCCTTGCCCA...ACTCC.......GGCCCC.GC.TTG..TGCCT.TG....CCA..........AGTTGCGGCTCTTCCT....ATCC.TCAAC.......TCCT.CT.TCTGAC.TCCTGTGCAC...AGC.GTCCATTGTCGGTCGTCCCCGTCACCATGGGTAAGT....ACATG....TCCTCCTG..............CGTA.TCAGCCG.........CCGT.....ATTGGC....A.TTTTGG..GGGG.CGTT...TGTTGAC....ACCTTGGCT......T..CAGTATCATGATCGGTATGGGCCAGAAGGACTCGTA
>Xylaria_hoehnelii_YMJ2178
GATGACAGTGATCACTTCGGCAAGAAGCGATTGGACCTTGCTGGACCGCTGCTGGCCAAGCTTTTCCGTAACATAGCTCGTCGGATGACGCAGGAAGTTTTGTCTCACCTAAAGCGAAGTATCGAACAAGGCAAGCAGTTCAATATTGCTCTGGCCGTTAAGTCCAACATCATTACCAACGGTCTCAAGTATTCGCTCGCCACAGGAAACTGGGGTGATCAGAAGAAGGCCATGAGCTCTACTGCAGGTGTCTCACAGGTTCTTAACCGATACACTTTTGCATCAACCCTGTCGCATTTGCGAAGAACAAATACGCCAGTAGGAAGAGATGGTAAGCTTGCTAAGCCACGGCAGCTTCACAACACTCATTGGGGTCTCGTTTGCCCTGCCGAGACACCCGAAGGCCAGGCCTGTGGTCTGGTCAAGAACCTCTCCCTCATGTGCTCCATCAGTGTTGGCACATCAACTGAGCCCATTGTTGACTACATGATCTCTCGCAACATGGAAGTTCTGGAGGAATACGAACCTCAGAGAAATCCTCACGCTACCAAGATATTTCTGAACGGCTCATGGATTGGCGTCCATCAAGATGCCAAGGCCCTCGTGAGGGATGTCCAACAGTTGCGTCGTTCAAACCAGATTCCTGCGGAAGTGTCGCTGATTAGGGATATTCGCGACCGGGAATTCAAAATCTTTTCGGACGCCGGTCGTGTCATGCGGCCGTTGTTTGTGGTTGAGCAAGAAGAGGATCCAGAGAAGGGCATACATCAGGGCCAGTTAGTCTTGACAAAAGACATAGTGCGGAGGCTTGAACTTGACCAGACCCTCCCACCTGGAAGTGACGAGTACTTTGGATGGCAAGGCCTAGTTCATGCCGGTGTCATCGAATACATGGATGCCGAGGAAGAAGAGACGGCGATGATCTGCATGACGCCCGAAGACTTGGAACTCTATCGGTTGGCCAAGCT.CGGCTAC...AATGTC...GATG.AGGAT...ACCAGTGAGACG.........CCCAACAAGCGTCTGAAGACTAAAATGAACCCAACTACTCACATGTATACCCATTGTGAAATCCACCC.AAGCATGCTTCTTGGTATATGC.GCCAGCATCATCCCTTTCCCCGACCACAACCAGGCAA.GTAT....CTC...CC....TC..GA....CCCATTT........CATAGT......TTGTTTGTTTTTT.............ACTGA.CCC........TTGTAA.......CAGTCTCCTCGAAACACA.TATCAATCAGCCATGGGCAAGCAAGCCATGGGAACATGCGTGAGATTGTAAGT.................................CT..........TCC...............................TCGTC....................CG.........TTTGTT....TACTT..T...G...CT..............A..CGA......GCTCTC......CC...CAAA............TTTCTTG.....CTACCCGAAG.......CC...........TGGG...ACGC.GTC.......GCCA.............CCC..............................................A....................................TCTG.TGC...........ACCC.................GCT........TC.....CTC.....CAGGA.............TGAAGCACGA...........CATGATGC....CCCAG...AAACACTG.......CAGACAGCTTGG..CC...A..CT................CGCGTCT............ATCAGG..ATGCC....AAGTCCTT......................TTT..............TAGAAT......TCA.....GCTAAC...CAT.GCGT.GCGGCGTTTCTGC..GT..ATAGGTTCACCTCCAAACCGGTCAGTGCGTAAGTT....TCT...CC.CCAAGACGTCTTC..CATTCTGCT.........TCTACGG..C..............GA.............................CGCTGACA..CG...AT.AC.GA..TAGGGTAACCAAATTGGTGCTGCTTTCTGGCAGACCATCTCCGGCGAGCACGGTCTCGATGGCAATGGAGTGTA..AGT..TTA.....CAGCGA....TGATCA....AGAT...........................ACG......AGAC.............GGT........TTTA.....CTGACA.CA...AAGAAC...AGTTACAGTGGCACCTCTGAGCTCCAGCTGGAGCGCATGAGCGTTTACTTCAACGAGGT.ACGCG....AACTAC.............ATCAC..................GTCGATCTCA......T.TCCG................ATGACAAT..AT....ATTAA.......TTCT.......ATTCGAATGGTTTT....AGGGTGCTGGCAACAAATACGTCCCCCGCGCCGTCCTCGTCGACTTGGAGCCCGGTACCATGGATGCCGTCCGTGCTGGTCCTTTCGGCCAGCTGTTCCGCCCTGACAACTTCGTTTTCGGCCAGTCTGGTGCCGGAAACAACTGGGCCAAGGGTCACTACACCGAGGGTGCTGAGCTAGTCGACAACGTTCTCGACGTCGTCCGTCGTG.AGGCTGA.GGGCTGCGATTGCCTCCAGGGTTTCCAGATCACCCACTCGCTCGGTGGTGGTACTGGTGCTGGTATGGGTACTCTGTTGATCTCCAAGATCCGTGAGGAGTTCCCCGACCGTATGATGGCCACTTTCTCCGTCATGCCCTCCCCCAAGGTCTCGGATACCGTCGTCGAGCCCTACAACGCCACCCTCTC..TATCCACCAGCTGGTTGAGAACTCCGACGAGACCTTCTGCATTGACAACGAGGCTCTCTACGACATTTGCATGCGCACCCTCAAGTTGTCCAACCCCTCATACGGTGACTTGAACCACCTCGTCTCTGCCGTCATGTCTGGTGTCACGACTTGCCTGCGTTTCCCTGGTCAGCTGAACTCTGACCTCCGCAAGTTGGCTGTCAATATGGTACCATTCCCCCGTCTGCACTTCTTCATGGTCGGATTCGCCCCCCTGACCAGCCGTGGTGCCTACTCTTTCCGTGCTGTCACGGTCCCCGAGTTGACCCAGCAGATGTTCGACCCCAAGAACATGATGGCTGCTGCTGACTTCCGTAACGGCCGATACTTGACTTACTCTGCTATCTTGTAAG...A.CC........CCGCCA...........TATTCTAG...ACTACATT...........ATCCGTGAC.....TAACA.......TTTTA......TT....TT...C.....TA....GCCGTGGCAAGGTCTCCATGAAGGAGGTTGAGGACCAAATGCGACACGTCCAGAACAAGAACTCTTCTTACTTCGTCGAGTGGATTCCCAACAACATCCAGAATGTGCAAGGCCGGTTTCGCCGG.CGATGATGCTCCCAGGGCTGTTTTCCGTAAGT.......CTT...........CCTCT............CCCCTA...CTTGTCTTGCCCA...ACTCC.......GGCCCC.GC.TCG..TCCCT.TG....CCGCCT.......AGCTGCGGCTGGTCCA....ACAC.TTGAT.......TCCT.CT.TCTGAC.TTCTGTGAAC...AGC.TTCCATTGTCGGTCGTCCCCGTCACCATGGGTAAGT....TCATA....CCCCCTCG.........GTGGATATG.CCA.TCG.........CCTT.....TTCCGC....T.ACCTGC..AGA..CTTT...GACTGAC....ATCCTGCGC......C..CAGTATCATGATTGGTATGGGCCAGAAGGACTCGTA
>Xylaria_hoehnelii_YMJ644
GATGACAGTGATCACTTCGGCAAGAAGCGATTGGACCTCGCTGGACCACTGCTGGCCAAGCTTTTCCGTAACATAGCTCGTCGGATGACGCAGGAAGTTTTGTCTCACCTAAAGCGAAGTATCGAACAAGGCAAGCAGTTCAATATTGCTCTGGCCGTTAAGTCCAACATCATTACCAACGGTCTCAAGTATTCGCTCGCCACAGGAAACTGGGGTGATCAGAAGAAGGCCATGAGCTCTACTGCAGGTGTCTCACAGGTTCTTAACCGATACACTTTTGCATCAACCCTGTCGCATTTGCGAAGAACAAATACGCCAGTAGGAAGAGATGGTAAGCTTGCTAAGCCACGGCAGCTTCACAACACTCATTGGGGTCTCGTTTGCCCTGCCGAGACACCCGAAGGCCAGGCCTGTGGTCTCGTCAAGAACCTCTCCCTCATGTGCTCCATCAGTGTCGGCACATCAACTGAGCCCATTGTTGACTACATGATCTCTCGCAACATGGAAGTTCTGGAGGAATACGAACCTCAGAGAAATCCTCACGCTACCAAGATATTTCTGAATGGCTCATGGATTGGCGTCCATCAAGATGCCAAGGCCCTCGTGAGGGATGTCCAACAGTTGCGTCGTTCAAACCAGATTCCTGCGGAAGTGTCGCTGATTAGGGATATTCGCGACCGGGAATTCAAAATCTTTTCGGACGCCGGGCGTGTCATGCGGCCGTTGTTTGTGGTTGAGCAAGAAGAGGATCCAGAGAAGGGCATACATCAGGGCCAGTTAGTCTTGACAAAAGACATAGTGCGGAGGCTTGAACTTGACCAGACCCTCCCACCTGGAAGTGACGAGTACTTTGGATGGCAAGGCCTAGTTCATGCCGGTGTCATCGAATACATGGATGCCGAGGAAGAAGAGACGGCGATGATCTGCATGACGCCCGAAGACTTGGAACTCTATCGGTTGGCCAAGCT.CGGCTAC...AATGTG...GATG.AGGAT...ACCAGTGAGACG.........CCCAACAAGCGTCTGAAGACTAAAATGAACCCAACTACTCACATGTATACCCATTGTGAAATCCACCC.AAGCATGCTTCTTGGTATATGC.GCCAGCATCATCCCTTTCCCCGACCACAACCAGGCAA.GTAT....CTC...CC....TC..GA....CCTATTT........CATAGT......TTGTTT.TTATTT.............ACTGA.CCC........TTGTAAA......CAGTCTCCTCGAAACACA.TATCAATCAGCCATGGGCAAGCAAGCCATGGGAACATGCGTGAGATTGTAAGT.................................CT..........TCC...............................TCGTC....................CG.........TTTGTT....TACTT..T...G...CT..............A..CGA......GCTCTC......CC...CAAA............TTTCTTG.....CTACCCGAAG.......CC...........TGGG...ACGC.GTC.......GCCA.............CCC..............................................A....................................TCTG.TGC...........ACCC.................GCT........TC.....TCC.....CAGGA.............TGAAGCACGC...........CATGATGC....CCCAG...AAACACTG.......CAGACAGCTTGG..CC...A..CT................CGCGTCT............ATCAAG..ATGCC....AAGTCCTT......................TTT..............TAGAAT......TCA.....GCTAAC...CAT.GCGT.GCGGCGTTTCTGC..GT..ATAGGTTCACCTCCAAACCGGTCAGTGCGTAAGTT....TCT...CC.CCAAGACATCTTC..CATCCTGCT.........GCTACGG..C..............GA.............................CGCTGACA..CG...AT.AC.GA..TAGGGTAACCAAATTGGTGCTGCTTTCTGGCAGACCATCTCCGGCGAGCACGGTCTCGATGGCAATGGAGTGTA..AGT..TTA.....CAGCGA....TGATCA....AGAT...........................ACG......AGAC.............GGT........TTTA.....CTGACA.CA...AAGAAC...AGTTACAGTGGCACCTCTGAGCTCCAGCTGGAGCGCATGAGCGTTTACTTCAACGAGGT.ACGCG....AACTAC.............ATCAC..................GTCGATCTCA......T.TCCG................ATGACAAT..AT....ATTAA.......TTCT.......ATTCGAATGGTTTT....AGGGTGCTGGCAACAAATACGTCCCCCGCGCCGTCCTCGTCGACTTGGAGCCCGGTACCATGGATGCCGTCCGTGCTGGTCCTTTCGGCCAGCTGTTCCGCCCTGACAACTTCGTTTTCGGCCAGTCTGGTGCCGGAAACAACTGGGCCAAGGGTCACTACACCGAGGGTGCTGAGCTAGTCGACAACGTTCTCGATGTCGTCCGTCGTG.AGGCTGA.GGGCTGCGACTGCCTCCAGGGTTTCCAGATCACCCACTCGCTCGGTGGTGGTACTGGTGCTGGTATGGGTACTCTGTTGATCTCCAAGATCCGTGAGGAGTTCCCCGACCGTATGATGGCCACTTTCTCCGTCATGCCCTCCCCCAAGGTCTCGGATACCGTCGTCGAGCCCTACAACGCCACCCTCTC..CATCCACCAGCTGGTTGAGAACTCCGACGAGACCTTCTGCATTGACAACGAGGCTCTCTACGACATTTGCATGCGCACCCTCAAGTTGTCCAACCCCTCATACGGTGACTTGAACCACCTCGTCTCTGCCGTCATGTCTGGTGTCACGACTTGCCTGCGTTTCCCTGGTCAGCTAAACTCTGACCTCCGCAAGTTGGCTGTCAATATGGTACCATTCCCCCGTCTGCACTTCTTCATGGTCGGATTCGCCCCCCTGACCAGCCGTGGTGCCTACTCTTTCCGTGCTGTCGCGGTCCCCGAGTTGACCCAGCAGATGTTCGACCCCAAGAACATGATGGCTGCTGCTGACTTCCGTAACGGCCGATACTTGACTTGCTCTGCTATCTTGTAAG...A.CT........CCGCCA...........TGTTCTAG...ACTACCTT...........ATCCGTGAC.....TAACG.......TTTTA......TT....TT...C.....TA....GCCGTGGCAAGGTCTCCATGAAGGAGGTTGAGGACCAGATGCGACACGTCCAAAACAAGAACTCTTCTTACTTCGTCGAGTGGATTCCCAACAACATCCAGAATGTGCAAGGCCGGTTTCGCCGG.CGATGATGCTCCCAGGGCTGTTTTCCGTAAGT.......CTT...........CCTCT............CCCCTA...CTTGTCTTGCCCA...ACTCC.......GGCCCC.GC.TCG..TCCCT.TG....CCGCCT.......AGCTGCGGCTGGTCCA....ACAC.TTGAT.......TCCT.CT.TCTGAC.TTCTGTGAAC...AGC.TTCCATTGTCGGTCGTCCCCGTCACCATGGGTAAGT....TCATA....CCCCCTCG.........GTGGATATG.CCA.TCG.........CCTT.....TTCCGC....T.ACCTGC..AGA..CTTT...GACTGAC....ATCCTGCGC......C..CAGTATCATGATTGGTATGGGCCAGAAGGACTCGTA
>Xylaria_hoehnelii_YMJ1151
GATGACAGTGATCACTTCGGCAAGAAGCGATTGGACCTCGCTGGACCACTGCTGGCCAAGCTTTTCCGTAACATAGCTCGTCGGATGACGCAGGAAGTTTTGTCTCACCTAAAGCGAAGTATCGAACAAGGCAAGCAGTTCAATATTGCTCTGGCCGTTAAGTCCAACATCATTACCAACGGTCTCAAGTATTCGCTCGCCACAGGAAACTGGGGTGATCAGAAGAAGGCCATGAGCTCTACTGCAGGTGTCTCACAGGTTCTTAACCGATACACTTTTGCATCAACCCTGTCGCATTTGCGAAGAACAAATACGCCAGTAGGAAGAGATGGTAAGCTTGCTAAGCCACGGCAGCTTCACAACACTCATTGGGGTCTCGTTTGCCCTGCCGAGACACCCGAAGGCCAGGCCTGTGGTCTCGTCAAGAACCTCTCCCTCATGTGCTCCATCAGTGTTGGCACATCAACTGAGCCCATTGTTGACTACATGATCTCTCGCAACATGGAAGTTCTGGAGGAATACGAACCTCAGAGAAATCCTCACGCTACCAAGATATTTCTGAATGGCTCATGGATTGGCGTCCATCAAGATGCCAAGGCCCTCGTGAGGGATGTCCAACAGTTGCGTCGTTCAAACCAGATTCCTGCGGAAGTGTCGCTGATTAGGGATATTCGCGACCGGGAATTCAAAATCTTTTCGGACGCCGGTCGTGTCATGCGGCCGTTGTTTGTGGTTGAGCAAGAAGAGGATCCAGAGAAGGGCATACATCAGGGCCAGTTAGTCTTGACAAAAGACATAGTGCGGAGGCTTGAACTTGACCAGACCCTCCCACCTGGAAGTGACGAGTACTTTGGATGGCAAGGCCTAGTTCATGCCGGTGTCATCGAATACATGGATGCCGAGGAAGAAGAGACGGCGATGATCTGCATGACGCCCGAAGACTTGGAACTCTATCGGTTGGCCAAGCT.CGGCTAC...AATGTG...GATG.AGGAT...ACCAGTGAGACG.........CCCAACAAGCGTCTGAAGACTAAAATGAACCCAACTACTCACATGTATACCCATTGTGAAATCCACCC.AAGCATGCTTCTTGGTATATGC.GCCAGCATCATCCCTTTCCCCGACCACAACCAGGCAA.GTAT....CTC...CC....TC..GA....CATATTT........CATAGT......TTGTTT.TTATTT.............ACTGA.CCC........TTGTAAA......CAGTCTCCTCGAAACACA.TATCAATCAGCCATGGGCAAGCAAGCCATGGGAACATGCGTGAGATTGTAAGT.................................CC..........TCC...............................TCGTC....................CG.........TTTGTT....TACTT..T...G...CT..............A..CGA......GCTCTC......CC...CAAA............TTTCTTG.....CTACCCGAAG.......CC...........TGGG...ACGC.GTC.......GCCA.............CCC..............................................A....................................TCTG.TGC...........ACCC.................GCT........TC.....TCC.....CAGGA.............TGAGGCACGA...........CATGATGC....CCCAG...AAACACTG.......CAGACAGCTTGG..CC...A..CT................CGCGTCT............ATCAAG..ATGCC....AAGTCCTT......................TTT..............TAGAAT......TCA.....GCTAAC...CAT.GCGT.GCGGCGTTTCTGC..GT..ATAGGTTCACCTCCAAACCGGTCAGTGCGTAAGTT....TCT...CC.TCAAGACGTCTTC..CATTCTGCT.........TCTACGG..C..............GA.............................CGCTGACA..CG...AT.AC.GA..TAGGGTAACCAAATTGGTGCTGCTTTCTGGCAGACCATCTCCGGCGAGCACGGTCTCGATGGCAATGGAGTGTA..AGT..TTG.....CAGCAA....TGATCA....AGAC...........................ACG......AGAC.............GGT........TTTA.....CTGACA.CA...AAGAAC...AGTTACAGTGGCACCTCTGAGCTCCAGCTGGAGCGCATGAGCGTCTACTTCAACGAGGT.ACGCG....AACTAC.............ATCAC..................GTCGATCTCA......T.TCCG................ATGACAAG..AT....ATTAA.......TGCT.......ATTCGAATGGTTTT....AGGGTGCTGGCAACAAATACGTCCCCCGCGCCGTCCTCGTCGACTTGGAGCCCGGTACCATGGATGCCGTCCGTGCTGGTCCTTTCGGCCAGCTCTTCCGCCCTGACAACTTCGTTTTCGGCCAGTCTGGTGCCGGCAACAACTGGGCCAAGGGTCACTACACCGAGGGTGCTGAGCTAGTCGACAACGTTCTCGACGTCGTCCGTCGTG.AGGCTGA.GGGCTGCGACTGCCTCCAGGGTTTCCAGATCACCCACTCGCTCGGTGGTGGTACTGGTGCTGGTATGGGTACTCTGTTGATCTCCAAGATCCGTGAGGAGTTCCCCGACCGTATGATGGCCACTTTCTCCGTCATGCCCTCCCCCAAGGTCTCGGATACCGTCGTCGAGCCCTACAACGCCACCCTCTC..CATCCACCAGCTGGTTGAGAACTCCGACGAGACCTTCTGCATTGACAACGAGGCTCTCTACGACATTTGCATGCGCACCCTCAAGTTGTCCAACCCCTCATACGGTGACTTGAACCACCTCGTCTCTGCCGTCATGTCTGGTGTCACGACTTGCCTGCGTTTCCCTGGTCAGCTGAACTCTGACCTCCGCAAGTTGGCTGTCAATATGGTACCATTCCCCCGTCTGCACTTCTTCATGGTCGGATTCGCCCCCCTGACCAGCCGTGGTGCCTACTCTTTCCGTGCTGTCACGGTCCCCGAGTTGACCCAGCAGATGTTCGACCCCAAGAACATGATGGCTGCTGCTGACTTCCGTAACGGCCGATACTTGACTTGCTCTGCTATCTTGTAAG...A.CC........CCGCCA...........TATTCTAG...ACTACATT...........ATCCGTGAC.....TAACG.......TTTTA......TT....TT...C.....TA....GCCGTGGCAAGGTCTCCATGAAGGAGGTTGAGGACCAGATGCGACACGTCCAGAACAAGAACTCTTCTTACTTCGTCGAGTGGATTCCCAACAACATCCAGAATGTGCAAGGCCGGTTTCGCCGG.CGATGATGCTCCCAGGGCTGTTTTCCGTAAGT.......CTT...........CCTCT............CCCCTA...CTTGTCTTGCCCA...ACTCC.......GGCCCC.GC.TCG..TCCCT.TG....CCGCCT.......AGCTGCGGCTGGTCCA....ACAC.TTGAT.......TCCT.CT.TCTGAC.TTCTGTGAAC...AGC.TTCCATTGTCGGTCGTCCCCGTCACCATGGGTAAGT....TCATA....CCCCCTCG.........GTGGATATG.CCA.TCG.........CCTT.....TTCCGC....T.ACCTGC..AGA..CTTT...GACTGAC....ATCCTGCGC......C..CAGTATCATGATTGGTATGGGCCAGAAGGACTCGTA
>Xylaria_hoehnelii_YMJ1159
GATGACAGTGATCACTTCGGCAAGAAGCGATTGGACCTCGCTGGACCACTGCTGGCCAAGCTTTTCCGTAACATAGCTCGTCGGATGACGCAGGAAGTTTTGTCTCACCTAAAGCGAAGTATCGAACAAGGCAAGCAGTTCAATATTGCTCTGGCCGTTAAGTCCAACATCATTACCAACGGTCTCAAGTATTCGCTCGCCACAGGAAACTGGGGTGATCAGAAGAAGGCCATGAGCTCTACTGCAGGTGTCTCACAGGTTCTTAACCGATACACTTTTGCATCAACCCTGTCGCATTTGCGAAGAACAAATACGCCAGTAGGAAGAGATGGTAAGCTTGCTAAGCCACGGCAGCTTCACAACACTCATTGGGGTCTCGTTTGCCCTGCCGAGACACCCGAAGGCCAGGCCTGTGGTCTCGTCAAGAACCTCTCCCTCATGTGCTCCATCAGTGTTGGCACATCAACTGAGCCCATTGTTGACTACATGATCTCTCGCAACATGGAAGTTCTGGAGGAATACGAACCTCAGAGAAATCCTCACGCTACCAAGATATTTCTGAATGGCTCATGGATTGGCGTCCATCAAGATGCCAAGGCCCTCGTGAGGGATGTCCAACAGTTGCGTCGTTCAAACCAGATTCCTGCGGAAGTGTCGCTGATTAGGGATATTCGCGACCGGGAATTCAAAATCTTTTCGGACGCCGGTCGTGTCATGCGGCCGTTGTTTGTGGTTGAGCAAGAAGAGGATCCAGAGAAGGGCATACATCAGGGCCAGTTAGTCTTGACAAAAGACATAGTGCGGAGGCTTGAACTTGACCAGACCCTCCCACCTGGAAGTGACGAGTACTTTGGATGGCAAGGCCTAGTTCATGCCGGTGTCATCGAATACATGGATGCCGAGGAAGAAGAGACGGCGATGATCTGCATGACGCCCGAAGACTTGGAACTCTATCGGTTGGCCAAGCT.CGGCTAC...AATGTG...GATG.AGGAT...ACCAGTGAGACG.........CCCAACAAGCGTCTGAAGACTAAAATGAACCCAACTACTCACATGTATACCCATTGTGAAATCCACCC.AAGCATGCTTCTTGGTATATGC.GCCAGCATCATCCCTTTCCCCGACCACAACCAGGCAA.GTAT....CTC...CC....TC..GA....CATATTT........CATAGT......TTGTTT.TTATTT.............ACTGA.CCC........TTGTAAA......CAGTCTCCTCGAAACACA.TATCAATCAGCCATGGGCAAGCAAGCCATGGGAACATGCGTGAGATTGTAAGT.................................CC..........TCC...............................TCGTC....................CG.........TTTGTT....TACTT..T...G...CT..............A..CGA......GCTCTC......CC...CAAA............TTTCTTG.....CTACCCGAAG.......CC...........TGGG...ACGC.GTC.......GCCA.............CCC..............................................A....................................TCTG.TGC...........ACCC.................GCT........TC.....TCC.....CAGGA.............TGAGGCACGA...........CATGATGC....CCCAG...AAACACTG.......CAGACAGCTTGG..CC...A..CT................CGCGTCT............ATCAAG..ATGCC....AAGTCCTT......................TTT..............TAGAAT......TCA.....GCTAAC...CAT.GCGT.GCGGCGTTTCTGC..GT..ATAGGTTCACCTCCAAACCGGTCAGTGCGTAAGTT....TCT...CC.TCAAGACGTCTTC..CATTCTGCT.........TCTACGG..C..............GA.............................CGCTGACA..CG...AT.AC.GA..TAGGGTAACCAAATTGGTGCTGCTTTCTGGCAGACCATCTCCGGCGAGCACGGTCTCGATGGCAATGGAGTGTA..AGT..TTG.....CAGCAA....TGATCA....AGAC...........................ACG......AGAC.............GGT........TTTA.....CTGACA.CA...AAGAAC...AGTTACAGTGGCACCTCTGAGCTCCAGCTGGAGCGCATGAGCGTCTACTTCAACGAGGT.ACGCG....AACTAC.............ATCAC..................GTCGATCTCA......T.TCCG................ATGACAAG..AT....ATTAA.......TGCT.......ATTCGAATGGTTTT....AGGGTGCTGGCAACAAATACGTCCCCCGCGCCGTCCTCGTCGACTTGGAGCCCGGTACCATGGATGCCGTCCGTGCTGGTCCTTTCGGCCAGCTCTTCCGCCCTGACAACTTCGTTTTCGGCCAGTCTGGTGCCGGCAACAACTGGGCCAAGGGTCACTACACCGAGGGTGCTGAGCTAGTCGACAACGTTCTCGACGTCGTCCGTCGTG.AGGCTGA.GGGCTGCGACTGCCTCCAGGGTTTCCAGATCACCCACTCGCTCGGTGGTGGTACTGGTGCTGGTATGGGTACTCTGTTGATCTCCAAGATCCGTGAGGAGTTCCCCGACCGTATGATGGCCACTTTCTCCGTCATGCCCTCCCCCAAGGTCTCGGATACCGTCGTCGAGCCCTACAACGCCACCCTCTC..CATCCACCAGCTGGTTGAGAACTCCGACGAGACCTTCTGCATTGACAACGAGGCTCTCTACGACATTTGCATGCGCACCCTCAAGTTGTCCAACCCCTCATACGGTGACTTGAACCACCTCGTCTCTGCCGTCATGTCTGGTGTCACGACTTGCCTGCGTTTCCCTGGTCAGCTGAACTCTGACCTCCGCAAGTTGGCTGTCAATATGGTACCATTCCCCCGTCTGCACTTCTTCATGGTCGGATTCGCCCCCCTGACCAGCCGTGGTGCCTACTCTTTCCGTGCTGTCACGGTCCCCGAGTTGACCCAGCAGATGTTCGACCCCAAGAACATGATGGCTGCTGCTGACTTCCGTAACGGCCGATACTTGACTTGCTCTGCTATCTTGTAAG...A.CC........CCGCCA...........TATTCTAG...ACTACATT...........ATCCGTGAC.....TAACG.......TTTTA......TT....TT...C.....TA....GCCGTGGCAAGGTCTCCATGAAGGAGGTTGAGGACCAGATGCGACACGTCCAGAACAAGAACTCTTCTTACTTCGTCGAGTGGATTCCCAACAACATCCAGAATGTGCAAGGCCGGTTTCGCCGG.CGATGATGCTCCCAGGGCTGTTTTCCGTAAGT.......CTT...........CCTCT............CCCCTA...CTTGTCTTGCCCA...ACTCC.......GGCCCC.GC.TCG..TCCCT.TG....CCGCCT.......AGCTGCGGCTGGTCCA....ACAC.TTGAT.......TCCT.CT.TCTGAC.TTCTGTGAAC...AGC.TTCCATTGTCGGTCGTCCCCGTCACCATGGGTAAGC....TCATA....CCCCCTCG.........GTGGATATG.CCA.TCG.........CCTT.....TTCCGC....T.ACCTGC..AGA..CTTT...GACTGAC....ATCCTGCGC......C..CAGTATCATGATTGGTATGGGCCAGAAGGACTCGTA
>Xylaria_hoehnelii_YMJ645
GATGACAGTGATCACTTCGGCAAGAAGCGATTGGACCTTGCTGGACCGCTGCTGGCCAAGCTTTTCCGTAACATAGCTCGTCGGATGACGCAGGAAGTTTTGTCTCACCTAAAGCGAAGTATCGAACAAGGCAAGCAGTTCAATATTGCTCTGGCCGTTAAGTCCAACATCATTACCAACGGTCTCAAGTATTCGCTCGCCACAGGAAACTGGGGTGATCAGAAGAAGGCCATGAGCTCTACTGCAGGTGTCTCACAGGTTCTTAACCGATACACTTTTGCATCAACCCTGTCGCATTTGCGAAGAACAAATACGCCAGTAGGAAGAGATGGTAAGCTTGCTAAGCCACGGCAGCTTCACAACACTCATTGGGGTCTCGTTTGCCCTGCCGAGACACCCGAAGGCCAGGCCTGTGGTCTCGTCAAGAACCTCTCCCTCATGTGCTCCATCAGTGTTGGCACATCAACTGAGCCCATTGTTGACTACATGATCTCTCGCAACATGGAAGTTCTGGAGGAATACGAACCTCAGAGAAATCCTCACGCTACCAAGATATTTCTGAATGGCTCATGGATTGGCGTCCATCAAGATGCCAAGGCCCTCGTGAGGGATGTCCAACAGTTGCGTCGTTCAAACCAGATTCCTGCGGAAGTGTCGCTGATTAGGGATATTCGCGACCGGGAATTCAAAATCTTTTCGGACGCCGGGCGTGTCATGCGGCCATTGTTTGTGGTTGAGCAAGAAGAGGATCCAGAGAAGGGCATACATCAGGGCCAGTTAGTCTTGACAAAAGACATAGTGCGGAGGCTTGAACTTGACCAGACCCTCCCACCTGGAAGTGACGAGTACTTTGGATGGCAAGGCCTAGTTCATGCCGGTGTCATCGAATACATGGATGCCGAGGAAGAAGAGACGGCGATGATCTGCATGACGCCCGAAGACTTGGAACTCTATCGGTTGGCCAAGCT.CGGCTAC...AATGTG...GATG.AGGAT...ACCAGTGAGACG.........CCCAACAAGCGTCTGAAGACTAAAATGAACCCGACTACTCACATGTATACCCATTGTGAAATCCACCC.AAGTATGCTTCTTGGTATATGC.GCTAGCATCATCCCTTTCCCCGACCACAACCAGGCAA.GTAT....CCC...CC....TC..GA....CCCATTT........CATAGT......TTGTTT.TTATTT.............ACTGA.CCC........TTGTAA.......CAGTCTCCTCGAAACACA.TATCAATCAGCCATGGGCAAGCAAGCCATGGGAACATGCGTGAGATTGTAAGT.................................CC..........TCC...............................TCGTC....................CG.........TTTGTT....TACTT..T...G...CT..............A..CGA......GCTCTC......CC...CAAA............TTTCTTG.....CTACCCGAAG.......CC...........TGGG...ACGC.GTC.......GCCA.............CCC..............................................A....................................TCTG.TGC...........ACCC.................GCT........TC.....TCC.....CAGGA.............TGAAGCACGA...........CATGATGC....CCCAG...AAACACAG.......CAGGCAGCTTGG..CC...A..CT................CGCGTCT............ATCAAG..ATGCC....AAGTCCTT......................TTT..............TAGAAT......TCA.....GCTAAC...CAT.GCGT.GCGGCGTTTCTGC..GT..ATAGGTTCACCTCCAAACCGGTCAGTGCGTAAGTT....TCT...CC.CCAAGACGTCTTC..CATTCTGCT.........TCTACGG..C..............GA.............................CGCTGACA..CG...AT.AC.GA..TAGGGTAACCAAATTGGTGCTGCTTTCTGGCAGACCATCTCCGGCGAGCACGGTCTCGATGGCAATGGAGTGTA..AGT..TTA.....CAGCAA....TGATCA....AGAT...........................ACG......AGAC.............GGG........TTTA.....CTGACA.CA...AAGAAC...AGTTACAGTGGCACCTCTGAGCTCCAGCTGGAGCGCATGAGCGTCTACTTCAACGAGGT.ACGCG....AACTAC.............ATCAC..................GTCGATCTCA......G.TCCG................ATGACAAG..AT....ATTAA.......TGCT.......ATTCGAATGGTTTT....AGGGTGCTGGCAACAAATACGTCCCCCGCGCCGTCCTCGTCGACTTGGAGCCCGGTACCATGGATGCCGTCCGTGCTGGTCCTTTCGGCCAGCTCTTCCGCCCTGACAACTTCGTTTTCGGCCAGTCTGGTGCCGGAAACAACTGGGCCAAGGGTCACTACACCGAGGGTGCTGAGCTAGTCGACAACGTTCTCGACGTCGTCCGTCGTG.AGGCTGA.GGGCTGCGACTGCCTCCAGGGTTTCCAGATCACCCACTCGCTCGGTGGTGGTACTGGTGCTGGTATGGGTACTCTGTTGATCTCCAAGATCCGTGAGGAGTTCCCCGACCGTATGATGGCCACTTTCTCCGTCATGCCCTCCCCCAAGGTCTCGGATACCGTCGTCGAGCCCTACAACGCCACCCTCTC..CATCCACCAGCTGGTTGAGAACTCCGACGAGACCTTCTGCATTGACAACGAGGCTCTCTACGACATTTGCATGCGCACCCTCAAGTTGTCCAACCCCTCATACGGTGACTTGAACCACCTCGTCTCTGCCGTCATGTCTGGTGTCACGACTTGCCTGCGTTTCCCTGGTCAGCTGAACTCTGACCTCCGCAAGTTGGCTGTCAATATGGTACCATTCCCCCGTTTGCACTTCTTCATGGTCGGATTCGCCCCCCTGACCAGCCGTGGTGCCTACTCTTTCCGTGCTGTCACGGTCCCCGAGTTGACCCAGCAGATGTTCGACCCCAAGAACATGATGGCTGCTGCTGACTTCCGTAACGGCCGATACTTGACTTGCTCTGCTATCTTGTAAG...A.CC........CCGCCA...........TGTTCTAG...ACTACATT...........ATCCGTGAC.....TAACG.......TTTTA......TT....TT...C.....TA....GCCGTGGCAAGGTCTCCATGAAGGAGGTTGAGGACCAGATGCGACACGTCCAAAACAAGAACTCTTCTTACTTCGTCGAGTGGATTCCCAACAACATCCAGAATGTGCAAGGCCGGTTTCGCCGG.CGATGATGCTCCCAGGGCTGTTTTCCGTAAGT.......CTT...........CCTCT............CCCCTA...CTTGTCTTGCCCA...ACTCC.......GGCCCC.GC.TCG..TCCCT.TG....CCGCCT.......AGCTGCGGCTGGTCCA....ACAC.TTGAT.......TCCT.CT.TCTGAC.TTCTGTGAAC...AGC.TTCCATTGTCGGTCGTCCCCGTCACCATGGGTAAGT....TCATA....CCCCCTCG.........GTGGATATG.CCA.TCG.........CCTT.....TTCCGC....T.ACCTGC..AGA..CTTT...GACTGAC....ATCCTGCGC......C..CAGTATCATGATTGGTATGGGCCAGAAGGACTCGTA
>Xylaria_hoehnelii_YMJ2179
GATGACAGTGATCACTTCGGCAAGAAGCGATTGGACCTCGCTGGACCACTGCTGGCCAAGCTTTTCCGTAACATAGCTCGTCGGATGACGCAGGAAGTTTTGTCTCACCTAAAGCGAAGTATCGAACAAGGCAAGCAGTTCAATATTGCTCTGGCCGTTAAGTCCAACATCATTACCAACGGTCTCAAGTATTCGCTCGCCACAGGAAACTGGGGTGATCAGAAGAAGGCCATGAGCTCTACTGCAGGTGTCTCACAGGTTCTTAACCGATACACTTTTGCATCAACCCTGTCGCATTTGCGAAGAACAAATACGCCAGTAGGAAGAGATGGTAAGCTTGCTAAGCCACGGCAGCTTCACAACACGCATTGGGGTCTCGTTTGCCCTGCCGAGACACCCGAAGGCCAGGCCTGTGGTCTCGTCAAGAACCTCTCCCTCATGTGCTCCATCAGTGTTGGCACATCAACTGAGCCCATTGTTGACTACATGATCTCTCGCAACATGGAAGTTCTGGAGGAATACGAACCTCAGAGAAATCCTCACGCTACCAAGATATTTCTGAATGGCTCATGGATTGGCGTCCATCAAGATGCCAAGGCCCTCGTGAGGGATGTCCAACAGTTGCGTCGTTCAAACCAGATTCCTGCGGAAGTGTCGCTGATTAGGGATATTCGCGACCGGGAATTCAAAATCTTTTCGGACGCCGGTCGTGTCATGCGGCCGTTGTTTGTGGTTGAGCAAGAAGAGGATCCAGAGAAGGGCATACATCAGGGCCAGTTAGTCTTGACAAAAGACATAGTGCGGAGGCTTGAACTTGACCAGACCCTCCCACCTGGAAGTGACGAGTACTTTGGATGGCAAGGCCTAGTTCATGCCGGTGTCATCGAATACATGGATGCCGAGGAAGAAGAGACGGCGATGATCTGCATGACGCCCGAAGACTTGGAACTCTATCGGTTGGCCAAGCT.CGGCTAC...AATGTG...GATG.AGGAT...ACCAGTGAGACG.........CCCAACAAGCGTCTGAAGACTAAAATGAACCCAACTACTCACATGTATACCCATTGTGAAATCCACCC.AAGCATGCTTCTTGGTATATGT.GCCAGCATCATCCCTTTCCCCGACCACAACCAGGCAA.GTAT....CTC...CC....TC..GA....CCTATTT........CATAGT......TTGTTTTTTATTT.............ACTGA.CCA........TTATAA.......AAGTCTCCTCGAAACACA.TATCAATCAGCCATGGGCAAGCAAGCCATGGGAACATGCGTGAGATTGTAAGT.................................CT..........TCC...............................TCGTC....................CG.........TTTGTT....TACTT..T...G...CT..............A..CGA......GCTCTC......CC...CAAA............TTTCTTG.....CTACCCGAAG.......CC...........TGGG...ACGC.GTC.......GCCA.............CCC..............................................A....................................TCTA.TGC...........ACTC.................GCT........TC.....TCC.....TAGGA.............TGAAGCACGA...........CATGATGC....CCTAG...AAACACTA.......CAGACAGCTTGG..CC...A..TT................CGCGTCT............ATCAGG..ATGCC....AAGTCCTT......................TTT..............TAGAAT......TCA.....GCTAAC...CAT.GCGT.GCGGCGTTTCTGC..GT..ATAGGTTCACCTCCAAACCGGTCAGTGCGTAAGTT....TCT...CC.CCAAGACGTCTCC..CATCCTGCT.........GCTGCGG..C..............GA.............................CGCTGACA..CG...AT.AC.GA..TAGGGTAACCAAATTGGTGCTGCTTTCTGGCAGACCATCTCCGGCGAGCACGGTCTCGATGGCAATGGAGTGTA..AGT..TTA.....CAGCAA....TGATCA....AGAT...........................ACG......AGAC.............GGT........TTTA.....CTGACA.CA...AAGAAC...AGTTACAGTGGCACCTCTGAGCTCCAGCTGGAGCGCATGAGCGTCTACTTCAACGAGGT.ACGCG....AACTAC.............ATCAC..................GTCGATCTCA......T.TCCG................ATGACAAG..AT....ATTAA.......TGCT.......ATTCGAATGGTTTT....AGGGTGCTGGCAACAAATACGTCCCCCGCGCCGTCCTCGTCGACTTGGAGCCCGGTACCATGGATGCCGTCCGTGCTGGTCCTTTCGGCCAGCTCTTCCGCCCTGACAACTTCGTTTTCGGCCAGTCTGGTGCCGGAAACAACTGGGCCAAGGGTCACTACACCGAGGGTGCTGAGCTAGTCGACAACGTTCTCGACGTCGTCCGTCGTG.AGGCTGA.GGGCTGCGACTGCCTCCAGGGTTTCCAGATCACCCACTCGCTCGGTGGTGGTACTGGTGCTGGTATGGGTACTCTGTTGATCTCCAAGATCCGTGAGGAGTTCCCCGACCGTATGATGGCCACTTTCTCCGTCATGCCCTCCCCCAAGGTCTCGGATACCGTCGTCGAGCCCTACAACGCCACCCTCTC..CATCCATCAGCTGGTTGAGAACTCCGACGAGACCTTCTGCATTGACAACGAGGCTCTCTACGACATTTGCATGCGCACCCTCAAGTTGTCCAACCCCTCATACGGTGACTTGAACCACCTCGTCTCTGCCGTCATGTCCGGTGTCACGACTCGCCTGCGTTTCCCTGGTCAGCTGAACTCTGACCTCCGCAAGTTGGCTGTCAATATGGTACCATTCCCCCGCCTGCACTTCTTCATGGTCGGATTCGCCCCCCTGACCAGCCGTGGTGCCTACTCTTTCCGTGCTGTCACGGTCCCCGAGTTGACCCAGCAGATGTTCGACCCCAAGAACATGATGGCTGCTGCTGATTTCCGTAACGGCCGATACTTGACTTGCTCTGCTATCTTGTAAG...A.CC........CCGCCA...........TATTCTAG...ACTACATT...........ATCCGTGAC.....TAATG.......TTTTA......TT....TT...C.....TA....GCCGTGGCAAGGTCTCCATGAAGGAGGTTGAGGACCAGATGCGACACGTCCAGAACAAGAACTCCTCTTACTTCGTCGAGTGGATTCCCAACAACATCCAGAATGTGCAAGGCCGGTTTCGCCGG.CGATGATGCTCCCAGGGCTGTTTTCCGTAAGT.......CTT...........CCTCT............CCCCTA...CTTGTCTTGCCCA...ACTCC.......GGCCCC.GC.TCG..TCCCT.TG....CCGCCT.......AGCTGCGGCTGGTCCA....ACAC.TTGAT.......TCCT.CT.TCTGAC.TTCTGTGAAC...AGC.TTCCATTGTCGGTCGTCCCCGTCACCATGGGTAAGT....TCATA....CCCCCTCG.........GTGGATATG.CCA.TCG.........CCTT.....TTCCGC....T.ACCTGC..AGA..CTTT...GACTGAC....ATCCTGCGC......C..CAGTATCATGATTGGTATGGGCCAGAAGGACTCGTA
>Xylaria_hoehnelii_YMJ642
GATGACAGTGATCACTTCGGCAAGAAGCGATTGGACCTTGCTGGACCGCTGCTGGCCAAGCTTTTCCGTAACATAGCTCGTCGGATGACGCAGGAAGTTTTGTCTCACCTAAAGCGAAGTATCGAACAAGGCAAGCAGTTCAATATTGCTCTGGCCGTTAAGTCCAACATCATTACCAACGGTCTCAAGTATTCGCTCGCCACAGGAAACTGGGGTGATCAGAAGAAGGCCATGAGCTCTACTGCAGGTGTCTCACAGGTTCTTAACCGATACACTTTTGCATCAACCCTGTCGCATTTGCGAAGAACAAATACGCCAGTAGGAAGAGATGGTAAGCTTGCTAAGCCACGGCAGCTTCACAACACTCATTGGGGTCTCGTTTGCCCTGCCGAGACACCCGAAGGCCAGGCCTGTGGTCTCGTCAAGAACCTCTCCCTCATGTGCTCCATCAGTGTTGGCACATCAACTGAGCCCATTGTTGACTACATGATCTCTCGCAACATGGAAGTTCTGGAGGAATACGAACCTCAGAGAAATCCTCACGCTACCAAGATATTTCTGAACGGCTCATGGATTGGCGTCCATCAAGATGCCAAGGCCCTCGTGAGGGATGTCCAACAGTTGCGTCGTTCAAACCAGATTCCTGCGGAAGTGTCGCTGATTAGGGATATTCGCGACCGGGAATTCAAAATCTTTTCGGACGCCGGTCGTGTCATGCGGCCGTTGTTTGTGGTTGAGCAAGAAGAGGATCCAGAGAAGGGCATACATCAGGGCCAATTAGTCTTGACAAAAGACATAGTGCGGAGGCTTGAACTTGACCAGACCCTCCCACCTGGAAGTGACGAGTACTTTGGATGGCAAGGCCTAGTTCATGCCGGTGTCATCGAATACATGGATGCCGAGGAAGAAGAGACGGCGATGATCTGCATGACGCCCGAAGACTTGGAACTCTATCGGTTGGCCAAGCT.CGGCTAC...AATGTG...GATG.AGGAT...ACCAGTGAGACG.........CCCAACAAGCGTCTGAAGACTAAAATGAACCCAACTACTCACATGTATACCCATTGTGAAATCCACCC.AAGCATGCTTCTCGGTATATGC.GCCAGCATCATCCCTTTCCCCGACCACAACCAGGCAA.GTAT....CTC...CC....TC..GA....CCTATCT........CATAGT......TTGTTTTT.ATTT.............ACTGA.CCC........TCGTAA.......CAGTCTCCTCGAAACACA.TATCAATCAGCCATGGGCAAGCAAGCCATGGGAACATGCGTGAGATTGTAAGT.................................CT..........TCC...............................TCGTC....................CG.........TTTGTT....TACTT..T...G...CT..............A..CGA......GCTCTC......CC...CAAA............TTTCTTG.....CTACCCGAAG.......CC...........TGGG...ACGC.GTC.......GCCA.............CCC..............................................A....................................TCTG.TGC...........ACCC.................GCT........TC.....TCC.....CAGGA.............TGAAGCACGA...........CATGATGC....CCCAG...AAACACTG.......CAGACAGCTTGG..CC...A..TT................CGCGTCT............ATCAGG..ATGCC....AAGTCCTT......................TTT..............TAGAAT......TCA.....GCTAAC...CAT.GCGT.GCGGCGTTTCTGC..GT..ATAGGTTCACCTCCAAACCGGTCAGTGCGTAAGTT....TCT...CC.CCAAGACGTCTCC..CATCCTGCT.........GCTGCGG..C..............GA.............................CGCTGACA..CG...AT.AC.GA..TAGGGTAACCAAATTGGTGCTGCTTTCTGGCAGACCATCTCCGGCGAGCACGGTCTCGATGGCAATGGAGTGTA..AGT..TTA.....CAGCAA....TGATCA....AGAT...........................ACG......AGAC.............GGT........TTTA.....CTGACA.CA...AAGAAC...AGTTACAGTGGCACCTCTGAGCTCCAGCTGGAGCGCATGAGCGTCTACTTCAACGAGGT.ACGCG....AACTAC.............ATCAC..................GTCGATCTCA......T.TCCG................ATGACAAG..AT....ATTAA.......TTCT.......ATTCGAATGGTTTT....AGGGTGCTGGCAACAAATACGTCCCCCGCGCCGTCCTCGTCGACTTGGAGCCCGGTACCATGGATGCCGTCCGTGCTGGTCCATTCGGCCAGCTCTTCCGCCCTGACAACTTCGTTTTCGGCCAGTCTGGTGCCGGAAACAACTGGGCCAAAGGTCACTACACCGAGGGTGCTGAGCTAGTCGACAACGTTCTCGACGTCGTCCGTCGTG.AGGCTGA.GGGCTGCGACTGCCTCCAGGGTTTCCAGATCACCCACTCGCTCGGTGGTGGTACTGGTGCTGGTATGGGTACTCTGTTGATCTCCAAGATTCGTGAGGAGTTCCCCGACCGTATGATGGCCACTTTCTCCGTCATGCCCTCCCCCAAGGTCTCGGATACCGTCGTCGAGCCCTACAACGCCACCCTCTC..CATCCACCAGCTGGTTGAGAACTCCGACGAGACCTTCTGCATTGACAACGAGGCTCTCTACGACATTTGCATGCGCACCCTCAAGTTGTCCAACCCCTCATACGGTGACTTGAACCACCTCGTCTCTGCCGTCATGTCCGGTGTCACGACTTGCCTGCGTTTCCCTGGTCAGCTGAACTCTGACCTCCGCAAGTTGGCTGTCAATATGGTACCATTCCCCCGTCTGCACTTCTTCATGGTCGGATTCGCCCCCCTGACCAGCCGTGGTGCCTACTCTTTCCGTGCTGTCACGGTCCCCGAGTTGACCCAGCAGATGTTCGACCCCAAGAACATGATGGCTGCTGCTGACTTCCGTAACGGCCGATACTTGACTTGCTCTGCTATCTTGTAAG...A.CC........CCGCCA...........TATTCTAG...ACTACATT...........ATCCGTGAC.....TAACG.......TTTTA......TT....TT...C.....TA....GCCGTGGCAAGGTCTCCATGAAGGAGGTTGAGGACCAGATGCGACATGTCCAGAACAAGAACTCTTCTTACTTCGTCGAGTGGATTCCCAACAACATCCAGAATGTGCAAGGCCGGTTTCGCCGG.CGATGATGCTCCCAGGGCTGTTTTCCGTAAGT.......CTT...........CCTCT............CCCCTA...CTTGTCTTGCCCA...ACTCC.......GGCCCC.GC.TCG..TCCCT.TG....CCGCCT.......AGCTGCGGCTGGTCCA....ACAC.TTGAT.......TCCT.CT.TCTGAC.TTCTGTGAAC...AGC.TTCCATTGTCGGTCGTCCCCGTCACCATGGGTAAGC....TCATA....CCCCCTCG.........GTGGATATG.CCA.TCG.........CCTT.....TTCCGC....T.ACCTGC..AGA..CTTT...GACTGAC....ATCCTGCGC......C..CAGTATCATGATTGGTATGGGCCAGAAGGACTCGTA
>Xylaria_hoehnelii_YMJ643
GATGACAGTGATCACTTCGGCAAGAAGCGATTGGACCTCGCTGGACCACTGCTGGCCAAGCTTTTCCGTAACATAGCTCGTCGGATGACGCAGGAAGTTTTGTCTCACCTAAAGCGAAGTATCGAACAAGGCAAGCAGTTCAATATTGCTCTGGCCGTTAAGTCCAACATCATTACCAACGGTCTCAAGTATTCGCTCGCCACAGGAAACTGGGGTGATCAGAAGAAGGCCATGAGCTCTACTGCAGGTGTCTCACAGGTTCTTAACCGATACACTTTTGCATCAACCCTGTCGCATTTGCGAAGAACAAATACGCCAGTAGGAAGAGATGGCAAGCTTGCTAAGCCACGGCAGCTTCACAACACTCATTGGGGTCTCGTTTGCCCTGCCGAGACACCCGAAGGCCAGGCCTGTGGTCTCGTCAAGAACCTCTCCCTCATGTGCTCCATCAGTGTTGGCACATCAACTGAGCCCATTGTTGACTACATGATCTCTCGCAACATGGAAGTTCTGGAGGAATACGAACCTCAGAGAAATCCTCACGCTACCAAGATATTTCTGAACGGCTCATGGATTGGCGTCCATCAAGATGCCAAGGCCCTCGTGAGGGATGTCCAACAGTTGCGTCGTTCAAACCAGATTCCTGCGGAAGTGTCGCTGATTAGGGATATTCGCGACCGGGAATTCAAAATCTTTTCGGACGCCGGTCGTGTCATGCGGCCGTTGTTTGTGGTTGAGCAAGAAGAGGATCCAGAGAAGGGCATACATCAGGGCCAGTTAGTCTTGACAAAAGACATAGTGCGGAGGCTTGAACTTGACCAGACCCTCCCACCTGGAAGTGACGAGTACTTTGGATGGCAAGGCCTAGTTCATGCCGGTGTCATCGAATACATGGATGCCGAGGAAGAAGAGACGGCGATGATCTGCATGACGCCCGAAGACTTGGAACTCTATCGGTTGGCCAAGCT.CGGCTAC...AATGTG...GATG.AGGAT...ACCAGTGAGACG.........CCCAACAAGCGTCTGAAGACTAAAATGAACCCGACTACTCACATGTATACCCATTGTGAAATCCACCC.AAGCATGCTTCTTGGTATATGC.GCCAGCATCATCCCTTTCCCTGACCACAACCAGGCAA.GTAT....CCC...CC....TC..GA....CCCATTT........CATAGT......TTGTTTTTATTTT.............ACTGA.CCC........TTGTAA.......CAGTCTCCTCGAAACACA.TATCAATCAGCCATGGGCAAGCAAGCCATGGGAACATGCGTGAGATTGTAAGT.................................CT..........TCC...............................TCGTC....................CG.........TTTGTT....TACTT..T...G...CT..............A..CGA......GCTCTC......CC...CAAA............TTTCTTG.....CTACCCGAAG.......CC...........TGGG...ACGC.GTC.......GCCA.............CCC..............................................A....................................TCTA.TGC...........ACCC.................GCT........TC.....TCC.....CAGGA.............CGAAGCACGA...........CATGATGC....CCCAG...AAACACTA.......CAGACAGCTTGG..CC...A..TT................CGCGTCT............ATCAGG..ATGCC....AAGTCCTT......................TTT..............TAGAAT......TCA.....GCTAAC...CAT.GCGT.GCGGCGTTTCTGC..GT..ATAGGTTCACCTCCAAACCGGTCAGTGCGTAAGTT....TCT...CC.CCAAGACGTCTTC..CATTCTGCT.........ACTACGG..C..............GA.............................CGCTGACA..CG...AT.AC.GA..CAGGGTAACCAAATTGGTGCTGCTTTCTGGCAGACCATCTCCGGCGAGCACGGTCTCGATGGCAATGGAGTGTA..AGT..TTA.....CAGCGA....TGATCA....AGAT...........................ACG......AGAC.............GGT........TTTA.....CTGACG.CA...AAGAAC...AGTTACAGTGGCACCTCTGAGCTCCAGCTGGAGCGCATGAGCGTCTACTTCAACGAGGT.ACGCG....AACTAC.............ATCAC..................ATCGATCTCA......G.TCCG................ATGGCAAG..AT....ATTAA.......TGCT.......ATTCGAATGGTTTT....AGGGTGCTGGCAACAAATACGTCCCCCGCGCCGTCCTCGTCGACTTGGAGCCCGGTACCATGGATGCCGTCCGTGCTGGTCCTTTCGGCCAGCTCTTCCGCCCTGACAACTTCGTTTTCGGCCAGTCTGGTGCCGGAAACAACTGGGCCAAAGGTCACTACACCGAGGGTGCCGAGCTAGTCGACAACGTTCTCGACGTCGTCCGTCGTG.AGGCTGA.GGGCTGCGACTGCCTCCAGGGTTTCCAGATCACCCACTCGCTCGGTGGTGGTACTGGTGCTGGTATGGGTACTCTGTTGATCTCCAAGATCCGTGAGGAGTTCCCCGACCGCATGATGGCCACTTTCTCCGTCATGCCCTCCCCCAAGGTCTCGGATACCGTCGTCGAGCCCTACAACGCCACCCTCTC..CATCCACCAGCTGGTTGAGAACTCCGACGAGACCTTCTGCATTGACAACGAGGCTCTCTACGACATTTGCATGCGCACCCTCAAGTTGTCCAACCCCTCATACGGTGACTTGAACCACCTCGTCTCTGCCGTCATGTCCGGTGTCACGACTTGCCTGCGTTTCCCTGGTCAGCTGAACTCTGACCTCCGCAAGTTGGCTGTCAATATGGTACCATTCCCCCGTCTGCACTTCTTCATGGTCGGATTCGCCCCCCTGACCAGCCGTGGTGCCTACTCTTTCCGTGCTGTCACGGTCCCCGAGTTGACCCAGCAGATGTTCGACCCCAAGAACATGATGGCTGCTGCTGACTTCCGTAACGGCCGATACTTGACTTGCTCTGCTATCTTGTAAG...A.CC........CCGCCA...........TATTCTAG...ACTGCATT...........ATCCGTGAC.....TAACG.......TTTTA......TT....TT...C.....TA....GCCGTGGCAAGGTCTCCATGAAGGAGGTTGAGGACCAGATGCGACACGTCCAGAACAAGAACTCTTCTTACTTCGTCGAGTGGATTCCCAACAACATCCAGAATGTGCAAGGCCGGTTTCGCCGG.CGATGATGCTCCCAGGGCTGTTTTCCGTAAGT.......CTT...........CCTCT............CCCCTA...CTTGTCTTGCCCA...ACTCC.......GGCCCC.GC.TCG..TCCCT.TG....CCGCCT.......AGCTGCGGCTGGTCCA....ACAC.TTGAT.......TCCT.CT.TCTGAC.TTCTGTGAAC...AGC.TTCCATTGTCGGTCGTCCCCGTCACCATGGGTAAGT....TCATA....CCCCCTCG.........GTGGATATG.CCA.TCG.........CCTT.....TTCCGC....T.ACCTGC..AGA..CTTT...GACTGAC....ATCCTGCGC......C..CAGTATCATGATTGGTATGGGCCAGAAGGACTCGTA
>Xylaria_intraflava
GATGACAGTGATCACTTCGGCAAGAAGCGATTGGACCTTGCCGGCCCTCTGCTAGCCAAACTCTTCCGTAACATCGTTCGTCGCATGACGCAGGAGGTATTATCACACCTAAAGCGAAGTATCGAGCAAGGCAAACAGTTTAATATTGCGCTGGCCGTCAAGTCGAACATAATTACAAGCGGCCTGAAATATTCACTAGCTACTGGAAACTGGGGTGATCAGAAGAAGGCCATGAGCTCTACCGCCGGCGTTTCGCAGGTTCTGAACCGATACACATTCGCGTCTACCCTATCACATTTGCGAAGAACGAATACACCAGTCGGCAGAGACGGTAAGCTCGCCAAGCCACGGCAGCTTCACAACACTCACTGGGGTCTCGTCTGCCCGGCCGAGACGCCCGAGGGTCAGGCCTGCGGCCTGGTCAAGAATCTGTCTTTAATGTGCTCTATCAGTGTTGGGACGTCGACCGAACCTATCGTAGACTACATGATCTCTCGTAACATGGAAGTTCTTGAAGAATACGAGCCCCAAAGATACCCGCATGCCACCAAGATATTCCTCAATGGATCTTGGATTGGTGTTCATCAAGATGCCAAAGCACTGGTAAGGGACGTTCAACAACTGCGCCGTACTAACCAGATTCCAGCTGAGGTGTCCTTGGTTCGAGACATTCGTGATCGTGAATTCAAGATCTTCTCGGATGCCGGCCGTGTCATGCGGCCCTTATTTGTGGTCGAGCAAGAGGATGATCCTGACAAGGACACTAGAAAGGGGTCACTAGTCTTGACTAAAGACATAGTCCGGAGACTTGAGATTGACCAAACCCTCCCGCCTGGAAGCGATGAGTATTTTGGGTGGCAGGGCTTAGTTCATGCTGGTGTCATCGAATATATGGATGCCGAAGAAGAAGAGACGGCTATGATTTGCATGACTCCCGAGGATCTAGAGCTTTATCGACTGGCCAAGTT.AGGCTAC...AACGTC...GACG.AAGAT...ACCAGCGAGACT.........CCTAATAAGCGGTTAAAGACCAAGATAAACCCAACTACTCATATGTACACTCACTGCGAAATTCACCC.GAGTATGCTTCTCGGCATTTGC.GCGAGTATCATCCCTTTCCCTGATCACAACCAGGTAA.GTTG....CTC...CC....GC...A....TCCATTT........CATGGC......CG.........TT.............ATTAA.CCC........CAGCA........CAGTCGCCGCGAAATACG.TACCAGTCAGCTATGGGCAAGCAAGCCATGGGAACATGCGTGAGATTGTAAGT.................................CT..........GCC...................................................................TTTGTT....TACTT..T...GTAACCCC...........AT..CAA......GCTGTG......CC....AAT............TTTCTTG.....CTGCCCGAAT.......CCC..........TGG....ACGC.GTC.......TCCA.............CCCG................................TCCATCCAGC..TA....................................CCTA.TAC...........ACAA.................GCT........TT.....TTC.....CATAT.............CAATCCAAGA...........GATGGTTC....CCCCT...CAACACTA.......TGGCTAGCTTTA..CC...CTCCC................TCCGTCT............GCAAGG..CTACGTAA.AATTTATTT.....................TGT..............TGGAAC......TCA.....GCTGAC...CGT.GTTT....GCGTTTCTGC..GTTTGTAGGTTCACCTCCAAACCGGCCAATGCGTAAGTC....GCG...CC.CCGAGATGCTCAC....CTCGACG.........ACCACGG..C..............AAA.........GGTTTCCC.........GGCACTCACA..CA...TT.AC.GA..TAGGGTAACCAAATCGGTGCTGCTTTCTGGCAGACCATCTCTGGCGAGCATGGCCTTGACGGCAATGGCGTGTA..TGT..ATA.....GGACTTCTTCTGATCA....GGGAG........................CAACG......AAAC.............GGG........TTGA.....CTGACA.GAT.CGTAAAC...AGTTACAGCGGCACCTCTGAGCTCCAGCTGGAGCGCATGAGCGTGTATTTCAACGAGGT.ACGCA....AATTA..............ACCAC..................GTCGGTCTCA......G.TTTGAGG.............AAAACATC..AT.....TTAA.......CACT.......ATTGGCATTCTTT.....AGGGCGCAAACAACAAGTACGTCCCCCGTGCTGTCCTCGTCGATCTGGAGCCCGGCACCATGGATGCCGTCCGTGCCGGTCCTTTCGGTCAGCTCTTCCGACCCGACAACTTCGTCTTCGGTCAGTCTGGTGCCGGCAACAACTGGGCCAAGGGTCACTACACTGAGGGTGCTGAGCTGGTCGACAACGTTCTCGATGTCGTCCGTCGCG.AGGCTGA.GGGCTGCGACTGCCTCCAGGGTTTCCAGATCACCCACTCGCTCGGTGGCGGTACCGGTGCAGGTATGGGTACGCTGCTGATCTCCAAGATCCGCGAGGAGTTCCCCGACCGCATGATGGCCACTTTCTCCGTCATGCCCTCTCCCAAGGTCTCGGATACCGTCGTCGAGCCGTACAATGCCACCCTCTC..CGTCCACCAGTTGGTCGAGAACTCTGATGAGACCTTCTGCATCGACAACGAGGCTCTATACGACATCTGCATGCGCACCCTGAAGCTATCCAACCCCTCGTACGGTGACTTGAATCACCTCGTTTCCGCTGTTATGTCCGGCGTCACCACTTGCCTGCGATTCCCTGGCCAGCTCAACTCGGACCTGCGCAAGTTGGCTGTGAATATGGTGCCCTTCCCCCGTCTGCACTTCTTCATGGTCGGCTTCTCTCCTCTCACCAGCCGTGGTGCTTACTCTTTCCGTGCTGTCACGGTTCCCGAGTTGACCCAGCAGATGTTCGACCCTAAGAACATGATGGCTGCCGCCGACTTCCGTAACGGTCGTTACCTGACCTGCTCTGCTATCTTGTAAG...AACCTA......CCTTCC....TATATT.TCTTCTTG.....TACATT.............TTGTGAC.....TAACT.......CTGTG......CT....CTTCGC.....TA....GCCGTGGCAAAGTTTCCATGAAGGAGGTTGAGGACCAGATGCGACACGTCCAGAACAAGAACTCAGCTTACTTTGTCGAGTGGATTCCCAACAACATCCAGAATGTGCAAGGCCGGTTTCGCCGG.TGATGATGCTCCCCGGGCTGTTTTCCGTAAGT.......CTT...........CCCCC............TACT......TAGCCTTGCCCA...ACACC.......GGCCCC.GC.TTG...GCCT.GG....CCC..........AGTTGCGGCTCATTCT....GGCG.TCGAT.......TCTT.CT.TCTGAC.TACTTCACAC...AGC.GTCCATTGTCGGTCGTCCCCGTCATCATGGGTAAGT....ACATG....TCCC..TA.........GTGGATAAG.CCGCTAA.........GATT.........GC....A.ATT..C..TGGA.CGTC...TGCTGAC....TGCCCACCC......TT.CAGTATCATGATCGGTATGGGCCAGAAGGACTCGTA
>Xylaria_subintraflava
GATGACAGTGATCACTTCGGCAAGAAGCGATTGGACCTTGCCGGTCCTCTGCTAGCCAAACTCTTCCGAAACATCGTCCGTCGGATGACCCAGGAGGTATTATCACACCTAAAGCGAAGTATCGAGCAGGGCAAGCAGTTTAACATTGCGCTGGCTGTCAAGTCGAACATAATTACAAGCGGCCTGAAATATTCGCTAGCTACAGGAAACTGGGGTGATCAGAAGAAGGCCATGAGCTCTACCGCCGGCGTTTCACAGGTTCTAAATCGATACACATTCGCGTCCACCCTGTCGCATTTGCGAAGAACGAATACACCAGTGGGCAGAGACGGTAAGCTCGCAAAGCCACGACAGCTTCACAACACCCACTGGGGTCTCGTCTGCCCGGCCGAGACGCCCGAAGGTCAGGCATGTGGCCTGGTCAAAAATCTATCTTTAATGTGCTCTATCAGTGTTGGGACGTCGACAGAACCGATCGTAGATTACATGATCTCTCGCAACATGGAAGTTTTGGAGGAATACGAGCCCCAAAGGTACCCCAATGCCACCAAGATATTCCTCAACGGATCTTGGATTGGCGTTCATCAAGATGCGAAGGCACTCGTAAGGGACGTTCAACAATTGCGCCGAACCAACCAGATTCCAGCTGAAGTGTCCTTGGTTCGAGACATTCGTGATCGCGAATTCAAGATCTTCTCGGATGCCGGCCGTGTCATGCGGCCCTTATTTGTGGTCGAGCAAGAGGATGATAATGACAAGGGCATATCAAAAGGCTCACTAGTCTTGACTAAAGACATAGTCCGCAGACTTGAGATTGACCAGACCCTCCCACCTGGAAGTGATGAGTATTTTGGATGGCAGGGCTTAGTTCATGCTGGTGTCATTGAATATATGGATGCCGAAGAAGAAGAGACGGCTATGATTTGCATGACCCCCGAGGATCTAGAGCTTTATCGACTGGCCAAGTT.AGGTTAC...AACGTC...GACG.AAGAT...ACCAGCGAGACC.........CCTAATAAGCGGTTAAAGACCAAGATGAACCCAACTACTCATATGTACACGCACTGCGAAATTCACCC.AAGTATGCTTCTCGGCATTTGC.GCGAGTATCATCCCTTTCCCTGATCATAACCAGGTAG.GTTG....CCC..CCCCCCCCCG.GG....TCTATTG........TGTAGC......CA.........TT.............ATTGA.CCC........CATCG........CAGTCTCCTCGAAACACG.TACCAGTCAGCTATGGGCAAGCAAGCCATGGGAACATGCGTGAGATTGTAAGT.................................CT..........GCC...................................................................TTTGTT....TACTT..T...GCAACCTC...........AT..CAA......GCTGCG......TC....AAT............TTTCTTG.....CTGCCCGAAT.......TCC..........TGG....ACGC.GTC.......TCCA.............CCCTG...............................TCCATCCAGC..TA................................TATACCTA...C...........ACAA.................GCT........TC.....TTG.....CTGTT.............CAATCCAGGA...........GAGGG................AACACCA.......CAGCTAGCTTTG..CC...A....................TCCGTTT............GCGAGG..CTACGAAAAAAAAAATATTT...................TGT..............TAGAAT......TCA.....GCTGAC...CGT.GTTT....GCGTTT..........GTAGGTTCACCTCCAAACCGGCCAATGCGTAAGTC....GCG...CC.CTGAGACTTCGAT....CTCGACG.........ACCACGG..C..............AAA.........GCTTTCCC.........GGGACTCACA..CA...TT.AC.GA..TAGGGTAACCAAATCGGTGCTGCTTTCTGGCAGACCATCTCCGGCGAGCATGGCCTTGACAGCAATGGCGTGTA..TGT..ATA.....CGACTTCT...ATTCAATCAGGGAA........................CAACG......AAGC.............GGT........TTGA.....CTGACA.GAT.TGGAAAT...AGTTACAGCGGCACCTCTGAGCTCCAGCTGGAGCGCATGAGCGTGTATTTCAATGAGGT.ACGCG....AACTA..............GCCAC..................GTCGGTCTCA......A.TTTGATG.............GAAACATC..AT.....CTAA.......CGCT.......ATTGGCATTCTGT.....AGGGCGCCCAGAACAAGTATGTCCCCCGTGCTGTCCTCGTCGATCTGGAGCCCGGTACCATGGATGCCGTCCGCGCCGGTCCTTTCGGTCAGCTCTTCCGACCCGACAACTTTGTCTTCGGTCAGTCTGGTGCCGGCAACAACTGGGCCAAGGGTCACTACACTGAGGGCGCTGAGCTGGTCGACAACGTTCTCGATGTCGTCCGTCGCG.AGGCTGA.GGGCTGTGACTGCCTCCAGGGTTTCCAGATCACCCACTCGCTTGGTGGCGGTACCGGTGCCGGTATGGGTACGCTGTTGATTTCCAAGATCCGCGAGGAGTTCCCTGACCGCATGATGGCCACTTTCCCCGTCATGCCCTCTCCCAAGGTCTCGGATACCGTCGTCGAGCCGTACAATGCTACCCTCTC..CGTCCACCAGTTGGTCGAGAACTCTGATGAGACCTTCTGCATCGACAACGAGGCTCTGTATGACATCTGCATGCGCACCCTGAAGCTGTCCAACCCCTCGTATGGTGACTTGAACCACCTCGTCTCCGCTGTCATGTCCGGCGTCACCACTTGCCTGCGTTTCCCCGGCCAGCTCAACTCGGACCTGCGCAAGTTGGCCGTGAACATGGTGCCCTTCCCTCGTCTGCACTTCTTCATGATCGGCTTCTCTCCTCTCACCAGCCGTGGTGCTTACTCTTTCCGTGCTGTCACGGTTCCCGAGTTGACCCAGCAGATGTTCGACCCCAAGAACATGATGGCTGCTGCCGACTTCCGTAACGGTCGTTACCTGACCTGCTCTGCTCTCTTGTAAG...AACCTA......GCAACC....CATATT.TCTACTTG.....CACGGT.............CTATGAC.....TAACT.......CTGTG....TGCT....CTTTGC.....TA....GCCGTGGCAAGGTTTCCATGAAGGAGGTCGAGGACCAGATGAGACACGTCCAGAACAAGAACTCATCTTACTTCGTCGAGTGGATTCCCAACAACATCCAGAATGTGCAAGGCCGGTTTCGCCGG.TGATGATGCTCCCCGGGCTGTTTTCCGTAAGT.......CTT...........CCCCG............TACT......TAGCCTTGCCCA...ACGCC.......GGCCCC.AC.TTG...TCCT.TG....CCC..........AGTTGCGGCTCATTCT....GCTG.TCGATT......TCTT.CT.TCTGAC.TACTTCGCAC...AGC.GTCCATTGTCGGTCGTCCCCGTCATCATGGGTAAGT....ACATG....GCCCC.C..........GTGGATAAG.CCGCTGC.........ACTT.........GC....A.ATT..C..TGGA.CGTC...CGCTGAT....CGCCTACCC......C..CAGTATCATGATCGGTATGGGCCAGAAGGACTCGTA
>Xylaria_insignifurcata_YMJ1198
GATGACAGTGATCACTTCGGAAAGAAGCGATTGGACCTTGCTGGACCCCTACTCGCCAAACTTTTTCGTAACATAGTTCGTCGAATGACCCAAGAGGTCTTGTCACATCTAAAGCGAAGTATCGAGCAAGGCAAGCAGTTCAATATTGCTCTGGCGGTTAAGTCCAATATCATTACGAGCGGACTGAAATATTCGCTCGCCACTGGAAACTGGGGCGATCAGAAAAAGGCCATGAGCTCTACTGCAGGTGTTTCACAGGTCTTGAACCGATACACGTTTGCATCTACCCTATCACATTTGCGAAGAACCAATACGCCAGTAGGCAGAGACGGGAAGCTTGCTAAACCGCGGCAACTGCACAATACCCACTGGGGTCTTGTCTGCCCGGCCGAAACCCCCGAAGGCCAGGCTTGTGGTCTGGTCAAAAATTTGTCTCTCATGTGCTCCATCAGCGTCGGCACTTCTACAGAGCCTATCGTTGATTATATGATATCCCGGAACATGGAAGTTCTGGAGGAATATGAACCTCAGAGATACCCTAACGCTACAAAGATCTTTCTCAACGGATCATGGATTGGTGTCCATCAAGATGCAAAGTCACTCGTGAGGGATGTTCAACAGCTACGCCGAACAAATCAGATTCCGGCAGAAGTGTCCTTAGTCCGGGATATTCGTGATCGCGAATTTAAGATCTTCTCAGACGCCGGTCGTGTTATGCGACCCTTATTTGTCGTCGAGCAGGACGACGACAACGAGAAGGGCGTACATAAGGGCTCGCTAGCCTTGACAAAAGATATAGTCCGGAGGCTGGAGATCGACCAGACCCTTCCACCCGGAAGCGACGACTATTTCGGATGGAGAGGGCTAGTCCATGCTGGTGTCGTTGAATATATGGATGCCGAGGAAGAAGAGACGGCCATGATTTGCATGACTCCTGAAGACTTGGAACTTTACCGATTAGCCAAGCT.GGGCTTC...AATGTC...GACG.AAGAC...ACTAGCGAGACG.........CCCAACAAGCGATTGAAGACAAAGATCAATCCCACTACACACATGTACACCCACTGCGAGATTCACCC.GAGTATGCTTCTCGGCATTTGC.GCCAGTATAATACCTTTCCCCGATCACAATCAAGTAA.GTG.....TTG...CT......GCGA....TCTATTT........CATGG.......CCA........TT.............ATTGA.CCC.......C.TTCA........TAGTCTCCTCGTAACACC.TACCAGTCAGCCATGGGCAAGCAAGCCATGGGAACATGCGTGAGATTGTAAGT.................................TG..........CCC...............................TCGCC....................CCTC.........TGTT....TACTT.TT...GCGGCCCC...........AT..CAA......GCTCCG......GC....AAT............TTTCTTG.....CGGCCTGATA.......CCC..........TGA....ACGC.GTC.......TCCA.............CCC.......................................CTCC..AT....................................ACTA.TAC...........ACAA.................ACA........TC.....ATC.....CAGAGCA.............GATGACAA...........GCTGGTTC....CCAAT...AAACACCA.......CAGCT.....AG..CCT.CACCGC................CCAGCCT............ACGAGC..ATAC.....AGTCCATTC.....................CAT..............TCGAAT.......CA....AGCTAAC...CGT.G.TT...TGTG.TGCTGCT.GTCCATAGGTTCACCTCCAAACCGGCCAATGCGTAAGTC....GCT...CC.CCGATATG..........GCCACC.........CCCACGA..C..............GGTGG...CGAAAGTTTCGC.........AAGGCTCACGCAAC...AT....GA..TAGGGTAACCAAATCGGTGCTGCTTTCTGGCAGACTATCTCTGGCGAGCACGGTCTCGACGGCAGTGGTGTGTA..CGTA.TAT.....GCGCTATA...TTTCA....ATTCATACA..CCACA.............CGCGG......ATGT.............GGCGAAAAA.GTCGA.....CTAATA.GAT.TGGAAAC...AGCTACAGCGGCACCTCTGACCTCCAGCTGGAGCGCGTGAGCGTCTACTTCAACGAGGT.ACGCG....AAAAA...............TAGC..................CTCGTTTTCG......T.TTCGACG...............AAAACACCAC....ACTAA.......CACC.......ATCGGAATCCTTC.....AGGGCGCAGGCAACAAGTATGTTCCCCGCGCGGTTCTCGTCGATTTGGAGCCCGGCACTATGGATGCTGTCCGTGCCGGTCCTTTCGGTCAGCTCTTCCGACCCGACAACTTTGTCTTCGGCCAGTCCGGTGCCGGCAACAACTGGGCCAAGGGTCACTACACCGAGGGTGCAGAGCTAGTCGACAACGTTCTCGATGTAGTTCGCCGCG.AGGCTGA.GGGCTGCGACTGCCTTCAGGGTTTCCAGATCACCCACTCTCTTGGTGGTGGTACCGGTGCCGGTATGGGAACCTTGTTGATCTCCAAGATTCGTGAGGAGTTCCCCGACCGCATGATGGCCACTTTCTCCGTTATGCCCTCTCCCAAGGTCTCGGATACCGTCGTCGAGCCGTACAATGCCACCCTCTC..CGTCCACCAGCTGGTCGAGAACTCCGACGAGACCTTCTGCATTGACAACGAGGCCTTGTACGACATCTGCATGCGCACATTGAAGCTATCCAACCCCTCGTATGGTGACCTGAACTACCTGGTCTCCGCTGTCATGTCCGGTGTCACTACTTGCTTGCGTTTCCCTGGTCAGCTGAACTCCGATCTGCGCAAGTTGGCTGTCAATATGGTACCCTTCCCTCGTCTGCACTTCTTCATGGTGGGCTTTGCTCCTCTCACCAGCCGTGGTGCCTACTCATTCCGTGCTGTCACGGTTCCTGAATTGACCCAGCAAATGTTCGACCCCAAGAACATGATGGCTGCTGCTGACTTCCGTAACGGCCGCTACCTCACTTGCTCTGCTATCTTGTAAG...GAT.........CTACT......CCTCTCCCTTTCGC...ATGGCCCA...............GTAC......TAACT.......TGGTG......CT....CTTTAC.....TA....GCCGTGGCAAGGTTTCCATGAAGGAGGTTGAGGACCAGATGCGACAGGTTCAGAACAAGAACTCTTCTTACTTCGTAGAGTGGATTCCCAACAACATCCAGAATGTGCAAGGCCGGTTTCGCCGG.TGATGATGCTCCCCGGGCTGTTTTCCGTAAGT.......CTT...........CCT...............GCTT......AGCCTTGCCCA...ACCCC.......GGCCCC.GC.TCG..TGTCT.TG....CCA..........AGCTGCGGCTCGGCCTTG....TT.TCGAT.......TCAT.CC.TCTGAC.CTCCGCGCAC...AGC.ATCGATTGTCGGTCGACCCCGTCATCATGGGTAAGT....ACATG....TTCCCTC.....................CG.TCG.........CTAT........TG.....ACATTTTG..AACG.TCC.....GCTCAT....TGTCTGCTC......C..TAGTATCATGATTGGTATGGGCCAGAAGGACTCGTA
>Xylaria_insignifurcata_YMJ650
GATGACAGTGATCACTTCGGAAAGAAGCGATTGGACCTTGCTGGACCCCTACTCGCCAAACTTTTTCGTAACATAGTTCGTCGAATGACCCAAGAGGTCTTGTCACATCTAAAGCGAAGTATCGAGCAAGGCAAGCAGTTCAATATTGCTCTGGCGGTTAAGTCCAATATCATTACGAGCGGACTGAAATATTCGCTCGCCACTGGAAACTGGGGCGATCAGAAAAAGGCCATGAGCTCTACTGCAGGTGTTTCACAGGTCTTGAACCGATACACGTTTGCATCTACCCTATCACATTTGCGAAGGACCAATACGCCAGTAGGCAGAGACGGGAAGCTTGCTAAACCGCGGCAACTGCACAATACCCACTGGGGTCTTGTCTGCCCGGCCGAAACCCCCGAAGGCCAGGCTTGTGGTCTGGTCAAAAATTTGTCTCTCATGTGCTCCATCAGCGTCGGCACTTCTACAGAGCCTATCGTTGATTATATGATATCCCGGAACATGGAAGTTCTGGAGGAATATGAACCTCAGAGATACCCTAACGCTACAAAGATCTTTCTCAACGGATCATGGATTGGTGTCCATCAAGATGCAAAGTCACTCGTGAGGGATGTTCAACAGCTACGCCGAACAAATCAGATTCCGGCAGAAGTGTCCTTAGTCCGGGATATTCGTGATCGCGAATTTAAGATCTTCTCAGACGCCGGTCGTGTTATGCGACCCTTATTTGTCGTCGAGCAGGACGACGACAACGAGAAGGGCGTACATAAGGGCTCGCTAGCCTTGACAAAAGATATAGTCCGGAGGCTGGAGATCGACCAGACCCTTCCACCCGGAAGCGACGACTATTTCGGATGGAGAGGGCTAGTCCATGCTGGTGTCGTTGAATATATGGATGCCGAGGAAGAAGAGACGGCCATGATTTGCATGACTCCTGAAGACTTGGAACTTTACCGATTAGCCAAGCT.GGGCTTC...AATGTC...GACG.AAGAC...ACTAGCGAGACG.........CCCAACAAGCGATTGAAGACAAAGATCAATCCCACTACACACATGTACACCCACTGCGAGATTCACCC.GAGTATGCTTCTCGGCATTTGC.GCCAGTATAATACCTTTCCCCGATCACAATCAAGTAA.GTG.....TTG...CT......GCGA....TCTATTT........CATGG.......CCA........TT.............ATTGA.CCC.......C.TTCA........TAGTCTCCTCGTAACACC.TACCAGTCAGCCATGGGCAAGCAAGCCATGGGAACATGCGTGAGATTGTAAGT.................................TG..........CCC...............................TCGCC....................CCTC.........TGTT....TACTT.TT...GCGGCCCC...........AT..CAA......GCTCCG......GC....AAT............TTTCTTG.....CGGCCTGATA.......CCC..........TGA....ACGC.GTC.......TCCA.............CCC.......................................CTCC..AT....................................ACTA.TAC...........ACAA.................ACA........TC.....ATC.....CAGAGCA.............GATGACAA...........GCTGGTTC....CCAAT...AAACACCA.......CAGCT.....AG..CCT.CACCGC................CCAGCCT............ACGAGC..ATAC.....AGTCCATTC.....................CAT..............TCGAAT.......CA....AGCTAAC...CGT.G.TT...TGTG.TGCTGCT.GTCCATAGGTTCACCTCCAAACCGGCCAATGCGTAAGTC....GCT...CC.CCGATATG..........GCCACC.........CCCACGA..C..............GGTGG...CGAAAGTTTCGC.........AAGGCTCACGCAAC...AT....GA..TAGGGTAACCAAATCGGTGCTGCTTTCTGGCAGACTATCTCTGGCGAGCACGGTCTCGACGGCAGTGGTGTGTA..CGTA.TAT.....GCGCTATA...TTTCA....ATTCATACA..CCACA.............CGCGG......ATGT.............GGCGAAAAA.GTCGA.....CTAATA.GAT.TGGAAAC...AGCTACAGCGGCACCTCTGACCTCCAGCTGGAGCGCGTGAGCGTCTACTTCAACGAGGT.ACGCG....AAAAA...............TAGC..................CTCGTTTTCG......T.TTCGACG...............AAAACACCAC....ACTAA.......CACC.......ATCGGAATCCTTC.....AGGGCGCAGGCAACAAGTATGTTCCCCGCGCGGTTCTCGTCGATTTGGAGCCCGGCACTATGGATGCTGTCCGTGCCGGTCCTTTCGGTCAGCTCTTCCGACCCGACAACTTTGTCTTCGGCCAGTCCGGTGCCGGCAACAACTGGGCCAAGGGTCACTACACCGAGGGTGCAGAGCTAGTCGACAACGTTCTCGATGTAGTTCGCCGCG.AGGCTGA.GGGCTGCGACTGCCTTCAGGGTTTCCAGATCACCCACTCTCTTGGTGGTGGTACCGGTGCCGGTATGGGAACCTTGTTGATCTCCAAGATTCGTGAGGAGTTCCCCGACCGCATGATGGCCACTTTCTCCGTTATGCCCTCTCCCAAGGTCTCGGATACCGTCGTCGAGCCGTACAATGCCACCCTCTC..CGTCCACCAGCTGGTCGAGAACTCCGACGAGACCTTCTGCATTGACAACGAGGCCTTGTACGACATCTGCATGCGCACATTGAAGCTATCCAACCCCTCGTATGGTGACCTGAACTACCTGGTCTCCGCTGTCATGTCCGGTGTCACTACTTGCTTGCGTTTCCCTGGTCAGCTGAACTCCGATCTGCGCAAGTTGGCTGTCAATATGGTACCCTTCCCTCGTCTGCACTTCTTCATGGTGGGCTTTGCTCCTCTCACCAGCCGTGGTGCCTACTCATTCCGTGCTGTCACGGTTCCTGAATTGACCCAGCAAATGTTCGACCCCAAGAACATGATGGCTGCTGCTGACTTCCGTAACGGCCGCTACCTCACTTGCTCTGCTATCTTGTAAG...GAT.........CTACT......CCTCTCCCTTTCGC...ATGGCCCA...............GTAC......TAACT.......TGGTG......CT....CTTTAC.....TA....GCCGTGGCAAGGTTTCCATGAAGGAGGTTGAGGACCAGATGCGACAGGTTCAGAACAAGAACTCTTCTTACTTCGTAGAGTGGATTCCCAACAACATCCAGAATGTGCAAGGCCGGTTTCGCCGG.TGATGATGCTCCCCGGGCTGTTTTCCGTAAGT.......CTT...........CCT...............GCTT......AGCCTTGCCCA...ACCCC.......GGCCCC.GC.TCG..TGTCT.TG....CCA..........AGCTGCGGCTCGGCCTTG....TT.TCGAT.......TCAT.CC.TCTGAC.CTCCGCGCAC...AGC.ATCGATTGTCGGTCGACCCCGTCATCATGGGTAAGT....ACATG....TTCCCTC.....................CG.TCG.........CTAT........TG.....ACATTTTG..AACG.TCC.....GCTCAT....TGTCTGCTC......C..TAGTATCATGATTGGTATGGGCCAGAAGGACTCGTA
>Xylaria_insignifurcata_YMJ649
GATGACAGTGATCACTTCGGAAAGAAGCGATTGGACCTTGCTGGACCCCTACTCGCCAAACTTTTTCGTAACATAGTTCGTCGAATGACCCAAGAGGTCTTGTCACATCTAAAGCGAAGTATCGAGCAAGGCAAGCAGTTCAATATTGCTCTGGCGGTTAAGTCCAATATCATTACGAGCGGACTGAAATATTCGCTCGCCACTGGAAACTGGGGCGATCAGAAAAAGGCCATGAGCTCTACTGCAGGTGTTTCACAGGTCTTGAACCGATACACGTTTGCATCTACCCTATCACATTTGCGAAGGACCAATACGCCAGTAGGCAGAGACGGGAAGCTTGCTAAACCGCGGCAACTGCACAATACCCACTGGGGTCTTGTCTGCCCGGCCGAAACCCCCGAAGGCCAGGCTTGTGGTCTGGTCAAAAATTTGTCTCTCATGTGCTCCATCAGCGTCGGCACTTCTACAGAGCCTATCGTTGATTATATGATATCCCGGAACATGGAAGTTCTGGAGGAATATGAACCTCAGAGATACCCTAACGCTACAAAGATCTTTCTCAACGGATCATGGATTGGTGTCCATCAAGATGCAAAGTCACTCGTGAGGGATGTTCAACAGCTACGCCGAACAAATCAGATTCCCGCAGAAGTGTCCTTAGTCCGGGATATTCGTGATCGCGAATTTAAGATCTTCTCAGACGCCGGTCGTGTTATGCGACCCTTATTTGTCGTCGAGCAGGACGACGACAACGAGAAGGGCGTACATAAGGGCTCGCTAGCCTTGACAAAAGATATAGTCCGGAGGCTGGAGATCGACCAGACCCTTCCACCCGGAAGCGACGACTATTTCGGATGGAGAGGGCTAGTCCATGCTGGTGTCGTTGAATATATGGATGCCGAGGAAGAAGAGACGGCCATGATTTGCATGACTCCTGAAGACTTGGAACTTTACCGATTAGCCAAGCT.GGGCTTC...AATGTC...GACG.AAGAC...ACTAGCGAGACG.........CCCAACAAGCGATTGAAGACCAAGATCAATCCCACTACACACATGTACACCCACTGCGAGATTCACCC.GAGTATGCTTCTCGGCATTTGC.GCCAGTATAATACCTTTCCCCGATCACAATCAAGTAA.GTG.....TTG...CT......GCGA....TCTATTT........TATGG.......CCA........TT.............ATTGA.CCC.......C.TTCA........TAGTCTCCTCGTAACACC.TACCAGTCAGCCATGGGCAAGCAAGCCATGGGAACATGCGTGAGATTGTAAGT.................................TG..........CCC...............................TCGCC....................CCTC.........TGTT....TACTT.TT...GCGGCCCC...........AT..CAA......GCTCCG......GC....AAT............TTTCTTG.....CGGCCTGATA.......CCC..........TGA....ACGC.GTC.......TCCA.............CCC.......................................CTCC..AT....................................ACTA.TAC...........ACAA.................ACA........TC.....ATC.....CAGAGCA.............GATGACAA...........GCTGGTTC....CCAAT...AAACACCA.......CAGCT.....AG..CCT.CACCGC................CCAGCCT............ACGAGC..ATAC.....AGTCCATTC.....................CAT..............TCGAAT.......CA....AGCTAAC...CGT.G.TT...TGTG.TGCTGCT.GTCCATAGGTTCACCTCCAAACCGGCCAATGCGTAAGTC....GCT...CC.CCGATATG..........GCCACC.........CCCACGA..C..............GGTGG...CGAAAGTTTCGC.........AAGGCTCACGCAAC...AT....GA..TAGGGTAACCAAATCGGTGCTGCTTTCTGGCAGACTATCTCTGGCGAGCACGGTCTCGACGGCAGTGGTGTGTA..CGTA.TAT.....GCGCTATA...TTTCA....ATTCATACA..CCACA.............CGCGG......ATGC.............GGCGAAAAA.GTCGA.....CTAATA.GAT.TGGAAAC...AGCTACAGCGGCACCTCTGACCTCCAGCTGGAGCGCGTGAGCGTCTACTTCAACGAGGT.ACGCG....AAAAA...............TAGC..................CTCGTTTTCG......T.TTCGACG...............AAAACACCAC....ACTAA.......CGCC.......ATCGGAATCCTTC.....AGGGCGCAGGCAACAAGTATGTTCCCCGCGCGGTTCTCGTCGATTTGGAGCCCGGCACTATGGATGCTGTCCGTGCCGGTCCTTTCGGTCAGCTCTTCCGACCCGACAACTTTGTCTTCGGCCAGTCCGGTGCCGGCAACAACTGGGCCAAGGGTCACTACACCGAGGGTGCAGAGCTGGTCGACAACGTTCTCGATGTAGTTCGCCGCG.AGGCTGA.GGGCTGCGACTGCCTTCAGGGTTTCCAGATCACCCACTCTCTTGGTGGTGGTACCGGTGCCGGTATGGGAACCTTGTTGATCTCCAAGATTCGTGAGGAGTTCCCCGACCGCATGATGGCCACTTTCTCCGTTATGCCCTCTCCCAAGGTCTCGGATACCGTCGTCGAGCCGTACAATGCCACCCTCTC..CGTCCACCAGCTGGTCGAGAACTCCGACGAGACCTTCTGCATTGACAACGAGGCCTTGTACGACATCTGCATGCGCACATTGAAGCTATCCAACCCCTCGTATGGTGACCTGAACTACCTGGTCTCCGCTGTCATGTCCGGTGTCACTACTTGCTTGCGTTTCCCTGGTCAGCTGAACTCCGATCTGCGCAAGTTGGCTGTCAATATGGTACCCTTCCCTCGTCTGCACTTCTTCATGGTGGGCTTTGCTCCTCTCACCAGCCGTGGTGCCTACTCATTCCGTGCTGTCACGGTTCCTGAATTGACCCAGCAAATGTTCGACCCCAAGAACATGATGGCTGCTGCTGACTTCCGTAACGGCCGCTACCTCACTTGCTCTGCTATCTTGTAAG...GAT.........CTACT......CCTCTCCCTTTCGC...ATGGCCCA...............GCAC......TAACT.......TGGTG......CT....CTTTAC.....TA....GCCGTGGCAAGGTTTCCATGAAGGAGGTTGAGGACCAGATGCGACAGGTTCAGAACAAGAACTCTTCTTACTTCGTAGAGTGGATTCCCAACAACATCCAGAATGTGCAAGGCCGGTTTCGCCGG.TGATGATGCTCCCCGGGCTGTTTTCCGTAAGT.......CTT...........CCT...............GCTT......AGCCTTGCCCA...ACCCC.......GGCCCC.GC.TCG..TGTCT.TG....CCA..........AGCTGCGGCTCGGCCTTG....TT.TCGAT.......TCAT.CC.TCTGAC.CTCCGCGCAC...AGC.ATCGATTGTCGGTCGACCCCGTCATCATGGGTAAGT....ACATG....TTCCCTC.....................CG.TCG.........CTAT........TG.....ACATTTTG..AACG.TCC.....GCTCAT....TGTCTGCTC......C..TAGTATCATGATTGGTATGGGCCAGAAGGACTCGTA
>Xylaria_ochraceostroma
GATGACAGTGATCACTTCGGCAAGAAGCGATTAGACCTCGCTGGACCGCTTCTTGTCAAACTCTTCCGCAACATAGTACGGCGGATGACTCAAGAAGTTCTGTCACATCTGAAGCGGAGTATCGAACAGGGCAAACAATTCAACATTGCTCTAGCAGTCAAGTCAAATATCATTACAAGCGGATTGAAATATTCGCTCGCTACGGGTAACTGGGGTGATCAAAAGAAGGCCATGAGCTCTACTGCCGGCGTTTCCCAGGTCTTGAACCGATACACGTTTGCATCCACCCTATCGCATTTGCGAAGGACCAACACGCCAGTAGGTAGAGACGGCAAACTTGCTAAACCACGACAACTGCACAATACCCACTGGGGTCTTGTCTGCCCGGCCGAAACACCCGAAGGCCAGGCTTGTGGCCTGGTCAAGAATTTATCTCTAATGTGCTCTATCAGTGTCGGCACATCGACAGAGCCTATCGTGGACTATATGATATCGCGTAATATGGAGGTCTTGGAGGAATATGAACCACAGCGATACCCTCATGCTACCAAGATCTTCCTCAACGGATCATGGATTGGTGTCCATCAAGATGCAAAGGCACTTGTGAGGGACGTTCAACAATTACGACGTACCAATCAGATTCCGGCAGAGGTGTCCCTGATTCGGGATATTCGTGATCGCGAGTTCAAGATATTCTCGGATGCCGGTCGTGTCATGCGGCCCTTATTTGTGGTCGAGCAAGATGATGATCCGGAACGAAACGTCAACAGGGGCTCGCTAGCCTTGACAAAAGACATCGTCCGAAGACTGGAGCTTGACCAGACTCTCCCGCCTGGGAGTGACGAGTATTTTGGATGGCGAGGCTTAGTCCATGCCGGTGTGGTGGAGTATATGGATGCTGAGGAAGAAGAAACGGCCATGATTTGCATGACTCCCGAAGATTTGGAGCTCTATCGATTGGCCAAGCT.GGGTTAT...AATGTC...GACG.AAGAC...ACCAGCGAGACG.........CCTAACAAGCGATTAAAGACAAAGATGAACCCAACTACTCACATGTATACTCACTGCGAAATTCACCC.CAGTATGCTTCTTGGTATTTGT.GCCAGTATCATCCCTTTCCCCGATCATAACCAGGTAA.GCCCGCCTTTC...CC......TTGA....TCTATTC........CATGG.......CCA........CT.............ATTAA.CCT.......CGTTTA........TAGTCACCTCGAAACACA.TACCAGTCAGCTATGGGCAAGCAAGCCATGGGAACATGCGTGAGATTGTAAGT.................................TT..........CCC...............................CTGCC....................CCTC.........CACT....TACTT.TT..........................CAA......GCCCCG......GC....AAT............TCTCTTG.....CGGCCTGATT.......CCC..........TGA....ACGC.GTC.......TCCA.............CCC.......................................CTCC..T......................................CCA.TAC...........ACAA.................GTA........AC.....TTC.....CAGAGCA.............GATGACAA...........GGTGGTTC....CCAAT...AAACATCA.......CTGCT.....AG..CCT.CACCGC................TCAGCCT............ACGAGG..TTACG....AAAACATTT.....................CAT..............TGGAAT......ATAC...AGCTAAC...CGT.G.TT...CGTG.TCGTGCC..TCCATAGGTTCACCTCCAAACTGGCCAATGCGTGAGCG....GCT...CC.CCGATATG..........TCCACC.........CCCACGA..T..............GGTGGTGGCGAAAGTCTCGC.........AAGGCTCACACAAC...GT....GA..TAGGGTAACCAAATCGGTGCTGCTTTCTGGCAGACCATCTCCGGCGAGCACGGTCTCGACGGCAATGGCGTGTA..TGTA.TAT.....GCGCTTT....TTTAG....ATT............................CGG......ATGC.............GGC.AATAT.GTCGA.....CTAACA.GAG.CCGAAAC...AGTTACAATGGCAGCTCTGACCTCCAGCTGGAGCGCATGAGCGTATACTTCAACGAGGT.ACGCG....AGCAA...............CAAC..................ATGGTTCCTG......T.ATGGGCG...............AAAGTTTCAT....ACTAA.......CAGG.......ATTGGAAATCTTT.....AGGGTGCTGGCAACAAATATGTCCCTCGCGCTGTTCTCGTCGATTTGGAGCCAGGTACTATGGATGCCGTCCGTGCCGGTCCTTTTGGTCAGCTATTCCGACCCGACAACTTTGTCTTCGGCCAATCCGGTGCCGGAAACAACTGGGCCAAAGGTCACTACACCGAGGGTGCCGAGCTCGTCGACAATGTTCTCGATGTTGTTCGTCGCG.AGGCTGA.GGGCTGCGACTGCCTACAAGGTTTCCAGATCACCCACTCTCTTGGTGGTGGTACCGGTGCCGGTATGGGTACCCTGTTGATCTCCAAGATTCGCGAGGAATTCCCCGACCGCATGATGGCCACTTTCTCCGTTATGCCCTCTCCTAAGGTCTCCGATACCGTCGTCGAGCCCTACAATGCCACCCTCTC..CGTCCACCAGCTTGTCGAGAACTCCGACGAGACCTTTTGCATTGACAACGAAGCTTTGTACGATATCTGCATGCGCACATTGAAGCTATCCAACCCCTCATATGGTGACCTGAACTACCTCGTCTCCGCTGTCATGTCCGGTGTCACTACCTGCTTACGTTTCCCTGGTCAGCTGAACTCCGATCTACGCAAGTTGGCTGTCAATATGGTACCATTCCCTCGTTTGCACTTCTTTATGGTCGGTTTTGCTCCTCTCACCAGCCGTGGGGCATACTCTTTCCGTGCTGTCACGGTTCCCGAGTTGACCCAGCAAATGTTCGACCCCAAGAACATGATGGCTGCTGCTGATTTCCGTAATGGTCGCTACCTCACATGCTCTGCTATCTTGTAAG...GAC.........TCGCA......TATCCCACCTTTAC...GTGACCCA...............TTACA.TTACTAACT.......TGGTATA....CT....CTTTAC.....TA....GCCGTGGAAAAGTTTCCATGAAGGAGGTTGAGGACCAGATGCGACAGGTTCAGAACAAGAACTCGACCTACTTCGTAGAGTGGATTCCCAACAACATCCAGAATGTGCAAGGCCGGTTTCGCCGG.CGATGACGCTCCCCGGGCTGTTTTCCGTAAGT.......CTT...........CCCCTACC........TAGCCT......TGCCTTGCCCA...ACACC.......GGCCCC.GC.TTG..TGTCT.TG....TCA..........AGCTGCGGCTCGGCCTTT....TG.TCGAT.......TCAT.CC.ACTGAT.ATCCGCGCAC...AGC.TTCTATTGTCGGTCGCCCCCGTCACCATGGGTAAGT....TCATG....TTGCCTCG.........T.........CCG.TCG.........CCAT........CC.....AAATT......ATG.CCC.....GCTGAT....CATTCGTTC......C..TAGTATCATGATCGGTATGGGCCAGAAGGACTCGTA
>Xylaria_insolita
GATGACAGTGATCACTTCGGCAAGAAGCGGTTGGATCTCGCAGGACCTCTCCTAGCCAAACTTTTCCGCAACATCGTTCGTCGCATGACTCAGGAGGTCCTGTCACATCTGAAGCGGAGTATCGAGCAAGGGAAGCAGTTCAATATTGCTCTGGCCGTTAAGTCGAATATCATCACGAGTGGCCTGAAATATTCACTCGCCACAGGCAACTGGGGCGATCAGAAGAAAGCTATGAGCTCCACTGCCGGTGTTTCTCAGGTCTTGAACCGATATACGTTTGCATCCACGCTATCGCATCTACGAAGAACGAATACGCCGGTAGGCAGGGACGGGAAGCTCGCCAAGCCGCGACAGCTTCATAATACCCATTGGGGTCTCGTATGCCCTGCCGAGACGCCCGAAGGCCAGGCATGTGGACTGGTCAAGAATTTGTCTCTAATGTGCTCCATCAGTGTTGGTACATCGACGGAGCCGATCGTGGACTACATGATCTCCCGTAATATGGAGGTTTTGGAAGAATACGAACCCCAGCGATACCCTAATGCTACCAAGATCTTCCTCAACGGATCATGGATTGGTGTCCATCAAGATGCCAAGGCACTCGTGAGGGACGTCCAACAGCTGCGCCGAACCAACCAGATTCCGGCAGAGGTGTCCCTCGTCCGGGATATTCGTGATCGCGAGTTCAAGATATTCTCAGACGCCGGTCGTGTCATGCGGCCCTTGTTCGTGGTTGAGCAAGAAGATGATCCTGACAAAGGCGTACAGAAGGGTAGTCTCGTCCTCACCAAAGACATAGTCCGGCGGCTTGAGATAGACCAGACCCTGCCACCCGGGAGCGAGGACTATTTTGGATGGCAAGGCTTGGTCCATGCCGGTGTCATCGAATATATGGATGCCGAAGAGGAAGAGACGGCCATGATTTGCATGACTCCCGAGGACTTGGAAATCTTTCGATTGGCCAAACT.GGGCTAC...AGCGTC...GATG.AAGAC...AACAGCGAGACG.........CCTAACAAGCGGTTAAAGACCAAGATCAATCCCACCACTCACATGTACACGCATTGCGAGATCCACCC.GAGTATGCTTCTTGGCATCTGT.GCCAGCATCATTCCTTTCCCCGACCACAATCAAGTAA.GTG.....TCG...CT......CCGA....TCTATTC........TATGC.......CCA........TG.............ACTGA.CCC.......TATTTG........CAGTCACCACGAAACACG.TACCAGTCAGCTATGGGCAAGCAAGCCATGGGAACATGCGTGAGATTGTAAGT.................................TTTTT.....TTCCC...............................TTGCC....................CCTC.........TGTT....TACTT.TC...CCTGCCTC...........GT..CAA......GCTCCG......TC....TTT............TTTATTG.....CAGCCT.........................GA....ACGC.GTC.......TCCA.............CCC.......................................CTT...AG....................................AC.A.GAC...........GCTG.................GTA........AC.....CCC.....AAGAGTACC.........GAGATGACAG...........GC.GGTTG....CCGAG...AAATACCA.......CAATTC....AG..TCTTCTCCAT................CTTGTGT............ATG.....TTAC.....AAAGTATTG.....................CAT..............CGGGAT......TCA.....GCTAAC...AGC.GCTT...TGTG.TTTTGC..ATCTATAGGTTCACCTCCAGACCGGCCAATGCGTAAGTC....GCC...TC.CCAATCTA..........CCCGTT.........CTCA.GA..C..............TATCG...CGCAAGCTTCGC.........AAAGCTTAC..AAT...AT.CG.AA..CAGGGTAACCAAATTGGTGCCGCTTTCTGGCAGACGATCTCTGGCGAGCACGGTCTCGACGGCAATGGCGTGTA..TGTC.CAC.....GGGC........CCCG....A...........CACA.............CGAGG......ATAG.............GGCGAAACG.GTAGA.....CTAACG.AAT.TGGAAAC...AGTTACAGCGGCACATCCGAGCTCCAGCTGGAGCGCATGAGTGTATACTTCAACGAGGT.ACGCG....AACGA...............GTAT..................TTCGCACTCA......T.CTCGGCG...............GGAATGGCAT....GCTAA.......CCAC.......TGCGGACATTTCT.....AGGGCGCAAACAACAAATATGTCCCCCGCGCTGTTCTCGTCGATTTGGAGCCTGGTACTATGGATGCCGTCCGTGCCGGTCCCTTCGGTCAGCTCTTCCGACCTGACAACTTCGTTTTCGGCCAGTCGGGAGCTGGCAACAACTGGGGCAAGGGTCACTACACCGAAGGCGCCGAGCTAGTCGACAATGTTCTCGATGTTGTCCGGCGCG.AGGCTGA.GGGCTGCGACTGCCTACAGGGTTTCCAGATTACTCATTCGCTCGGTGGTGGCACTGGTGCTGGTATGGGTACGCTGTTGATTTCCAAGATTCGCGAGGAGTTCCCCGACCGCATGATGGCTAGCTTCTCTGTTATGCCTTCTCCTAAGGTATCGGATACCGTCGTCGAGCCGTACAATGCCACCGTATC..CGTCCACCAGCTCGTCGAGAACTCGGATGAGACATTCTGCATTGACAACGAAGCTCTGTACGATATCTGCATGCGCACGTTGAAGCTATCCAACCCCTCCTACGGCGACTTGAACTACCTCGTCTCCGCTGTCATGTCCGGTGTTACTACCTGCCTACGTTTCCCTGGTCAGCTGAACTCGGACCTTCGCAAGCTGGCCGTGAACATGGTGCCCTTCCCTCGTCTGCACTTCTTCATGGTTGGCTTTGCTCCTCTCACTAGCCGTGGTGCCTACTCCTTCCGCGCCGTCACTGTCCCCGAGTTGACCCAGCAGATGTTCGACCCCAAGAACATGATGGCTGCTGCTGACTTCCGCAACGGTCGTTACCTGACATGCTCTGCTATCTTGTAAG...GAC.........TCGCTG....TTTTCCTCCTTTCGCCCTATACTCAT...............TTAC......TAACA.......TCGTG......CT....CTTTAC.....CA....GCCGTGGCAAGGTGTCGATGAAGGAGGTCGAGGACCAGATGCGACACGTCCAGAACAAGAACTCGTCTTACTTCGTGGAGTGGATTCCCAACAACATCCAGAATGTGCAAGGCCGGTTTCGCCGG.TGATGATGCTCCCCGGGCTGTTTTCCGTAAGT.......CTT...........CCCCT.............ACTTC.....AGCCTTGCCCA...ACCCT.......GCTCCC.GC.TTG..TACCG.GG....CTG..........GGTTGCGGCTTGTTCTGG....CT.TTGAT.......TCAT.C..TCTGAC.CTATGCACAC...AGC.GTCCATTGTCGGTCGCCCCCGTCATCATGGGTAAGT....ACATG....TTCATCCG....................CG.GCT.........CTCT........TCC....GGATTCTG..AACA.TCC.....GCTAAT....TCACGGCTC......T..CAGTATCATGATTGGCATGGGCCAGAAGGACTCGTA
>Xylaria_brunneovinosa
GATGACAGTGATCACTTCGGCAAGAAGCGATTGGACCTCGCGGGACCCCTCTTAGCCAAACTCTTTCGCAACATCGTACGTCGAATGACCCAAGAGGTCTTGTCCCACCTCAAGCGAAGTATCGAGCAAGGCAAACAGTTCAATATCGCTTTGGCGGTTAAATCAAACATCATCACGAGCGGACTGAAATATTCGCTCGCTACAGGAAACTGGGGTGATCAGAAGAAGGCTATGAGCTCCACTGCTGGCGTTTCACAGGTGTTGAACCGATACACGTTTGCCTCCACCTTGTCACATTTACGGAGAACGAATACACCAGTGGGTAGAGATGGCAAGCTTGCCAAACCACGACAGCTTCACAATACCCATTGGGGCCTGGTCTGTCCGGCTGAGACCCCTGAGGGCCAAGCTTGTGGTCTGGTGAAGAACCTATCTCTGATGTGCTCCATCAGTGTCGGCACATCTACGGAGCCTATCGTGGACTACATGATCTCTCGCAATATGGAGGTCTTGGAGGAATATGAGCCGCAGAGGTACCCTCATGCGACCAAAATTTTCCTGAACGGGTCATGGATTGGTGTTCACCAGGATGCGAAGACACTCGTCAGAGACGTTCAACAACTACGTCGGACGAATCAGATCCCAGCTGAAGTGTCCTTGGTTCGAGACATTCGCGATCGTGAATTCAAGATCTTCTCAGACGCCGGCCGTGTCATGCGACCCTTGTTTGTGGTGGAACAAGAGGACGACAGTGACAGAGGCATACAGAAGGGCTCATTGGCCTTGACGAAAGACATAGTCCGGAGACTTGAGATGGACCAGACGCTCCCACCCGGAAGTGATGAATATTTCGGATGGCAAGGCCTAGTTAATGCCGGTATCATCGAATATATGGATGCCGAAGAAGAGGAAACGGCTATGATTTGCATGACCCCTGAGGACCTAGAGCTTTATCGCCTGGCCAAGTT.GGGTTTT...AACGTC...GAGG.AAGAT...AACAGCGAGACC.........CCGAACAAGCGGCTCAAGACGAAAATCAACCCGACGACCCATATGTACACTCATTGCGAAATCCACCC.AAGTATGCTCCTCGGCATATGT.GCCAGTATTATCCCCTTTCCCGATCACAACCAGGTAG.GT.....GATG...TC.....GCA.A....CCTATTC........TATAA.......CCG........TT.............ATTGA.CTCCTA.......TCA........CAGTCACCTCGAAACACG.TATCAATCAGCTATGGGCAAGCAAGCCATGGGAACATGCGTGAGATTGTAAGT.................................C..........TTC..................................GCC....................CCTCT.........GTT....TACTT.CT...GTTTACTC.TGCAA.CCCGGT..CGA......GCTCGG......C..CG.CCT............TTTTTTTTTG.GCTGCCT.AAA.......CCC..........GGA....ACGC.GTC.......TCCAATCCCCCCCATGACCCT...............................CTTAGTGCCCA..CA....................................TCCG.TAC...........ACA...................AGT......ATC.....ATC.....TAAAGTG.............ATTGACGA...........GGTGGTCCC...CG.AT...GAACCCCA.......CGGCTA.............GCCTC................GCCATCC............AGAC.....CCCCAAGCCACCCTTGTTTCAAGGAAAGGAAAATAGCATGT..............GAGGAT......TCG.....GCTAAC...CAT.GTCC....GCGTTTCGGCG.CCTT.TAGGTTCACCTCCAAACCGGCCAATGCGTAAGTC....G.T...CATGGAC..............ACC.CC.........TCCACGG..C.TG..........TGGCAAA.....TGCCTCGC..........GAGGCTCACATAT.....T.CT.CG..TAGGGCAACCAAATCGGTGCTGCTTTCTGGCAACAGATCTCCGGCGAGCATGGCCTCGACGGCAATGGCGTGTA..TGTA..TA.....TGTCAG........GC....ATCGGATT...AGATA.............TGAGG......ACAT..............GC.........CGA.....CTGACG.CTT.CATAAAC...AGCTATAACGGCTCGTCTGACCTCCAGCTGGAGCGCATGAGGGTCTACTTCAACGAGGT.ACGCA....AAACC..............GCAAG..................ACTAGCCC........C.GCTG.CA..............GAA.ACAACATC....CTAA.......CGCG.......ACATGAATGTTGT.....AGGGTGCTGGTAACAAGTACGTTCCCCGCGCCGTGCTCGTCGACCTGGAGCCCGGTACCATGGATGCTGTCCGCGCCGGTCCCTTCGGCCAGCTCTTCCGTCCCGACAACTTTGTCTTCGGCCAGTCCGGTGCCGGCAACAACTGGGCCAAGGGTCACTACACCGAGGGTGCCGAGCTAGTCGACAACGTTCTCGATGTTGTCCGTCGCG.AGGCTGA.GGGCTGCGACTGCCTCCAGGGTTTCCAGATCACTCACTCGCTTGGTGGTGGTACCGGTGCCGGTATGGGTACCCTCCTGATCTCCAAGATCCGCGAGGAATTCCCCGATCGCATGATGGCCACTTTCTCCGTCATGCCCTCCCCCAAGGTCTCGGATACCGTCGTCGAGCCCTACAATGCCACCCTTTC..CGTCCACCAGCTGGTCGAGAACTCGGACGAGACCTTCTGCATTGACAACGAGGCCCTGTACGATATCTGCATGCGCACGCTTAAGCTATCCAACCCCTCCTATGGTGACTTGAACCACCTTGTCTCCGCTGTTATGTCCGGTGTCACTACTTGCCTGCGTTTCCCCGGTCAGCTGAACTCCGATCTCCGCAAGTTGGCTGTTAACATGGTTCCCTTCCCTCGTCTGCACTTCTTCATGGTCGGCTTCGCCCCTCTAACCAGCCGCGGCGCCTACTCTTTCCGCGCAGTCTCGGTCCCCGAGTTGACCCAGCAGATGTTCGACCCTAAGAACATGATGGCTGCCGCCGACTTCCGCAACGGCCGTTACCTGACCTGCTCTGCCATTTTGTAAG...AATC.........CA.......CTCACCCCACTTCGC...GCTGGCT................GCCA.....CTAACA.......TAGTGCT....CT....TACTAC.....TATGTAGCCGTGGCAAAGTGTCCATCAAGGAGGTTGAGGACCAGATGCGCAACATCCAGAGCAAGAACTCGTCCTATTTCGTGGAGTGGATTCCCAACAACATCCAGAATGTGCAAGGCCGGTTTCGCCGG.TGACGATGCTCCCCGAGCTGTTTTCCGTAAGT.......CT............ACC................CC.....TTAGCCTTGCCCA...ATTCC.......GGCCCC.GC.TTG..TGCCT.TG....CCA..........AGCTGTCAC...TTCT....ATCA.TCAGTT......CCGT.CT.TCTAAC.CCTCGCGCAC...AGC.GTCCATTGTTGGCCGACCCCGTCACCATGGGTAAGT......ACA....TTCTTCGC.........GCGGGCGAA.GCG.CCG.........TCCC.......CTCC....GTCCT..G..GGTG.CCT.....GCTCAC....CCGC....T......CT.CAGTATCATGATTGGTATGGGCCAGAAGGACTCGTA
>Xylaria_minima
GATGACAGTGATCACTTCGGCAAGAAGCGCTTGGACCTTGCTGGACCCCTGCTGGCGAAGCTCTTTCGCAATATTGTGCGTCGGATGACCCAGGAGGTTTTGTCCCATCTCAAACGAAGCATCGAGCAAGGCAAGCAGTTCAATATTGCTCTAGCTGTCAAGTCAAACATCATAACGAGCGGACTGAAATATTCGCTCGCTACAGGCAACTGGGGTGACCAGAAGAAAGCCATGAGTTCTACTGCTGGTGTTTCTCAGGTGCTAAACCGATACACATTTGCATCCACGCTATCGCATTTGCGAAGAACGAATACGCCTGTAGGCAGAGACGGAAAGCTTGCTAAGCCACGACAACTTCACAACACCCACTGGGGCCTTGTCTGCCCGGCCGAAACACCTGAGGGCCAGGCCTGTGGCCTTGTCAAGAATCTATCTCTGATGTGCTCCATCAGTGTTGGCACATCCACAGAGCCCATCGTAGACTACATGATCTCCCGTAACATGGAAGTTCTAGAGGAATACGAGCCTCAGAGATACCCCAACGCCACAAAGATATTTCTCAACGGCTCGTGGATTGGTGTCCACCAAGATGCAAAGGCACTTGTGAGGGATGTTCAACAACTGCGCAGAACTAATCAGATTCCAGCTGAAGTTTCACTGGTTCGAGATATCCGTGATCGCGAATTCAAGATTTTCTCGGATGCCGGCCGTGTCATGCGGCCCTTGTTCGTGGTCGAACAAGAGGATGATAGCGAGAAAGGTGTACAGAAGGGCTCACTAGTCTTGACAAAGGATATAGTTCGGAGACTTGAGATGGACCAGACCCTCCCACCTGGAAGCGACGAGTATTTCGGATGGCGAGGATTGGTCCATGCTGGAGTCATCGAATATATGGATGCTGAGGAGGAAGAAACGGCAATGATTTGCATGACTCCCGAGGACCTAGAACTTTATCGAATGGCCAAACT.AGGCTAC...AATATC...GACG.AGGAT...ACGAGTGAGACG.........CCTAACAAGCGATTGAAGACAAAGATGAATCCGACCACGCACATGTACACTCATTGCGAAATCCACCC.GAGTATGCTTCTCGGCATTTGT.GCCAGTATCATTCCGTTCCCCGACCATAATCAGGTAA.GT.....GTTG...CC......CCGA....TCCATTT........CATGG.......CCG........TT.............ACTGA.CCT..........CCACGA.....CAGTCACCCCGAAACACA.TACCAATCGGCCATGGGCAAGCAAGCCATGGGAACATGCGTGAGATTGTAAGT.................................CT.........TTCC...............................TCGCC....................CCTCT.........GTT....TACTT.TT....GCAACCC..........CGT..CAA......GCTCCA.....TC.....GAT............TTTCCTG.....CTGCCTGAAA.......CCC..........TGG....ACGC.GTC.......TCCA.............CAC....................................CCGC...........................................CC.A.GAC...........AC...................GAGC......ATC.....ATC.....TAGACTA.............AATGGCGA..........CGG.GGTTTC...CG.AT...AAATACCA.......CAGCTA.............CATTC................GCCACAC............ACTT....ATAGCAAG.........................ATATCACAT..............GAGAAT......TTA.....GCTAAC...CGT.GTTT....GCGTTGCTGCG..TCTGTAGGTTCACCTCCAAACCGGCCAATGCGTAAGTT....ACT...CC.CT...............GAG.............ACCATGG...................CGAC...GATTGTTC............AAGGCTTACACAA.....T.AC.AA..CAGGGTAACCAAATCGGTGCTGCTTTCTGGCAAACCATCTCCGGCGAACATGGCCTCGACGGCAGTGGTCTGTA..TGTA..TA.....TGCCCC.......TCG....ATTA.......AGACA.............CGACA......GAAC.............GCT.........CGA.....CTAACA.GCT.CGGAAAT...AGCTACACCGGTACCTCTGAGCTCCAGCTGGAGCGCATGAGCGTATATTTCAACGAGGT.ACGCG....AAACT..............ACAGC..................GTCGGTCTTG......T.TTCGGGC..............GAAAACATCAT.....CTAA.......CACG.......ATTGGAATCTTT......AGGGCGCAGGTAGCAAGTACGTCCCCCGTGCCGTCCTCGTCGATTTGGAGCCTGGTACCATGGATGCTGTCCGTGCCGGTCCTTTCGGTCAACTCTTCCGACCCGACAACTTCGTCTTCGGCCAGTCTGGTGCCGGCAACAACTGGGCCAAGGGCCATTACACCGAGGGTGCAGAGCTTGTTGACCAAGTTCTCGATGTTGTTCGTCGCG.AGGCTGA.AGGCTGCGACTGCCTTCAGGGTTTCCAAATCACTCACTCGCTTGGTGGAGGTACCGGTGCCGGTATGGGTACTCTCTTGATCTCCAAGATTCGCGAGGAGTTCCCCGATCGCATGATGGCCACTTTCTCCGTCATGCCCTCTCCCAAGGTCTCGGACACCGTCGTCGAGCCCTACAATGCCACCCTCTC..CGTCCACCAGCTAGTCGAGAACTCGGATGAGACTTTCTGCATTGACAACGAGGCTCTGTACGATATCTGCATGCGCACGCTGAAGTTGTCCAACCCCTCCTACGGTGACTTGAACTACCTCGTCTCTGCTGTCATGTCGGGTGTTACTACCTGCCTGCGTTTCCCTGGCCAGCTGAACTCTGACCTGCGCAAGCTGGCTGTGAACATGGTGCCCTTCCCTCGTCTGCACTTCTTCATGGTTGGCTTTGCTCCTCTCACCAGCCGTGGTGCTTACCAGTTCCGTGCCGTCACGGTTCCCGAGTTGACCCAGCAAATGTTCGACCCCAAGAACATGATGGCTGCCGCCGACTTCCGTAACGGCCGTTACCTGACATGCTCTGCTATCTTGTAAG....ATC........TCGT......TTATCGCTCTTGTGC...ACAGCTCA..............TGGAA.....CTAACT.......TTATAT.....TT....TTCTAC.....TA....GCCGTGGTAAGGTTTCCATGAAGGAGGTTGAGGACCAAATGCGACACGTCCAAAACAAGAACTCATCCTACTTCGTCGAGTGGATTCCCAACAACATCCAGAATGTGCAAGGCCGGTTTCGCCGG.TGACGATGCTCCCCGTGCTGTTTTCCGTAAGT.......CGT...........ACCCCT............AATCC..TTAAGCCTCGCCCA...ACCCG.......GGCCCC.GC.TTG..TGTCT.TG....CCA..........AGCTGCGGTTCGTTTT....GTCG.TCGAT.......TCAT.TC.TCTGAC.TCTCGCGCAC...AGC.GTCCATTGTCGGTCGCCCCCGTCACCATGGGTAAGT....TCATG....TTCCCTCG.........GTGGAC.AAGCCG.TCG........TTCTT........TG.....CAATTTTG..AACG.CTT.....GCTAAA....TGCCTC.........C..CAGTATCATGATCGGTATGGGCCAGAAGGACTCGTA
>Xylaria_theinhirunae_SWUF16_10_1
GATGACAGTGATCACTTCGGCAAGAAACGATTGGACCTTGCTGGACCTCTATTGGCTAAACTCTTCCGCAACATTGTGCGTCGGATGACGCAGGAGGTTTTGTCGCACCTGAAGCGTAGTATCGAGCAAGGCAAGCAGTTCAATATTGCGCTGGCAGTCAAGTCAAACATCATTACGAGCGGACTGAAATATTCGCTCGCTACAGGGAACTGGGGTGATCAGAAGAAAGCAATGAGCTCTACCGCTGGTGTCTCCCAGGTGCTGAACCGGTACACATTCGCATCCACCCTATCACATTTGCGAAGAGCAAATACGCCGGTAGGCAGAGATGGTAAACTTGCTAAGCCACGTCAGCTTCACAATACCCATTGGGGTCTTGTCTGCCCGGCCGAGACGCCCGAGGGCCAAGCCTGTGGCCTGGTCAAAAATCTATCTCTAATGTGCTCCATCAGTGTTGGCACATCGACAGAGCCTATCGTAGACTACATGATCTCCCGTAACATGGAAGTGTTGGAAGAATACGAGCCCCAGAGATACCCTAATGCCACCAAGATATTTCTCAACGGATCATGGATCGGTGTTCATCAAGATGCAAAGACACTCGTGAGGGATGTGCAACAATTGCGCCGAACTAATCAGATTCCATCTGAAGTGTCCTTGATTCGGGATATTCGGGATCGCGAATTCAAGATTTTCTCGGATGCCGGCCGTGTCATGCGGCCCTTATTCGTGGTCGAACAAGAGGATGACAGCGAGAGAGGCACACACAAGGGCTCATTAGTCTTGACAAAAGACATAGTCCGGAGACTTGAAAATGACCAGACCCTCCCACCTGGAAGTGATGAGTATTTCGGATGGCGAGGCTTAGTCAATGCTGGAGTCATCGAGTATATGGATGCTGAGGAAGAAGAGACAGCCATGATTTGCATGACCCCCGAGGACCTAGAACTTTATCGATTGGCCAAGTT.AGGTTAC...AATGTG...GATG.AGGAT...ACCAGCGAGACC.........CCGAACAAGCGATTGAAGACAAAGATGAATCCGACCACTCATATGTACACCCATTGCGAAATTCACCC.GAGTATGCTTCTTGGCATTTGT.GCCAGTATTATCCCTTTCCCCGATCATAACCAGGTAA.GT.....ATTG...TC.....CT.CA....CCTCTTT........CGTAA.......CCA........TT.............ACTTA.CCC.........TCCAC.......CAGTCACCCCGAAACACA.TACCAATCAGCTATGGGCAAGCAAGCCATGGGAACATGCGTGAGATTGTAAGT.................................C..........TTCC...............................TCGCC....................CCTCT.........GTT....TACTT.TT...GCAACCCC...........AT..CAA......GCTCCA.....TC.....AAT............TTTCTTA.....CTGCCTGAAA.......CCC..........TGG....ACGC.GTC.......TCCA.............CAC.......................................C.....CA....................................TC.A.GAC...........AC...................GAGC......ATC.....TCC.....TAGAGTT.............GATGGCGA..........CGC.GGTTTT...CG.AT...AAACACCA.......CAGCTA.............GCTTC................GTCATAC............AGTT.....CACCAGGTTAC..................AGAATGTTACAT..............GAGAAT......CCG.....GCTAAC...CGT.GTTT....GCGTTACTTT.....TGTAGGTTCATCTTCAAACCGGCCAATGCGTAAGTC....GC....CCTCTAG..............ACC............CCAA.GA.CCA............TAGCAGC..AGCACTTTCAC..........GAAGCTTACGCCA...GGT....AA..TAGGGTAACCAAATCGGTGCTGCTTTCTGGCAAACCATCTCCGGCGAGCATGGTCTCGATGGCAATGGTCTGTA..TGTA.CAC...ACCCTCTG......TTA.....ATTA.......AGGCG.............TAACG......GAAC.............GGT.........CGA.....CTAAAA.GAT.CGGAAAC...AGCTACAGCGGCACCTCCGAGCTCCAGCTGGAGCGCATGAGCGTATATTTCAACGAGGT.ACGCC....AACCA..............AAAAT..................CCTGGTCTCG......T.TTCGGTG...............AACACCTCATT....CTAA.......CATT.......ATCGGAATATT.......AGGGCGCAGGTAACAAGTATGTCCCCCGCGCCGTCCTCGTCGATTTAGAGCCCGGTACCATGGATGCTGTCCGTGCCGGTCCTTTCGGTCAGCTCTTCCGACCCGACAACTTTGTCTTCGGTCAGTCTGGTGCTGGCAACGACTGGGCCAAGGGCCATTACACCGAGGGTGCTGAGCTAGTCGACAACGTTCTCGATGTTGTTCGTCGCG.AGGCTGA.GGGCTGCGACTGCCTTCAGGGCTTCCAGATCACCCACTCGCTTGGTGGTGGTACCGGTGCCGGTATGGGTACTCTGTTGATCTCCAAGATTCGCGAAGAGTTCCCTGACCGCATGATGGCCACCTTCTCCGTTATGCCCTCACCCAAGGTCTCGGATACCGTCGTCGAGCCGTACAATGCCACACTCTC..CGTCCACCAATTGGTTGAGAACTCTGATGAGACTTTCTGCATCGACAATGAGGCTCTATACGATATCTGCATGCGCACGTTGAAGCTATCCAACCCCTCCTACAGTGACTTGAACTATCTCGTTTCCGCTGTCATGTCTGGTGTTACCACCTGCCTACGTTTCCCTGGCCAACTGAACTCCGATCTGCGCAAGTTGGCTGTGAACATGGTGCCCTTCCCGCGTCTTCACTTCTTCATGGTTGGCTTCGCTCCTCTCACCAGCCGTGGTGCCCACTCTTTCCGCGCCGTCACGGTCCCTGAGTTGACCCAGCAAATGTTTGACCCCAAGAACATGATGGCTGCCGCTGACTTCCGTAATGGCCGTTACCTGACATGCTCTGCTATTTTGTAAG....TTC........TCTC........CTAT...CTTCTC...ATACAA.................GTCATTTG.CTAACT.......TTATGGT..........CTTTAC.....CA....GCCGTGGCAAGGTTTCCATGAAGGAAGTTGAGGACCAAATGCGACACGTCCAGAACAAGAACTCGTCTTACTTCGTGGAGTGGATTCCCAACAACATCCAGAATGTGCAAGGCCGGTTTCGCCGG.TGATGATGCTCCCCGGGCTGTTTTCCGTAAGT.......CTT........GCCTCCCCT............GCTCC...TTAGCCTTGCCCA...ACTCC.......GGCCCC.GC.TCG..CGGCC.TG....CCA..........AGCTGCGGCTCCTTCT....GTCG.TCGAT.......GCAT..T.CCTGAC.CTCTGCGCAC...AGC.GTCCATTGTCGGTCGTCCCCGTCACCATGGGTAAGT....ACACA....TTCCCCTC.........GTGGAC.AA...G.TCG.........TCTT.......CTA.....CAACTATG..AACG.CTT.....GCTCAT....TGCCTAC.T.....TC..CAGTATCATGATCGGTATGGGCCAGAAGGACTCGTA
>Xylaria_theinhirunae_SWUF17_44_1
GATGACAGTGATCACTTCGGCAAGAAACGATTGGACCTTGCTGGACCTCTATTGGCTAAACTCTTCCGCAACATTGTGCGTCGGATGACGCAGGAGGTTTTGTCGCACCTGAAGCGTAGTATCGAGCAAGGCAAGCAGTTCAATATTGCGCTGGCAGTCAGGTCAAACATCATTACGAGCGGACTGAAATATTCGCTCGCTACAGGGAACTGGGGTGATCAGAAGAAAGCAATGAGCTCTACCGCTGGTGTCTCCCAGGTGCTGAACCGGTACACATTCGCATCCACCCTATCACATTTGCGAAGAACAAATACGCCGGTAGGCAGAGATGGTAAACTTGCTAAGCCACGTCAGCTTCACAACACCCATTGGGGTCTTGTCTGCCCGGCCGAGACGCCCGAGGGCCAAGCCTGTGGCCTGGTCAAAAATCTATCTCTAATGTGCTCCATCAGTGTTGGCACATCGACAGAGCCTATCGTAGACTACATGATCTCCCGTAACATGGAAGTGTTGGAAGAATACGAGCCCCAGAGATACCCTAATGCCACCAAGATATTTCTCAACGGATCATGGATCGGTGTTCATCAAGATGCAAAGACACTCGTGAGGGATGTGCAACAATTGCGCCGAACTAATCAGATTCCATCTGAAGTGTCCTTGATTCGGGATATTCGGGATCGCGAATTCAAGATTTTCTCGGATGCCGGCCGTGTCATGCGGCCCTTATTCGTGGTCGAACAAGAGGATGACAGCGAGAGAGGCACACACAAGGGCTCATTAGTCTTGACAAAAGACATAGTCCGGAGACTTGAAAATGACCAGACCCTCCCACCTGGAAGTGATGAGTATTTCGGATGGCGAGGCTTAGTCAATGCTGGAGTCATCGAGTATATGGATGCTGAGGAAGAAGAGACAGCCATGATTTGCATGACCCCCGAGGACCTAGAACTTTATCGATTGGCCAAGTT.AGGTTAC...AATGTG...GATG.AGGAT...ACCAGCGAGACC.........CCGAACAAGCGATAGAAGACAAAGATGAATCCGACCACCCATATGTACACCCATTGCGAAATTCACCC.GAGTATGCTTCTTGGCATTTGT.GCCAGTATTATCCCTTTCCCCGATCATAACCAGGTAA.GT.....GTTG...TC.....CT.CA....CCTCTTT........CGTAA.......TCA........TT.............ACTTA.CCC.........TCCAC.......CAGTCACCCCGAAACACA.TACCAATCAGCTATGGGCAAGCAAGCCATGGGAACATGCGTGAGATTGTAAGT.................................C..........TTCC...............................TCGCC....................CCTCT.........GTT....TACTT.TT...GCAACCCC...........AT..CAA......GCTCCA.....TC.....AAT............TTTCTTA.....CTGCCTGAAA.......CCC..........TGG....ACGC.GTC.......TCCA.............CAC.......................................C.....CA....................................TC.A.GAC...........AC...................GAGC......ATC.....TCC.....TAGAGTT.............GATGGCGA..........CGC.GGTTTT...CG.AT...AAACACCA.......CAGCTA.............GCTTC................GTCATAC............AGTT.....CATCAGGTTAC..................AGAATGTTACAT..............GAGAAT......CCG.....GCTAAC...CGT.GTTT....GCGTTACTTT.....TGTAGGTTCATCTTCAAACCGGCCAATGCGTAAGTC....GC....CCTCTAG..............ACC............CCAA.GA.CCA............TAGCAGC..AGCACTTTCAC..........GAAGCTTACACAA...GGT....AA..TAGGGTAACCAAATCGGTGCTGCTTTCTGGCAAACCATCTCCGGCGAGCATGGTCTCGATGGCAATGGTCTGTA..TGTA.CAC.....CCTCTG......TTA.....ATTA.......AGGCG.............TAACG......GAAC.............GGT.........CGA.....CTAAAA.GAT.CGGAAAC...AGCTACAGCGGCACCTCCGAGCTCCAGCTGGAGCGCATGAGCGTATATTTCAACGAGGT.ACGCC....AACCA..............AAAAT..................CCTGGTCTCG......T.TTCGGTG...............AACACCTCATT....CTAA.......CATT.......ATCGGAATATT.......AGGGCGCAGGTAACAAGTATGTCCCCCGCGCCGTCCACGTCGATTTAGAGCCCGGTACCATGGATGCTGTCCGTGCCGGTCCTTTCGGTCAGCTCTTCCGACCCGACAACTTTGTCTTCGGTCAGTCTGGTGCTGGCAACAACTGGGCCAAGGGCCATTACACCGAGGGTGCTGAGCTAGTCGACAACGTTCTCGATGTTGTTCGTCGCG.AGGCTGA.GGGGTGCGACTGCCTTCAGGGCTTCCAGATCACCCACTCGCTTGGTGGTGGTACCGGTGCCGGTATGGGTACTCTGTTGATCTCCAAGATTCGCGAAGAGTTCCCTGACCGCATGATGGCCACTTTCTCCGTTATGCCCTCACCCAAGGTCTCGGATACCGTCGTCGAGCCGTACAATGCCACACTCTC..CGTCCACCAATTGGTTGAGAACTCTGATGAGACTTTCTGCATCGACAATGAGGCTCTATACGATATCTGCATGCGCACGTTGAAGCTATCCAACCCCTCCTACGGTGACCTGAACTATCTCGTTTCCGCTGTCATGTCTGGTGTTACCACCTGCCTACGTTTCCCTGGCCAACTGAACTCCGATCTGCGCAAGTTGGCTGTGAACATGGTGCCCTTCCCGCGTCTTCACTTCTTCATGGTTGGCTTCGCTCCTCTCGCCAGCCGTGGTGCCCACTCTTTCCGCGCCGTCACGGTCCCTGAGTTGACCCAGCAAATGTTTGACCCCAAGAACATGATGGCTGCCGCTGACTTCCGTAATGGCCGTTACCTGACATGCTCTGCTATTTTGTAAG....TTC........TCTC........CTAT...CTTCTC...ACACAA.................GCCATTTG.CTAACT.......TTATGGT..........CTTTAC.....CA....GCCGTGGCAAGGTTTCCATGAAGGAAGTTGAGGACCAAATGCGACACGTCCAGAACAAGAACTCGTCTTACTTCGTGGAGTGGATTCCCAACAACATCCAGAATGTGCAAGGCCGGTTTCGCCGG.TGATGATGCTCCCCGGGCTGTTTTCCGTAAGT.......CTT........GCCTCCCCT............GCTCC...TTAGCCTTGCCCA...ACTCC.......GGCCCC.GC.TCG..CGGCC.TG....CCA..........AGCTGCGGCTCCTTCT....GTCG.TCGAT.......GCAT..T.CCTGAC.CTCTGCGCAC...AGC.GTCCATTGTCGGTCGTCCCCGTCACCATGGGTAAGT....ACACA....TTCCCCTC.........GTGGAC.AA...G.TCG.........TCTT.......CTA.....CAACTATG..AACG.CTT.....GCTCAT....TACCTAC.T.....TC..CAGTATCATGATCGGTATGGGCCAGAAGGACTCGTA
>Xylaria_chaiyaphumensis_SWUF16_11_4
GATGACAGTGATCACTTCGGCAAGAAGCGATTGGACCTTGCCGGACCTCTGTTGACCAAACTGTTCCGTAACATAGTGCGTCGAATGACACAGGAAGTCTTGTCACACTTGAAGCGCAGTATCGAGCAAGGCAAGCAGTTCAATATTGCGCTGGCCGTCAAGTCAAATATTATTACAAGCGGACTGAAATATTCGCTCGCTACAGGGAACTGGGGCGATCAGAAGAAGGCCATGAGCTCTACCGCCGGTGTTTCCCAGGTGCTAAACCGATACACATTCGCATCCACTCTATCTCATTTACGAAGAACGAATACGCCGGTGGGCAGGGACGGTAAACTCGCTAAGCCACGTCAGCTTCACAACACCCATTGGGGTCTCGTCTGCCCTGCCGAGACGCCCGAAGGCCAGGCCTGTGGCCTGGTCAAAAATCTCTCCCTGATGTGCTCTATCAGTGTTGGCACGTCGACGGAGCCCATCGTGGACTACATGATCTCCCGAAACATGGAAGTTTTGGAGGAATATGAGCCCCAGAGATACCCGAATGCCACCAAGATTTTTCTCAATGGATCGTGGATCGGTGTTCATCAAGACGCAAAGACGCTCGTTAGGGACGTTCAACAATTGCGCCGAAGTAATCAGATTCCATCCGAAGTGTCATTGGTTCGAGATATTCGCGATCGCGAATTCAAGATTTTCTCTGATGCCGGTCGTGTCATGCGGCCTTTATTCGTGGTCGAGCAAGAGGATGATAGTGAAAGAGGCATACACAAGGGCTCACTAGTCTTGACGAAAGACGTAGTCCGGAGACTTGAGAATGACCAGACCCTCCCACCTGGAAGTGACGAGTATTTCGGATGGCAAGGCTTGGTCCACGCTGGAGTCATCGAGTATATGGATGCGGAGGAAGAAGAGACGGCTATGATTTGCATGACCCCCGAAGACCTAGAACTTTATCGAATGGCCAAGTT.AGGCTAC...AATGTC...GACG.AGGAT...ACTAGCGAGACC.........CCGAACAAACGATTGAAAACAAAGATGAATCCGACCACCCACATGTACACGCATTGCGAAATTCACCC.CAGTATGCTTCTTGGTATCTGT.GCCAGTATCATCCCTTTCCCCGATCATAACCAAGTAA.GT.....GTGA...TT.....GTAC.....CCGATTT........CATAA.......CCG........TA.............ACTGA.CCACTCC....AATCA........CAGTCACCCCGAAATACA.TATCAGTCGGCCATGGGCAAGCAAGCCATGGGAACATGCGTGAGATTGTAAGT.................................C..........TTCC...............................TCGCC....................CCTCT.........GTT....TACTT.TT...GCAACCCC...........CT..CAA......GCTCCT......C.....AAT............TTTCTTG.....CTGTCTGAAA.......CCT..........TTG....ACGC.GTC.......TCCA.............CACT......................................CT..........................................TC.A.GAC...........AC...................GGTT......ATC.....TTC.....GAGAGAA.............AATGGCGA..........CGCAGCTTC......TAGC..GAATACCA.......CAGCTA.............GCTTT................GCTATGG............AGTC.....CACCAGGGTAC..................AAAATATTACAT..............GAGAAT......TCG.....GCTAAC...AAT.GTTT....GCGTCACTGCG..TCTGTAGGTTCATCTTCAAACCGGCCAATGCGTAAGTT......T...CC.CC.................CC............TCGA.GAT.CA............TAGCAGC.....AGTTTCGC..........GGGGCTCACACAAT...GT....CA..TAGGGTAACCAAATCGGTGCTGCTTTCTGGCAAACCATCTCTGGCGAACATGGACTCGACGGCAGTGGCCTGTA..TGTA.CAC.....GCCCCC.......T......ATTA.ATTA..AGACA.............TGACG......GAAC.............GGT.........TGA.....CTAACG.GGT.TGTAAAT...AGCTACACGGGCACTTCTGAGCTCCAGCTGGAGCGCATGAGCGTGTATTTCAATGAGGT.ATGCG....AACCA..............GCCAC..................ATCGGTCTCG......T.TCCGA.G..............GAAGAGACTATT....CTAA.......CA.........ATCGGAATCTTTC.....AGGGCGCAGGTAGCAAGTACGTCCCCCGCGCCGTCCTCGTCGATTTGGAGCCCGGTACTATGGATGCCGTCCGTGCCGGTCCTTTCGGCCAGCTCTTCCGACCCGACAACTTCGTCTTCGGCCAGTCTGGTGCTGGCAACAACTGGGCCAAGGGCCATTACACCGAGGGTGCAGAGCTAGTCGATAACGTCCTCGATGTTGTTCGTCGCG.AGGCTGA.AGGCTGCGACTGCCTGCAGGGTTTCCAGATCACTCACTCGCTTGGTGGTGGTACTGGTGCCGGTATGGGTACTCTGTTGATCTCCAAGATTCGCGAAGAGTTTCCTGACCGCATGATGGCCACTTTCTCCGTTATGCCCTCTCCCAAGGTCTCGGATACCGTCGTCGAGCCGTACAATGCCACTCTCTC..TGTCCACCAACTGGTCGAGAACTCTGATGAGACTTTTTGCATTGACAATGAGGCTCTGTATGATATCTGCATGCGCACGTTGAAGCTGTCTAACCCTTCTTACGGTGACTTGAACTACCTCGTCTCCGCTGTCATGTCTGGTGTTACTACTTGCCTGCGTTTCCCTGGTCAGCTAAACTCCGATCTGCGCAAGTTAGCTGTGAACATGGTGCCTTTCCCTCGTCTGCATTTCTTCATGGTTGGCTTCGCCCCTCTCACCAGCCGCGGCGCTTACTCTTTCCGTGCTGTCACGGTCCCCGAGTTGACCCAGCAGATGTTCGACCCTAAGAACATGATGGCTGCCGCCGATTTTCGTAACGGCCGTTACCTGACATGCTCTGCTATATTGTAAG....ATT........TTGC........CTAGCCCTTTTAC...ACACGGT........TTATTCAGGTTATTTG.CTAAC........TCATCC...........TCGTAT.....TA....GCCGTGGCAAAGTTTCTATGAAGGAGGTTGAGGACCAAATGCGACATGTTCAGCACAAGAACTCATCTTACTTCGTGGAGTGGATTCCCAACAACATCCAGAATGTGCAAGGCCGGTTTCGCCGG.TGATGATGCTCCCCGGGCTGTTTTCCGTAAGT.......CT............TCCCCT............ACTCC.TTTTAGCCTTGCCCA...ACCGC.......GGCCCC.GC.TTG...GTCT.TG....CCA..........AGCTGCGGCTCCTCAT....GTCG.TCGAT.......CCAT.TT.TCTAAC.CTCTGCCCTC...AGC.TTCCATTGTCGGTCGTCCCCGTCACCATGGGTAAGT....ACATA....TCTCCCTA..........TAGATCA....G.CCG.........TCTT........TA.....TAATTTTG..AACG.CCT.....GCTCAT....TGCCGG.........CT.CAGTATCATGATCGGTATGGGCCAGAAGGACTCGTA
>Xylaria_chaiyaphumensis_SWUF17_49_2
GATGACAGTGATCACTTCGGCAAGAAGCGATTGGACCTTGCCGGACCTCTGTTGGCCAAACTGTTCCGTAACATAGTGCGTCGAATGACACAGGAAGTCTTGTCACACTTGAAGCGCAGTATCGAGCAAGGCAAGCAGTTCAATATTGCGCTGGCCGTCAAGTCAAATATTATTACAAGCGGACTGAAATATTCGCTCGCTACAGGGAACTGGGGCGATCAGAAGAAGGCCATGAGCTCTACCGCCGGTGTTTCCCAGGTGCTAAACCGATACACATTCGCATCCACTCTATCTCATTTACGAAGAACGAATACGCCGGTGGGCAGGGACGGTAAACTCGCTAAGCCACGTCAGCTTCACAACACCCATTGGGGTCTCGTCTGCCCTGCCGAGACGCCCGAAGGCCAGGCCTGTGGCCTGGTCAAAAATCTCTCCCTGATGTGCTCTATCAGTGTTGGCACGTCGACGGAGCCCATCGTGGACTACATGATCTCCCGAAACATGGAAGTTTTGGAGGAATACGAGCCCCAGAGATACCCGAATGCCACCAAGATTTTTCTCAATGGATCGTGGATCGGTGTTCATCAAGACGCAAAGACGCTCGTTAGGGACGTTCAACAATTGCGCCGAAGTAATCAGATTCCATCCGAAGTGTCATTGGTTCGAGATATTCGCGATCGCGAATTCAAGATTTTCTCTGATGCCGGTCGTGTCATGCGGCCTTTATTCGTGGTCGAGCAAGAGGATGATAGTGAAAGAGGCATACACAAGGGCTCACTAGTCTTGACGAAAGACATAGTCCGGAGACTTGAGAATGACCAGACCCTCCCACCTGGAAGTGACGAGTATTTCGGATGGCAAGGCTTGGTCCACGCTGGAGTCATCGAGTATATGGATGCGGAGGAAGAAGAGACGGCTATGATTTGCATGACCCCCGAAGACCTAGAACTTTATCGAATGGCCAAGTT.AGGCTAC...AATGTC...GACG.AGGAT...ACTAGCGAGACC.........CCGAACAAACGATTGAAAACAAAGATGAATCCGACCACCCACATGTACACGCATTGCGAAATTCACCC.CAGTATGCTTCTTGGTATCTGT.GCCAGTATCATCCCTTTCCCCGATCATAACCAAGTAA.GT.....GTGA...TT.....GTAC.....CCGATTT........CATAA.......CCG........TA.............ACTGA.CCACTCC....AATCA........CAGTCACCCCGAAATACA.TATCAGTCGGCCATGGGCAAGCAAGCCATGGGAACATGCGTGAGATTGTAAGT.................................C..........TTCC...............................TCGCC....................CCTCT.........GTT....TACTT.TT...GCAACCCC...........CT..CAA......GCTCCT......C.....AAT............TTTCTTG.....CTGTCTGAAA.......CCT..........TTG....ACGC.GTC.......TCCA.............CACT......................................CT..........................................TC.A.GAC...........AC...................GGTT......ATC.....TTC.....GAGAGAA.............AATGGCGA..........CGCAGCTTC......TAGC..GAATACCA.......CAGCTA.............GCTTT................GCTATGG............AGTC.....CACCAGGGTAC..................AAAATATTACAT..............GAGAAT......TCG.....GCTAAC...AAT.GTTT....GCGTCACTGCG..TCTGTAGGTTCATCTTCAAACCGGCCAATGCGTAAGTT......T...CC.CC.................CC............TCGA.GAT.CA............TAGCAGC.....AGTTTCGC..........GGGGCTCACACAAT...GT....CA..TAGGGTAACCAAATCGGTGCTGCTTTCTGGCAAACCATCTCTGGCGAACATGGACTCGACGGCAGTGGCCTGTA..TGTA.CAC.....GCCCCC.......T......ATTA.ATTA..AGACA.............TGACG......GAAC.............GGT.........TGA.....CTAACG.GGT.TGTAAAT...AGCTACACGGGCACTTCTGAGCTCCAGCTGGAGCGCATGAGCGTGTATTTCAATGAGGT.ATGCG....AACCA..............GCCAC..................ATCGGTCTCG......T.TCCGA.G..............GAAGAGACTATT....CTAA.......CA.........ATCGGAATCTTTC.....AGGGCGCAGGTAGCAAGTACGTCCCCCGCGCCGTCCTCGTCGATTTGGAGCCCGGTACTATGGATGCCGTCCGTGCCGGTCCTTTCGGCCAGCTCTTCCGACCCGACAACTTCGTCTTCGGCCAGTCTGGTGCTGGCAACAACTGGGCCAAGGGCCATTACACCGAGGGTGCAGAGCTAGTCGATAACGTCCTCGATGTTGTTCGTCGCG.AGGCTGA.AGGCTGCGACTGCCTGCAGGGTTTCCAGATCACTCACTCGCTTGGTGGTGGTACTGGTGCCGGTATGGGTACTCTGTTGATCTCCAAGATTCGCGAAGAGTTTCCTGACCGCATGATGGCCACTTTCTCCGTTATGCCCTCTCCCAAGGTCTCGGATACCGTCGTCGAGCCGTACAATGCCACTCTCTC..TGTCCACCAACTGGTCGAGAACTCTGATGAGACTTTTTGCATTGACAATGAGGCTCTGTATGATATCTGCATGCGCACGTTGAAGCTGTCTAACCCTTCTTACGGTGACTTGAACTACCTCGTCTCCGCTGTCATGTCTGGTGTTACTACTTGCCTGCGTTTCCCTGGTCAGCTAAACTCCGATCTGCGCAAGTTAGCTGTGAACATGGTGCCTTTCCCTCGTCTGCATTTCTTCATGGTTGGCTTCGCCCCTCTCACCAGCCGCGGCGCTTACTCTTTCCGTGCTGTCACGGTCCCCGAGTTGACCCAGCAGATGTTCGACCCTAAGAACATGATGGCTGCCGCCGATTTTCGTAACGGCCGTTACCTGACATGCTCTGCTATATTGTAAG....ATT........TTGC........CTAGCCCTTTTAC...ACACGGT........TTATTCAGGTTATTTG.CTAAC........TCATCC...........TCGTAT.....TA....GCCGTGGCAAAGTTTCTATGAAGGAGGTTGAGGACCAAATGCGACATGTTCAGCACAAGAACTCATCTTACTTCGTGGAGTGGATTCCCAACAACATCCAGAATGTGCAAGGCCGGTTTCGCCGG.TGATGATGCTCCCCGGGCTGTTTTCCGTAAGT.......CT............TCCCCT............ACTCC.TTTTAGCCTTGCCCA...ACCGC.......GGCCCC.GC.TTG...GTCT.TG....ACA..........AGCTGCGGCTCCTCAT....GTTG.TCGAT.......CCAT.TT.TCTAAC.CTCTGCCCTC...AGC.TTCCATTGTCGGTCGTCCCCGTCACCATGGGTAAGT....ACATA....TCTCCCTA..........TAGATCA....G.CCG.........TCTT........TA.....TAATTTTG..AACG.CCT.....GCTCAT....TGCCGG.........CT.CAGTATCATGATCGGTATGGGCCAGAAGGACTCGTA
>Xylaria_mianyangensis
GATGACAGTGATCACTTCGGCAAGAAGCGACTGGACCTTGCTGGACCTCTCTTAGCCAAACTCTTTCGTAACATTGTTCGTCGGATGACGCAGGAGGTCTTGTCACATCTGAAACGAAGTATCGAGCAAGGCAAACAGTTTAATATTGCGCTGGCAGTCAAGTCAAACATCATTACGAGCGGATTGAAGTATTCACTCGCAACAGGGAACTGGGGTGACCAGAAAAAGGCCATGAGCTCTACTGCTGGTGTTTCGCAAGTTCTGAACCGATACACATTTGCATCCACTTTATCGCATTTGCGAAGAACCAATACGCCAGTGGGAAGAGACGGTAAGCTTGCCAAGCCACGGCAGCTTCATAATACCCATTGGGGCCTCGTCTGCCCGGCTGAGACTCCAGAAGGCCAGGCTTGTGGTCTGGTCAAAAACCTGTCCCTCATGTGTTCTATCAGTGTCGGCACTTCCACTGAGCCCATCGTGGACTACATGATCTCTCGTAATATGGAGGTTTTGGAGGAATACGAGCCCCAGCGATATCCTAATGCCACCAAGATCTTCCTCAACGGATCGTGGATTGGCGTCCATCAGGATGCAAAGGCGCTTGTCAGAGATGTTCAGCAATTACGTCGGACAAATCAAATCCCAGCCGAAGTGTCCTTGGTTCGGGATATCCGTGATCGCGAATTCAAGATCTTCTCAGATGCTGGGCGTGTCATGCGGCCGTTATTTGTGGTGGAACAAGAGGATGACAATGATAAGGGCGTACAAAAAGGCTCACTGGTCTTGACTAAAGACATAGTCCGAAGACTCGAAATTGACCAGACTCTCCCTCCCGGGAGTGATGAATATTTCGGATGGCAAGGACTAGTCAATGCTGGTATAATCGAATATCTCGATGCCGAGGAAGAAGAAACGGCTATGATTTGCATGACTCCTGAGGACCTAGAGCTTTATCGGCTGGCCAAGTT.GGGTTAC...AATGTC...GACG.AGGAT...ACCAGCGAGACT.........CCGAACAAGCGACTCAAGACAAAAATGAACCCGACCACCCATATGTACACCCATTGCGAAATTCACCC.GAGCATGCTCCTCGGCATTTGT.GCCAGTATCATTCCTTTTCCCGATCATAACCAGGTAC.GT.....GTTG...CC.....ACAGA....CCCACTT........CATAA.......CCT........TT.............ATTGA.CCCCTA.......TTA........CAGTCACCCCGAAACACA.TACCAATCAGCTATGGGCAAGCAAGCCATGGGAACATGCGTGAGATTGTAAGT.................................T..........TTCC...............................TCACC....................CCTCT.........GTT....TACTC.CC...GCATACCCCC..........T..CGA......GCTCGG......CAATG.TTT............TTTTTTTCTT.GTTGCCCGAAA.......CTC..........TAG....ACGC.GTC.......TTCAA.CCCCTCCATGACTCTTGATACA....................A...CCCCCCGCCCC..CC....................................CTCC.TCC...........CCTCCCCTCCTCCCCTCCTCGCAGC......ATC.....ATG.....GGAGGCG.............AT.GACGG...........GAT...CTC...CA.AT...AAATACTT.......CGGCTA.............GCTTC................GCCATCC............AGTC.....CACCA.GCTTCCCCT.CTCCACTAAGATGTA..TGGCAAG................AACAC......CCG.....GCTAAC...CGG.AACC....GCGTTTCCGCG.TCTTATAGGTACACCTTCAAACCGGCCAATGCGTAAGTC....G.A...CCTTGG...............ATC.CT.........CCCACCC..CCTG..........TGGCGAC.....TGTTTCCC..........GAGGCTCACGCAC.....C.AT.GA..CAGGGTAACCAAATCGGCGCTGCTTTCTGGCAACAAATCTCGGGCGAACATGGTCTCGAGGGCAATGGCGTGTA..TGTAGATG.....TGTTAC........TT....GTCA.ATC...AAGTC...............GGC......ACGGC............GGC.........CCAAAGTACTGACG.CCT.CGCATAC...AGTTACAGCGGCACCTCCGAGCTCCAGCTGGAGCGCATGAGGGTCTACTTCAATGAGGT.ATGCC....AGCCA..............ACGCG..................GTCGGC............GTCG.TG..............AGA.ACAATATC....CTAA.......CGTG.......ACATGATGTTTCT.....AGGGCGCTGGCAACAAGTATGTCCCCCGCGCTGTCCTCGTCGATCTGGAGCCTGGTACCATGGATGCTGTCCGCGCCGGTCCCTTCGGCCAGCTTTTCCGACCCGACAACTTCGTCTTCGGCCAGTCTGGTGCTGGCAACAATTGGGCCAAGGGCCATTACACCGAGGGCGCAGAGCTAGTCGACAACGTTCTCGATGTTGTTCGTCGCG.AGGCTGA.GGGCTGCGATTGCCTCCAGGGTTTCCAGATCACCCACTCGCTTGGCGGTGGCACCGGCGCTGGTATGGGCACTCTGTTGATTTCCAAGATCCGTGAGGAATTCCCCGACCGCATGATGGCCACTTTCTCCGTTATGCCTTCTCCCAAGGTCTCGGATACCGTTGTCGAGCCGTACAATGCCACGCTGTC..TGTCCACCAGCTGGTTGAGAACTCCGACGAAACCTTCTGCATCGACAACGAGGCCCTGTACGATATCTGCATGCGCACATTGAAGCTATCGAACCCCTCGTACGGCGACTTGAACCACCTCGTCTCCGCTGTTATGTCTGGTGTTACTACCTGCCTACGTTTCCCCGGTCAGCTGAACTCGGACCTGCGCAAGTTGGCTGTGAACATGGTCCCCTTCCCCCGTCTACATTTCTTCATGGTCGGCTTTGCCCCTCTTACCAGCCGTGGTGCTCACTCTTTCCGTGCTGTCACGGTTCCCGAGTTGACGCAGCAGATGTTCGACCCCAAGAACATGATGGCTGCCGCCGACTTCCGCAATGGCCGTTACCTTACATGCTCTGCCATATTGTAAG...AAAC.........CAT......CTCTCCTTGTTTCGC...ACGGCTC................GCCG.....CTAACC.......TCGCCCC....CT......TTTC.....TA....GCCGTGGCAAGGTGTCCATCAAGGAGGTTGAGGACCAGATGCGAAACGTTCAGAACAAGAACTCGACCTACTTTGTGGAGTGGATTCCCAACAACATCCAGAATGTGCAAGGCCGGTTTCGCCGG.TGACGATGCTCCCCGTGCTGTTTTCCGTAAGT.......CT............GCCT..............ACCAG...TTAGCCTTGCCCA...ATGCG.......AGCCCC.GC.TTG..GGCTT.TG....TCA...........GCTACACC...TTCT....GTTG.CCAGT.......ACGT.CT.GCTAAC.TGTCGCTCGC...AGC.GTCCATTGTTGGCCGGCCCCGTCACCATGGGTAAGT....CCACG....TTTCTCGG.........TTGGAGAAA.CCA.CCG.........TCTT.......TGCT....GTCCCCGG..GATG.CCT.....GCTCAC....TCGCCGT.T......CC.CAGTATCATGATTGGCATGGGCCAGAAGGACTCGTA
>Xylaria_atrodivaricata
GATGACAGTGATCACTTCGGGAAGAAGCGCCTTGACCTTGCAGGACCCCTCCTGGCCAAACTCTTTCGCAACATAGTACGTCGCATGACCCAGGAGGTTCTGTCTCACTTGAAGCGAAGCATCGAGCAAGGCAAGCAGTTCAATATTGCTCTGGCTGTCAAGTCAAACATCATTACGAGCGGACTGAAGTATTCGCTTGCTACAGGAAATTGGGGTGATCAGAAGAAGGCCATGAGCTCTACTGCTGGTGTCTCACAGGTTCTGAACCGATACACATTCGCATCCACCTTATCACACTTGCGAAGAACAAATACGCCAGTGGGCAGAGACGGTAAACTTGCCAAGCCACGGCAGCTTCACAACACTCACTGGGGTCTCGTCTGCCCGGCCGAGACACCTGAAGGTCAGGCCTGTGGCCTGGTCAAAAACCTTTCTCTGATGTGCTCCATCAGTGTCGGCACATCGACTGAGCCGATTGTTGATTACATGATTTCGCGTAATATGGAAGTTTTAGAAGAATATGAACCCCAGAGATATCCGAATGCAACGAAGATCTTCCTCAATGGATCGTGGATTGGCGTTCATCAAGACGCCAAGGCCCTCGTGAGGGACGTTCAGCAATTGCGTCGGACTAATCAGATCCCAGCTGAAGTCTCCTTGGTCCGGGATATTCGTGACCGCGAATTCAAGATCTTCTCGGATGCCGGCCGTGTCATGCGGCCCCTGTTTGTCGTCGAGCAAGATGATGATCCTGACAGGGGGACGACAAAAGGCTCTTTAGTCCTGACAAAGGACCTAGTCCGGAGACTTGAAGCTGACCAGGGTCTCCCACCCGGAAGCGAGGATTACTTCGGGTGGCAAGGCTTAGTCCATGCCGGTGTTATCGAATATATGGATGCCGAAGAAGAAGAGACGGCCATGATTTGTATGACCCCCGAAGACCTAGAACTTTATCGATTGGCCAAATT.GGGTTAC...AACGTC...GATG.AGGAC...ACCAGTCAGACC.........CCAAATAAACGACTGAAGACGAAGATGAACCCAACCACCCATATGTACACCCACTGCGAGATTCACCC.CAGTATGCTCCTTGGCATCTGT.GCCAGTATCATTCCGTTCCCCGACCATAACCAAGTAA.GT.....ATTG...CC......TACA....CCCATTT........TGTAA.......CTG........TT.............ATTAA.CCCTTA.......TCA........CAGTCACCCCGAAACACA.TACCAATCGGCCATGGGCAAGCAAGCCATGGGAACATGCGTGAGATTGTAAGT.................................G..........CCCC...............................TCGCC....................ACTCT.........GTT....TACTT.TT...GCAAACCCCGTCGAGCTCTAT..CAA......GCTCTG......T...C.ACT............TTTCCTC.....CAGCCTGGAA.......GAC..........TGG....ACGC.GTC.......CCCA.............CC..........................................CC..TC....................................TCCA.TCC...........GCA...................ACC......GTC.....TCC.....TGGAGTGT............CATGACGA...........TGCGGTTCC...CA.AT...AAATGCCA.......CAGCCA.............GCCTC................GGCATCC............AGCC.....TACCAGA..ATCCCT............CTCGAGTATTT.AC..............GAGAAT......CCT.....GCTAAC...CAT.GTTT....GTGTTTCCGCG.A.TCATAGGTTCACCTCCAAACCGGCCAATGCGTAAGTC....GCT...CCTTGTC..............ACCGCT.........ACCACAG..C.............TGAA.........GCTTCTC..........AACGCTCACCCAC.....T.AC.AA..TAGGGCAACCAAATCGGTGCTGCTTTCTGGCAAACCATCTCTGGCGAGCACGGCCTCGACGGCAATGGCGTGTA..TGTA..TA.....TGCTAC........CG....ACTAAAAA...TTAT..............TTGTG......ACGC.............GGT.........CGA.....CTAACG.GGA.CGGATGC...AGTTACAGTGGCACCTCTGAGCTCCAGTTGGAGCGCATGAGCGTGTATTTCAACGAGGT.ACGCA....AAACC..............ATGGC..................CTTGGTCTA.......T.TCCGACG..............AAA.ATTGCATT....CTAA.......TGTC.......ATTGAAATCTTGT.....AGGGCGCAAATAACAAATACGTCCCCCGCGCTGTTCTTGTCGACTTGGAGCCCGGCACTATGGATGCTGTCCGTGCTGGTCCTTTTGGTCAGCTTTTCCGTCCCGACAACTTCGTTTTCGGCCAGTCTGGTGCTGGCAACAACTGGGCCAAGGGCCACTACACTGAGGGTGCCGAGCTAGTCGACAACGTTCTCGATGTTGTCCGTCGCG.AGGCTGA.GGGCTGCGACTGCCTTCAGGGCTTCCAGATCACCCACTCTCTTGGTGGTGGTACCGGTGCGGGTATGGGTACTCTGTTGATCTCCAAGATTCGCGAGGAGTTCCCCGACCGCATGATGGCTACTTTCTCGGTCATGCCCTCTCCTAAGGTCTCCGATACCGTCGTCGAGCCGTACAATGCCACCCTCTC..CGTCCACCAGCTGGTTGAGAACTCCGATGAGACCTTCTGCATTGACAACGAGGCCTTGTACGATATCTGCATGCGCACTTTGAAGCTGTCCAACCCCTCGTACGGTGACTTGAACCACCTTGTCTCCGCCGTCATGTCTGGTGTCACCACCTGCCTGCGCTTCCCCGGCCAGCTCAACTCGGATCTGCGCAAGCTGGCTGTCAATATGGTGCCATTTCCTCGTCTGCACTTCTTCATGATCGGCTTTGCTCCCCTCACCAGCCGTGGTGCTTACTCTTTCCGTGCTGTCACGGTTCCTGAGCTAACTCAGCAAATGTTCGACCCCAAGAACATGATGGCTGCCGCTGACTTCCGCAATGGCCGTTATCTGACATGCTCTGCTATCTTGTAAG...ATAT.........TGT......CCATCCCTGCTTCAC...AGAGCCC................ATCA.....CTGACC.......ACATATT.....T....TCCCAT.....TA....GCCGCGGCAAGGTTTCCATGAAGGAGGTCGAGGACCAGATGCGCCACGTCCAGAACAAGAACTCATCTTACTTCGTGGAGTGGATTCCCAACAACATCCAGAATGTGCAAGGCCGGTTTCGCCGG.TGACGATGCCCCCCGTGCTGTGTTTCGTAAGT.......CTT...........ACCCC.............GTC.....TCGGCCTTGCCCA...ACGCT.......GCTCCC.GC.TAG..CGTCC.CG....AAT..........GAGCGTGGCTCGTTCT....ATCA.TCGAT.......TCAT.CT.CCTAAC.TCT.GCGCAC...AGC.TTCCATCGTCGGTCGTCCCCGCCACCATGGGTAAGT....ACATG....T.CTCCCCC........GTGGATAAG.CCA.CAGCCACTGTTTTCCCTTTTGAAATA.....ATGTT..G..GGCA.CCT.....GCTCAC....TGTCGAC.T......CT.CAGTATCATGATTGGTATGGGCCAGAAGGACTCGTA
>Xylaria_griseosepiacea
GATGACAGTGATCACTTCGGGAAGAAGCGACTTGACCTTGCAGGACCTCTTCTAGCCAAGCTCTTTCGCAACATAGTACGTCGCATGACCCAGGAGGTTCTGTCTCACTTGAAGCGAAGCATCGAGCAAGGCAAGCAGTTCAATATCGCTCTGGCTGTCAAGTCCAACATTATTACAAGCGGGCTAAAGTACTCGCTCGCTACAGGCAATTGGGGTGACCAAAAGAAGGCGATGAGCTCTACTGCTGGTGTTTCACAGGTCTTGAATCGATACACATTCGCATCTACCTTATCCCACTTACGAAGAACGAATACGCCGGTGGGTAGAGACGGTAAGCTTGCCAAACCACGGCAGCTTCACAACACTCACTGGGGTCTTGTCTGTCCGGCCGAGACACCTGAAGGCCAGGCCTGTGGTCTGGTCAAAAACCTCTCTCTGATGTGTTCTATCAGTGTTGGCACATCGACTGAGCCGATCGTTGATTACATGATTTCGCGTAATATGGAAGTCTTGGAGGAATATGAACCCCAGAGATATCCCAATGCGACGAAGATCTTCCTCAACGGCTCGTGGATTGGTGTTCATCAAGACGCTAAAGCCCTCGTGAGGGACGTCCAACAATTACGTCGGACTAACCAGATTCCAGCTGAAGTCTCCTTGGTTCGGGATATTCGTGACCGTGAATTCAAGATCTTCTCGGATGCCGGCCGTGTCATGCGGCCGCTGTTTGTGGTCGAGCAAGAAGATGATATCGACAGAGGGGTGACGAAAGGCTCGTTAGTCCTAACAAAGGACATTGTCCGGAAACTTGAAGCTGACCAGGGTCTTCCACCCGGAAGCGAAGATTATTTCGGATGGCAGGGCTTGGTTCATGCCGGTGTTATCGAATACATGGATGCTGAAGAAGAAGAGACTGCGATGATTTGCATGACCCCTGAAGATCTAGAACTTTATCGGCTAGCCAAACT.GGGTTAC...AATGTC...GACG.AAGAC...ACCAGCCAGACT.........CCAAACAAACGACTGAAGACGAAGATGAACCCAACCACCCACATGTACACACACTGCGAGATCCACCC.CAGTATGCTCCTTGGCATCTGT.GCCAGTATCATCCCGTTCCCCGACCATAACCAAGTAA.GT.....GCTG...CC......TACA....CGCATTC........CGCAA.......CTG........TT.............ATTAA.CCCTCA.......TCA........CAGTCACCCCGAAACACA.TACCAATCAGCTATGGGCAAGCAAGCCATGGGAACATGCGTGAGATTGTAAGT.................................G..........CTCT...............................TCGTC....................ACTCT.........GTT....TACTT.TT...GCAAACCCCATCGAGCTCCAT..CGA......GCTCCG......T...G.ATT............TCTC.TC.....CAGTCTGAAA.......TTC..........TGG....ACGC.GTC.......CCCA.............CCAC.......................................CCC..CC....................................TCCA.TAC...........GCA...................ACCC.....ATC.....TCC.....TGGGGTGC............GGTGAAGA...........TGCGGTTCC...C..GT...ATATGCCG.......CAGCCA.............CTCTC................AGCATCT............AGCC.....TCACAGA..GCCCC................AAGTACTCCAC..............GAGAACAAGGACCCT.....GCTAAC...CGT.GTTT....GCGTTTCCGCG.A.TCGTAGGTTCACCTCCAAACCGGCCAATGCGTAAGTC....GCT...CCCCGAC..............ACGGCT.........ACCACAG..C.............TGAA.........GTCTCCT..........AACGCTCACAATA.....T.AC.GA..TAGGGTAACCAAATCGGTGCTGCTTTCTGGCAAACCATCTCTGGCGAGCACGGTCTCGACGGCAATGGCGTGTA..TGTA..TA.....TGTCTT........CG....AGTAAACT...TCAT..............TGATG......AGAC.............GGC.........CCG.....CTAACG.GAA.CGCATGC...AGTTACGGCGGCACCTCTGAGCTCCAGCTGGAGCGCATGAGTGTGTACTTCAACGAGGT.ACGCA....AAACC..............ATCTC..................TCTGGTCTA.......T.TTCGATG..............AAA.ACCGCGTT....CTAA.......TGTC.......ATCCAAATCTTCC.....AGGGCGCAAATAACAAATACGTCCCTCGCGCTGTTCTCGTCGACTTGGAGCCCGGCACTATGGATGCTGTCCGTGCTGGTCCTTTTGGTCAGCTTTTCCGCCCCGACAACTTTGTTTTCGGCCAGTCTGGTGCTGGCAACAACTGGGCCAAGGGCCACTACACCGAGGGTGCCGAACTCGTCGACAACGTTCTCGATGTTGTCCGTCGCG.AGGCTGA.GGGCTGCGACTGCCTCCAGGGCTTCCAGATCACCCACTCTCTTGGTGGTGGTACCGGTGCCGGTATGGGTACTCTGTTGATCTCCAAGATTCGCGAAGAGTTCCCCGACCGCATGATGGCTACTTTCTCCGTTATGCCCTCCCCCAAGGTCTCCGATACCGTCGTCGAGCCGTACAACGCCACCCTCTC..CGTCCACCAGCTGGTTGAGAACTCCGACGAGACCTTCTGCATCGACAACGAGGCCTTGTACGATATCTGCATGCGTACCTTGAAGCTCTCCAACCCCTCCTACGGTGACTTGAATCACCTTGTCTCAGCCGTCATGTCCGGCGTCACTACCTGCTTGCGCTTCCCCGGTCAGCTCAACTCAGATCTGCGCAAGCTGGCTGTCAATATGGTGCCATTCCCTCGTCTGCACTTCTTCATGATCGGCTTCGCTCCTCTCACCAGCCGTGGCGCTTACTCTTTCCGTGCCGTCACGGTTCCTGAGCTGACTCAGCAAATGTTCGACCCCAAGAACATGATGGCCGCCGCCGACTTCCGCAATGGCCGTTACCTGACATGCTCTGCTATCTTGTAAG...CAAT.........TCT......CT.TTGTT.TTTCAT...AATGTTC................CTCA.....CTAACC.......GCCG.TT....CT....TTTCA......CA....GCCGTGGCAAGGTTTCCATGAAGGAGGTCGAGGACCAGATGCGCCACGTCCAGAACAAGAACTCCTCCTACTTCGTGGAGTGGATTCCCAACAACATCCAGAATGTGCAAGGCCGGTTTCGCCGG.TGACGATGCTCCCCGGGCTGTTTTCCGTAAGT.......CTT...........AC.T..............ATC.....TGGGCCTTGCCGA...ACTCC.......GCCCCC.GC.TGG..CGTTC.TG....AAA..........GGACATGGCTTGTTCT....ACCA.TCGAT.......TCAT.CT.CCTAACACTCTGCGCAC...AGC.CTCAATCGTCGGTCGTCCCCGTCATCATGGGTAAGT....ACAAG....CCTCTCCCCC.......GCGGATAAG.C.A.CGG.......CTTTTT.......AAAC....GAGGC..G..GACG.CTT.....GCTCAC....CGTCGAC.T......CC.TAGTATCATGATTGGTATGGGCCAGAAGGACTCGTA
>Xylaria_terricola_CWN08372
GATGACAGTGATCACTTCGGCAAAAAACGACTGGACCTTGCCGGACCCCTGTTGGCCAAACTATTCCGGAATATTGTTCGTCGGATGACCCAGGAGGTCTTGTCACATCTGAAGCGAAGCATCGAGCAAGGCAAGCAGTTCAATATTGCTTTGGCTGTCAAGTCAAACATCATTACGAGCGGACTGAAATATTCGCTTGCTACAGGAAACTGGGGTGATCAAAAGAAGGCCATGAGCTCTACGGCCGGTGTTTCACAGGTTCTGAACCGATATACATTTGCATCCACTTTATCCCATCTGCGAAGGACAAATACTCCAGTAGGTAGAGACGGTAAGCTAGCCAAGCCTCGACAGCTTCACAACACCCACTGGGGCCTCGTCTGCCCAGCCGAGACACCTGAAGGCCAGGCCTGTGGCCTTGTCAAAAATCTATCTCTGATGTGCTCCATCAGTGTTGGCACATCGACCGAGCCCATCGTTGACTACATGATCTCCCGTAACATGGAAGTTCTAGAGGAATATGAACCCCAGAGATACCCCAATGCCACAAAGATATTTCTTAACGGATCATGGATCGGTGTTCATCAAGATCCAAAAGCGCTTGTTAGGGACGTTCAACAATTGCGTCGGACCAATCAGATTCCATCTGAAGTGTCCTTGGTTCGAGATATTCGTGATCGTGAATTCAAGATTTTCTCAGACGCGGGTCGCGTCATGCGGCCTTTATTCGTGGTCGAGCAGGAGGATGACAACGATAAAGGCATACTGAAGGGTACCCTAGTCTTGACAAAAAATATAGTCCGGAGACTTGAGATTGACCAGACTCTTCCACCCGGAAGTGATGAGTATTTTGGATGGCAAGGGTTAGTGCATGCCGGTGTCATTGAATATATGGATGCCGAAGAAGAGGAGACGGCTATGATTTGCATGACTCCCGAAGATCTAGAACTTTATCGATTGGCCAAGTT.AGGGTTC...AATGTT...GAGG.AGGAT...AATAGTGAAACC.........CCGAACAAGCGACTAAAGACAAGAATGAACCCGACAACCCACATGTATACCCATTGCGAGATCCACCC.GAGCATGCTTCTTGGCATTTGT.GCCAGTATCATTCCTTTCCCTGACCATAACCAAGTGA.GT.....ATCT...TC.....TG.AA....CCGATCC........CATAG.......CCA........TT.............ATTAA.CCTCA........CCA........CAGTCACCCCGAAACACA.TACCAATCAGCTATGGGCAAGCAAGCCATGGGAACATGCGTGAGATTGTAAGT.................................T...............................................GCC....................CCTCT.........ATT....TACAT.TC...GCAACCT...........TGC..CAA......GCTCCA......A...C.AAT............TC.CCTC....GCTGCCCGAG........CCT..........TTA...AACGC.GTC.......TCC.......................................................ATACG..CA....................................TCCA.TAT...........AC...................GAGC......GTC.............TCAGATA.............GATGACGA...........TGTGGCTT....GCGAT...CAGTACCG.......CAGCTA.............GTTGC................GTCATCT............AGTTAAACTTTCCAGCTTGC..................AAAATACTTAAT..............GCGAAT......TCA.....GCTAAC....AT.GCTT....TCGTTTTCGT.......TAGGTTCACCTCCAAACCGGCCAGTGTGTAAGTC.....CT...CCACGA..............GACCTCTCATCCCACGGCTATAG..C..............AACCG.......TTTGCA...........GAGGCTGACCTTG....AT.AC.AA..TAGGGTAACCAAATTGGTGCCGCTTTCTGGCAAACTATCTCCGGTGAGCATGGTCTCGACGGTAGTGGTGTGTA..TGTA..TA.....CGCCCT........CG....ACTTACATTTGAAGCT.............TGACG......AAAC.............GAT.........CGA.....CTGACA.CAT.CACCGACAACAGCTATGGCGGCACCTCCGAGCTGCAGCTCGAGCGCATGAGCGTATATTTCAACGAGGT.ACGCG....AACTA..............AGCAT..................AGCAGTCTCC......T.TTTGGTG..............AAA.GCGCCATT....CTAA.......CACC.......ATCGGAATCGTTT.....AGGGCGCTGGTGATAAGTACGTCCCCCGAGCTGTTCTCGTCGATTTGGAGCCCGGTACAATGGATGCTGTTCGTGCCGGTCCTTTCGGTCAGCTCTTCCGGCCCGACAACTTCGTTTTCGGCCAGTCTGGTGCTGGCAACAACTGGGCCAAGGGCCACTACACTGAGGGTGCGGAGCTAGTAGACAATGTTCTTGACGTCGTTCGTCGCG.AGGCCGA.GGGATGTGACTGCCTCCAGGGCTTCCAGATCACGCACTCGCTTGGTGGTGGCACTGGTGCTGGTATGGGTACTCTCTTGATCTCCAAGATTCGCGAAGAATTCCCTGACCGCATGATGGCCACTTTCTCCGTTATGCCCTCTCCTAAGGTCTCGGATACCGTCGTTGAGCCTTACAACGCCACACTCTC..CGTCCACCAGCTAGTCGAGAACTCTGATGAAACTTTCTGCATTGACAATGAGGCCCTGTACGATATCTGCATGCGCACATTGAAGCTATCCAACCCTTCATATGGTGACTTGAATCACCTCGTCTCGGCTGTCATGTCTGGTGTCACCACCTGCCTACGTTTCCCAGGTCAACTGAACTCTGATTTGCGCAAGTTGGCTGTGAACATGGTTCCCTTCCCCCGTCTGCACTTCTTTATGGTCGGCTTCGCTCCTCTCACTAGTCGTGGCGCTCACTCTTTCCGCGCTGTTACGGTACCTGAGTTGACTCAACAGATGTTCGACCCCAAGAACATGATGGCTGCCGCAGACTTCCGTAATGGTCGTTATTTGACATGCTCTGCTATCTTGTA.G...GACT.........CAC......CTATCCATCTTTT.....ATCAATT................ATCA.....CTAACTC......TCATTCT....CT......TGAT.....CA....GCCGCGGAAAGGTTTCCATGAAGGAAGTTGAGGACCAGATGCGGCACGTCCAGAACAAGAATTCAACTTACTTTGTGGAGTGGATTCCCAACAACATCCAGAATGTGCAAGGCCGGTTTCGCCGG.TGATGATGCTCCCCGGGCAGTTTTTCGTAAGT.......CTC...........CCCCCC..........GTACTT......AGCCTTGCCTA...ATCCC.......GGCCCC.GC.TTT..TACCT.CG....TCA..........AGCTGCGGCTCATTCT....ATCA.TCAAT.......ACAT.TT..CTAAC.TTCTACA..C...AGC.ATCTATCGTCGGCCGTCCCCGTCACCATGGGTAAGT....ACATA....CCTT............AGTCGATTAA.GTG.CAG.........TTTT........TGC....AATTGT.A..GACA.TTT.....ACTCAT....TGTCTAC.T......TC.CAGTATCATGATTGGTATGGGCCAGAAGGACTCGTA
>Xylaria_terricola_YMJ1375
GATGACAGTGATCACTTCGGCAAAAAACGACTGGACCTTGCCGGACCCCTGTTGGCCAAACTATTCCGGAATATTGTTCGTCGGATGACCCAGGAGGTCTTGTCACATCTGAAGCGAAGCATCGAGCAAGGCAAGCAGTTCAATATTGCTTTGGCTGTCAAGTCAAACATCATTACGAGCGGACTGAAATATTCGCTTGCTACAGGAAACTGGGGTGATCAAAAGAAGGCCATGAGCTCTACGGCCGGTGTTTCACAGGTTCTGAACCGATATACATTTGCATCCACTTTATCCCATCTGCGAAGGACAAATACTCCAGTAGGTAGAGACGGTAAGCTAGCCAAGCCTCGACAGCTTCACAACACCCACTGGGGCCTCGTCTGCCCAGCCGAGACACCTGAAGGCCAGGCCTGTGGCCTTGTCAAAAATCTATCTCTGATGTGCTCCATCAGTGTTGGCACATCGACCGAGCCCATCGTTGACTACATGATCTCCCGTAACATGGAAGTTCTAGAGGAATATGAACCCCAGAGATACCCCAATGCCACAAAGATATTTCTTAACGGATCATGGATCGGTGTTCATCAAGATCCAAAAGCGCTTGTTAGGGACGTTCAACAATTGCGTCGGACCAATCAGATTCCATCTGAAGTGTCCTTGGTTCGAGATATTCGTGATCGTGAATTCAAGATTTTCTCAGACGCGGGTCGCGTCATGCGGCCTTTATTCGTGGTCGAGCAGGAGGATGACAACGATAAAGGCATACTGAAGGGTACCCTAGTCTTGACAAAAAATATAGTCCGGAGACTTGAGATTGACCAGACTCTTCCACCCGGAAGTGATGAGTATTTTGGATGGCAAGGGTTAGTGCATGCCGGTGTCATTGAATATATGGATGCCGAAGAAGAGGAGACGGCTATGATTTGCATGACTCCCGAAGATCTAGAACTTTATCGATTGGCCAAGTT.AGGGTTC...AATGTT...GAGG.AGGAT...AATAGTGAAACC.........CCGAACAAGCGACTAAAGACAAGAATGAACCCGACAACCCACATGTATACCCATTGCGAGATCCACCC.GAGCATGCTTCTTGGCATTTGT.GCCAGTATCATTCCTTTCCCTGACCATAACCAAGTGA.GT.....ATCT...TC.....TG.AA....CCGATCC........CATAG.......CCA........TT.............ATTAA.CCTCA........CCA........CAGTCACCCCGAAACACA.TACCAATCAGCTATGGGCAAGCAAGCCATGGGAACATGCGTGAGATTGTAAGT.................................T...............................................GCC....................CCTCT.........ATT....TACAT.TC...GCAACCT...........TGC..CAA......GCTCCA......A...C.AAT............TC.CCTC....GCTGCCCGAG........CCT..........TTA...AACGC.GTC.......TCC.......................................................ATACG..CA....................................TCCA.TAT...........AC...................GAGC......GTC.............TCAGATA.............GATGACGA...........TGTGGCTT....GCGAT...CAGTACCG.......CAGCTA.............GTTGC................GTCATCT............AGTTAAACTTTCCAGCTTGC..................AAAATACTTAAT..............GCGAAT......TCA.....GCTAAC....AT.GCTT....TCGTTTTCGT.......TAGGTTCACCTCCAAACCGGCCAATGTGTAAGTC.....CT...CCACGA..............GACCTCTCATCCCACGGCTATAG..C..............AACCG.......TTTGCA...........GAGGCTGACCTTG....AT.AC.AA..TAGGGTAACCAAATTGGTGCCGCTTTCTGGCAAACTATCTCCGGTGAGCATGGTCTCGACGGTAGTGGTGTGTA..TGTA..TA.....CGCCCT........CG....ACTTACATTTGAAGCT.............TGACG......AAAC.............GAT.........CGA.....CTGACA.CAT.CACCGACAACAGCTATGGCGGCACCTCCGAGCTGCAGCTCGAGCGCATGAGCGTATATTTCAACGAGGT.ACGC.....AACTA..............AGCAT..................AGCAGTCTCC......T.TTTGGTG..............AAA.GCGCCATT....CTAA.......CACC.......ATCGGAATCGTTT.....AGGGCGCTGGTGATAAGTACGTCCCCCGAGCTGTTCTCGTCGATTTGGAGCCCGGTACAATGGATGCTGTTCGTGCCGGTCCTTTCGGTCAGCTCTTCCGGCCCGACAACTTCGTTTTCGGCCAGTCTGGTGCTGGCAACAACTGGGCCAAGGGCCACTACACTGAGGGTGCGGAGCTAGTAGACAATGTTCTTGACGTCGTTCGTCGCG.AGGCCGA.GGGATGTGACTGTCTCCAGGGCTTCCAGATCACGCACTCGCTTGGTGGTGGCACTGGTGCTGGTATGGGTACTCTCTTGATCTCCAAGATTCGCGAAGAATTCCCCGACCGCATGATGGCCACTTTCTCCGTTATGCCCTCTCCTAAGGTCTCGGATACCGTCGTTGAGCCTTACAACGCCACACTCTC..CGTCCACCAGCTAGTCGAGAACTCTGATGAAACTTTCTGCATTGACAATGAGGCCCTGTACGATATCTGCATGCGCACATTGAAGCTATCCAACCCTTCATATGGTGACTTGAATCACCTCGTCTCGGCTGTCATGTCTGGTGTCACCACCTGCCTACGTTTCCCAGGTCAACTGAACTCTGATTTGCGCAAGTTGGCTGTGAACATGGTTCCCTTTCCCCGTCTGCACTTCTTCATGGTCGGCTTCGCTCCTCTCACTAGTCGTGGCGCTCACTCTTTCCGCGCTGTTACGGTACCTGAGTTGACTCAACAGATGTTCGACCCCAAGAACATGATGGCTGCCGCAGACTTCCGTAATGGTCGTTATTTGACATGCTCTGCTATCTTGTA.G...GACT.........CAC......CTATCCATCTTTT.....ATCAATT................ATCA.....CTAACTC......TCATTCT....CT......TGAT.....CA....GCCGCGGAAAGGTTTCCATGAAGGAAGTTGAGGACCAGATGCGGCACGTCCAGAACAAGAACTCCACTTACTTTGTGGAGTGGATTCCCAACAACATCCAGAATGTGCAAGGCCGGTTTCGCCGG.TGATGATGCTCCCCGGGCAGTTTTTCGTAAGT.......CTC...........CCCCCC..........GTACTT......AGCCTTGCCTA...ATCCC.......GGCCCC.GC.TTT..TACCT.CG....TCA..........AGCTGCGGCTCATTCT....ATCA.TCAAT.......ACAT.TT..CTAAC.TTCTACA..C...AGC.ATCTATCGTCGGCCGTCCCCGTCACCATGGGTAAGT....ACATA....CCTT............AGTCGATTAA.GTG.CAG.........TTTT........TGC....AATTGT.A..GACA.TTT.....ACTCAT....TGTCTAC.T......TC.CAGTATCATGATTGGTATGGGCCAGAAGGACTCGTA
>Xylaria_coprinicola
GATGACAGTGATCACTTCGGCAAGAAACGGTTGGATTTGGCCGGACCCCTTCTTGCCAAGCTCTTTCGCAACATAGTGCGTCGGATGACTCAAGAAGTTCTATCGCACCTCAAACGAAGTATCGAGCAAGGCAAACAGTTCAACATCGCTCTTGCGGTTAAGTCAAATATCATCACGAGTGGTCTTAAATATTCTCTCGCCACAGGAAACTGGGGCGATCAAAAGAAGGCTATGAGTTCTACAGCCGGTGTATCCCAGGTGTTGAATCGATATACTTTTGCATCTACTTTATCGCATTTGCGAAGAACGAATACACCTGTGGGCAGAGATGGTAAGCTTGCTAAACCACGGCAGCTCCACAACACCCATTGGGGTCTCGTTTGTCCAGCCGAGACGCCCGAAGGTCAAGCGTGCGGTTTAGTCAAAAATTTATCCCTAATGTGTTCCATCAGTGTTGGTACATCTACGGAGCCTATTGTGGATTACATGATTTCTCGCAACATGGAGGTACTGGAAGAATACGAACCCCAGAGGTATCCTCACGCTACCAAGATCTTTCTTAACGGATCATGGATTGGTGTTCATCAGGACCCGAAGGCACTGGTGAGGGACGTTCAGCAGTTGCGTCGGACTAACCAGATCCCTGCCGAAGTATCTTTGGTAAGGGACATTCGTGATCGTGAATTCAAGATATTCTCGGATGCCGGCCGTGTCATGCGGCCCTTATTCGTGGTTGAGCAAGAAGATGATGATGACAGAGGAGTAACGAAAGGCTCATTAGTCTTGACAAAGGAGATAGTCCGAAAGCTTGAGCTTGACCAGTCTCTTCCACCTGGAAGCGACGAGTATTTCGGCTGGCAGGGGCTAGTCCATGCAGGTGTTATTGAATATATGGATGCCGAGGAAGAAGAAACAGCTATGATTTGCATGACACCCGAAGACTTGGAGCTTTATCGACTGGCCAAATT.GGGCTAT...AACGTT...GATG.AAGAT...AATAGCGAGACT.........CCAAACAAACGACTCAAGACCAAGATCAACCCTACCACACATATGTATACTCACTGCGAAATTCACCC.GAGTATGCTCCTTGGTATTTGC.GCCAGTATTATTCCTTTCCCGGATCATAACCAGGTAA.GT.....AGTG....C.....TCTAA....CTCCTCC........TAAAG.......CTC........CT.............GTTAA.CCCCT.......TTCC........CAGTCGCCCCGAAACACC.TACCAGTCAGCCATGGGCAAGCAAGCCATGGGAACATGCGTGAGATTGTAAGT.................................A..........CTTC...............................TCGCC....................CCTCTT........GTTTACCTACTT.TG...GCAACCC..TGTA....TCTA..AAA......GCTTGG......T...T.GGT............TTGCCTT....GCTGCCCGAAA.......CCC..........TGG....ACGC.GTC.......CCC.......................................................ACACT..CA....................................TCCA.TAC...........AC...................GAAC......ATG.....TTT.....GCCAACA.............ATTAACGG...........CGCGGTTC....CCAAT...CAATCACA.......CAGCTG.............GCTTC................GCTACGC............AATC.....GCTTATGCTGC..................GGAACTGAGCAC..............TAGAAC......TTA.....GCTAAC....TT.GTTT....GTATTTCTGCG.T.CTATAGGTTCACCTTCAAACCGGTCAATGCGTAAGTC....GCC...CCCCCGCT............AACCCCACCCTAT.CGAGCACAG..................GAAA.......GTTGCGTG.........AAAGCTCACATCA.....C.AT.G..TTAGGGTAACCAAATTGGTGCCGCCTTCTGGCAAACCATTTCTGGCGAGCACGGTCTCGATGGCAATGGCTTGTA..AGTT..TA.....CAACTAA.......TG....AATTTGA...AATGT...............GGCG......ACAT.............CGC.........CGT.....CTAACA.AAT.TGAAAA.....GCTACAGTGGCACCTCCGAGCTCCAACTGGAGCGCATGAGCGTGTATTTCAACGAGGT.ACGCA....AACCA..............GAGCT..................GTCATTCTAG......G.TTTGGTG..............GACTACCTCTTCA...TTAA.......CACT.......ATCGGCCTTCTTC.....AGGGCGCTGGTAATAAATATGTTCCCCGCGCTGTTCTCGTGGACTTGGAACCCGGTACCATGGATGCCGTGCGTGCTGGTCCTTTCGGTCAACTCTTCCGTCCCGACAACTTTGTTAACGGTCAATCCGGTGCCGGCAACAACTGGGCCAAGGGTCACTACACCGAGGGCGCTGAGCTAGTCGACAACGTTCTCGATGTCGTTCGTCGCG.AAGCCGA.GGGCTGCGACTGCCTCCAGGGTTTCCAAATCACGCACTCACTTGGTGGTGGTACCGGTGCTGGTATGGGTACTCTTCTGATCTCCAAGATTCGTGAGGAATTCCCCGACCGCATGATGGCCACTTTCTCCGTTATGCCCTCCCCCAAAGTTTCCGACACCGTCGTTGAGCCTTACAACGCTACTCTTTC..TGTCCATCAACTAGTCGAGAATTCCGACGAAACCTTCTGCATTGACAATGAAGCTCTGTATGATATCTGCATGCGCACCCTAAAATTATCCAACCCATCGTATGGCGACTTGAACCACCTCGTCTCCGCTGTCATGTCAGGTGTGACTACCTGCCTGCGCTTCCCTGGTCAGTTAAACTCAGACCTGCGCAAGTTAGCCGTGAACATGGTGCCATTCCCTCGCCTGCACTTCTTCATGGTCGGCTTTTCTCCCCTAACCAGCCGTGGTGCTTACTCTTTCCGTGCTGTCACGGTCCCCGAATTGACTCAACAGATGTTCGACCCCAAGAACATGATGGCGGCTGCCGACTTCCGTAATGGCCGTTATCTAACATGCTCTGCTATCTTGTAAG...GACTCG......GCGT......CGTACCCCGTTTCGT...GTGGCTC................ATTA.....CTAACC.......CCGTATT....CC......CTTG.....TA....GCCGTGGAAAAGTTTCTATGAAGGAGGTCGAGGATCAGATGCGACACGTCCAGAACAAGAACTCCTCTTACTTTGTAGAGTGGATTCCCAACAACATCCAGAATGTGCAAGGCCGGTTTCGCCGG.TGATGATGCACCCCGTGCTGTTTTCCGTAAGT.......CTT...........CGAAGTT.........GTTTTTATTCTTAGCCTTGCCCA...ACTCCAGCCCCGGGTCCC.GC.TTG..TGTTT.TT....ACA..........AGCCGCGGCTCATTCT....ATTG.TTAAT.TCG...AC....T.ACTAAA.CTTTGTTCAC...AGC.GTCCATCGTCGGTCGTCCCCGTCACCATGGGTAAGT....ACACT....TCAC.CAT........TGTTGGAAAA.GTA.TAT.........TTTT.........GC....CATTTC.G..AACA.TCT.....AATCTC....AATCCAC.T......C...AGTATCATGATCGGTATGGGCCAGAAGGACTCGTA
>Xylaria_guepini
GATGACAGTGATCACTTCGGCAAGAAACGATTGGATCTTGCTGGACCTCTCTTAGCCAAACTCTTTCGTAACATAGTGCGCCGGATGACTCAAGAGGTTCTATCACACCTCAAACGAAGTATCGAGCAAGACAAACAGTTCAATATCGCTCTAGCTGTCAAGTCAAATATCATTACGAGTGGACTGAAATATTCCCTCGCTACAGGAAATTGGGGTGATCAAAAGAAGGCCATGAGTTCTACAGCTGGCGTGTCACAGGTGCTGAACCGATATACATTCGCGTCTACCTTATCGCATCTGCGAAGAACCAATACACCTGTGGGTAGAGATGGTAAGCTTGCTAAGCCACGGCAGCTCCACAACACCCACTGGGGTCTCGTCTGTCCAGCCGAGACGCCCGAAGGTCAGGCGTGTGGTTTAGTCAAAAACCTATCTCTGATGTGCTCCATCAGTGTTGGTACATCCACGGAGCCTATCGTGGATTATATGATTTCTCGCGATATGGAGGTACTCGAGGAATACGAACCCCAACGATATCCTCATGCCACCAAGATCTTTCTTAACGGATCATGGATTGGTGTTCATCAAGATCCAAAGGCACTGGTGAGGGACGTTCAACAGCTGCGTCGAACCAACCAGATTCCCGCTGAAGTGTCTTTGGTAAGGGATATCCGTGATCGTGAGTTCAAGATATTTTCGGATGCCGGCCGTGTCATGCGGCCATTATTTGTGGTCGAGCAAGAAGATGATAGTGACAGAGGAGCACAGAAAGGCTCGTTAGTCTTGACCAAGGACATAGTCCGGAAACTAGAGCTTGACCAGTCTCTTCCACCTGGAAGCGACGAATATTTCGGGTGGCAGGGGCTAGTCCATGCGGGTGTCATCGAATATATGGATGCTGAAGAAGAAGAGACAGCTATGATTTGTATGACACCTGAAGACCTGGAGCTTTACCGACTGGCTAAATT.GGGCTAT...AATGTG...GACG.AAGAT...AATAGCGAGACC.........CCGAACAAACGACTGAAGACCAAGATCAACCCGACCACACATATGTATACTCATTGCGAAATTCACCC.GAGTATGCTTCTTGGTATTTGT.GCCAGTATCATTCCTTTCCCGGATCATAACCAGGTAA.GT.....AGTG....C.....TCCGA....CTCATTC........TATAG.......CTG........TT.............ATTAA.CCGCT.......TCCA........CAGTCGCCCCGAAACACC.TACCAATCAGCTATGGGCAAGCAAGCCATGGGAACATGCGTGAGATTGTAAGT.................................A..........TTCC...............................TCGCC....................CCTCTT........GTT....TACTT.TC...GCAACCC...........TGT..CAA......GCTCCA......T...C.GAT...............TTTT....GCTGCTTGAAA.......CCC..........TGG....ACGC.GTC.......TCC.......................................................ACACT..CA....................................TCCA.TAC...........AC...................GAGC......ATG.....CTT.....GCCACGA.............ATTAACGG...........CGCGGTTC....CCAAT...AAACGTCA.......CAGCTG.............GCTTC................GCTACGC............AGCC.....GCTTATGTTGC..................GGAACTTGGCAC..............TAGAAC......TCA.....GCTAAC....TT.GCTT....GCTTTTTCGCG.T.CTGTAGGTTCACCTTCAAACCGGTCAATGCGTAAGTC....GCC...CCCCCT..............GGTCAGCCCCACT.CTAACACAG..................GAAA.......GTTGCGTG..........AAGCTCACATCA.....C.AT.G..ATAGGGTAACCAAATTGGTGCCGCCTTCTGGCAAATGATTTCTGGCGAGCACGGTCTCGACGGTAATGGCTTGTA..AGTT..CA.....CGCCCCC.......TG.....AT.TGAGTTAATAAG.............TGACG......ACAT.............CGC.........CGT.....CTAACA.AAT.TGAAAA.....GCTACAATGGCTCCTCCGAGCTCCAGTTGGAGCGCATGAGCGTGTATTTTAACGAGGT.ACGCG....AACCA..............GTGAT..................GTCAGTCTTG......T.TTCGGTG..............AATTACCCCTCCATTATTAA.......CACT.......ATCGATCTTCTCT.....AGGGTGCCGGTAATAAATATGTCCCCCGCGCCGTCCTCGTGGACTTGGAGCCCGGCACCATGGATGCTGTCCGTGCTGGTCCTTTCGGTCAACTCTTCCGTCCCGACAACTTTGTTAACGGTCAATCCGGTGCCGGCAACAACTGGGCCAAGGGTCATTACACCGAGGGCGCTGAGCTAGTCGACAGTGTTCTCGACGTTGTTCGTCGCG.AAGCTGA.GGGCTGCGACTGCCTCCAGGGTTTCCAAATCACGCACTCGCTTGGTGGTGGTACCGGTGCTGGCATGGGTACTCTTCTGATCTCCAAGATTCGTGAGGAGTTTCCTGACCGCATGATGGCCACTTTCTCCGTTATGCCCTCTCCCAAAGTCTCCGACACCGTCGTTGAGCCTTACAACGCCACCCTTTC..CGTTCACCAACTAGTCGAGAATTCCGACGAAACCTTCTGCATTGACAATGAAGCTTTGTATGATATCTGCATGCGCACACTAAAACTATCTAACCCTTCGTACGGCGACTTGAACCACCTCGTCTCCGCCGTTATGTCAGGTGTTACTACCTGCCTGCGCTTCCCTGGCCAGTTGAACTCAGACCTGCGCAAGCTGGCTGTGAACATGGTGCCCTTCCCTCGCCTGCACTTCTTCATGGTCGGCTTCTCTCCCCTTACCAGCCGTGGCGCTTACTCTTTCCGTGCTGTCACGGTCCCCGAGTTGACTCAGCAGATGTTCGACCCCAAGAATATGATGGCGGCTGCCGACTTCCGTAACGGCCGTTATCTAACATGCTCTGCTATCTTGTAAG...AACTCAA......AGT......CATCCCCTTTTTCGA...GCGGCCT................ATTA.....CTAACC.......CCGTGTT....CT......CTAC.....CA....GCCGTGGCAAGGTTTCTATGAAGGAGGTTGAGGATCAGATGCGACACGTCCAGAATAAGAACTCCTCTTACTTTGTAGAGTGGATTCCCAACAACATCCAGAATGTGCAAGGCCGGTTTCGCCGG.TGATGATGCACCCCGTGCTGTTTTCCGTAAGT.......CTT..........CCCTACTTTT.......GTATTCTT....AGCCTTGCCCA...ACCCCAACCCCGGGCCCC.GC.TTG..TGTCT.TT....ACA..........AGCTGCGGCTCATTTT....ATCA.TCGAT.......TCGA.TT.TCTGAC.CTCTGTCCAC...AGC.ATCCATCGTCGGTCGTCCCCGTCATCATGGGTAAGT....ACATC....TCGC.CGT........CGTTGGGAAA.GTA.TTG........TTTTT.........GC....CATTTC.G..GACA.TCT.....AATCTT....TACCCAC.T......CT.CAGTATCATGATTGGTATGGGCCAGAAGGACTCGTA
>Xylaria_subescharoidea_YMJ1188_YMJ1484_WLS2026
GATGACAGTGATCACTTCGGCAAGAAGCGACTGGATCTGGCAGGACCCCTACTTGCGAAGCTCTTCCGTAACATAGTTCGTCGAATGACTCAAGAGGTGTTGTCCCACCTGAAGCGGAGCATTGAACAGGGCAAGCAGTTCAATATTGCTTTGGCCGTAAAGTCAAACATCATCACGAGCGGATTGAAATATTCGCTCGCGACAGGAAACTGGGGTGACCAGAAGAAGGCCATGAGCTCTACGGCTGGTGTTTCACAGGTGTTGAACCGATACACATTCGCCTCAACCTTGTCTCACTTACGAAGAACGAATACCCCAGTAGGCCGAGACGGCAAGCTTGCCAAGCCTCGACAGCTTCACAACACTCACTGGGGTTTGGTTTGCCCTGCCGAGACACCAGAGGGTCAGGCCTGTGGTTTGGTCAAAAACTTGTCCTTAATGTGCTCCATCAGTGTGGGCACGTCTACGGAGCCCATCGTCGATTACATGATCTCTCGTAACATGGAAGTGCTGGAGGAATACGAACCCCAACGTTACCCTCATGCTACTAAGATCTTTCTCAACGGATCGTGGATCGGTGTTCATACAGATGCAAAGGCGCTTGTTAGAGATGTTCAACAGCTGCGCCGAACCAACCAAATTCCAGCTGAAGTATCTCTAGTTCGTGATATTCGTGATCGTGAATTCAAGATCTTCTCAGATGCCGGTCGTGTCATGCGGCCCTTGTTCGTGGTAGAGCAAGACGATGACAGCGATAGGGGGGTTACAAAGGGTTCTCTAGTCTTAACGAAAGACATAGTACGGAGGCTTGAGACCGACCAGACGCTCCCACCTGGAAGTGACGAGTTTTTCGGATGGCAAGGTTTGGTTCATGCTGGTGTCATCGAATACATGGATGCCGAGGAAGAAGAGACGGCCATGATTTGCATGACTCCTGAAGACTTGGAGATCTATCGATTGGCCAAGTT.AGGTTAC...AATGTC...GACG.AAGAC...ACCAGCGAGACG.........CCTAATAAGCGTTTGAAGACCAAGATGAATCCGACAACTCACATGTACACGCATTGCGAAATTCACCC.GAGTATGCTTCTCGGCATTTGT.GCCAGCATTATCCCATTCCCCGACCACAACCAGGTAA.GC.....GACG...C......CATGAGCCAACCATTC........CATAC.......CTAGGTAGTTTTT.............ACTAA.TCT........CGTCA........CAGTCCCCCCGAAATACA.TATCAATCGGCTATGGGCAAGCAAGCCATGGGAACATGCGTGAGATTGTAAGT.................................CTTG........CCCC.......................................................CCCT..........GTT....GGAAT..........GAAG.........GGAT..CAA......CTCCTT......G....................ATACT.........GCCTAAC.......GCCC..........TCG....ATGC.GCC.......CCC...............CATCTCGC....................................T..TA...................................TCCCA..............TGCAT.................AAGCC.....ATC.....GTG.....CGAAGAGGCACCTATCCGCAAATGACGG...........AGTGCCCTC...CCTTTCAGGAG..C.G.......CGCTTGGCTTCG..CATTAACCGC................GCAGTCT............TCCCGG....GCGACAAAAACA...................TTGTGATGTCTGTGTACAAAGAAAGGAAC......TC.....CGCTGAC...TGTGGTAT....GCGATT...T.....TGCAGGTTCACCTTCAAACCGGCCAATGCGTAAGTGCTCTGCC...CC.C..................GCG...........ACTGGAG..CGC.............AT.........CGTCCCC..........GAGGCTCACATGGTGTCGT.GT.CA..TAGGGTAACCAAATTGGTGCTGCTTTCTGGCAGACCATCTCTGGCGAGCATGGCCTCGACCCCAGTGGTGTGTA..CGTA..TT.....CGCCCG....CCCTCA....ACTTAC........CT.............CTTCGG...TCATGCG............AATCGAATCGGGCGA.....CTGACG.GAT.GGGAAAC...AGCTATAACGGCTCCTCTGAGCTCCAGCTGGAGCGCATGAGTGTTTATTTCAGCGAGGT.ATGCG...AAATCG..............AGA.....................CCAGTCTCG......TCCATGGAGGA...........T.GCCGCTTTCT.....CTAA.......CGTC......GGTTG.GAAT.TTCT....AGGGCGCAAGCAACAAGTATGTCCCTCGCGCCGTCCTCGTCGATTTGGAGCCCGGCACTATGGATGCTGTCCGTGCTGGACCTTTCGGCCAGCTTTTCCGACCCGACAACTTCGTCTTCGGCCAATCCGGTGCCGGCAACAACTGGGCCAAGGGTCACTACACCGAGGGCGCGGAGCTCGTTGACGCCGTTCTCGATGTTGTTCGTCGCG.AGGCCGA.GGGCTGCGATTGTCTCCAGGGCTTCCAGATCACGCACTCGCTCGGTGGCGGTACTGGTGCCGGTATGGGTACTCTGTTGATCTCCAAGATTCGCGAGGAGTTCCCCGACCGCATGATGGCCACCTTCTCCGTCATGCCCTCTCCTAAGGTCTCCGATACCGTTGTCGAGCCCTACAATGCCACTCTCTC..CGTCCACCAGCTGGTTGAGAATTCTGATGAGACCTTCTGCATTGACAACGAGGCCCTGTACGATATCTGCATGCGTACCCTGAAGCTGCCCAACCCTTCGTACGGTGATCTGAACCACCTCGTCTCTGCCGTCATGTCTGGCGTCACTACTTGCCTGCGCTTCCCTGGTCAGTTGAACTCGGACCTGCGCAAGTTGGCTGTCAATATGGTACCATTCCCGCGTTTGCACTTCTTCATGGTTGGCTTTGCCCCTCTCACGAGCCGTGGCGCGCACTCTTTCCGCGCTGTCACGGTCCCCGAATTGACCCAGCAGATGTTCGACCCTAGAAACATGATGGCTGCTGCTGATTTCCGCAACGGTCGCTACCTCACGTGCTCTGCTATCTTGTAAG...ATCCT.......ACCTCC....TATCCCGTCGTTCGCAC...AGTCC................AGTAA.GTACTAACT.......CCGTACT..........CCTTAC.....CA....GCCGCGGCAAGGTTTCCATGAAGGAAGTGGAGGACCAGATGCGCCACATCCAGAACAAGAACTCGGCCTACTTCGTGGAGTGGATTCCCAACAACATCCAGAATGTGCAAGGCCGGTTTCGCCGG.TGATGATGCTCCCAGAGCTGTTTTCCGTAAGT.......C................CC............CATTTT.....GCCTCT..TCA...ATTCC.......GACCCCCGC.TCG..TGCCA.......TCG..........A............................T.......TCAT.CT.TCTGACCTCT.GCGCCC...AGC.GTCCATTGTCGGTCGTCCCCGTCACCATGGGTAAGTT...ACTTCG.TCTCCCCGCCG............ATAAG.CCGCTGG.........CTTT.........GC....CTTGT.TG..GACG.CTT.....GCTCAT....CGTCTGCTC......G..CAGTATCATGATTGGTATGGGCCAGAAGGACTCGTA
>Xylaria_subescharoidea_YMJ1442
GATGACAGTGATCACTTCGGCAAGAAGCGACTGGATCTGGCAGGACCCCTACTTGCGAAGCTCTTCCGTAACATAGTTCGTCGAATGACTCAAGAGGTGTTGTCCCACCTGAAGCGGAGCATTGAACAGGGCAAGCAGTTCAATATTGCTTTGGCCGTAAAGTCAAACATCATCACGAGCGGATTGAAATATTCGCTCGCGACAGGAAACTGGGGTGACCAGAAGAAGGCCATGAGCTCTACGGCTGGTGTTTCACAGGTGTTGAACCGATACACATTCGCCTCAACCTTGTCTCACTTACGAAGAACGAATACCCCAGTAGGCCGAGACGGCAAGCTTGCCAAGCCTCGACAGCTTCACAACACTCACTGGGGTTTGGTTTGCCCTGCCGAGACACCAGAGGGTCAGGCCTGTGGTTTGGTCAAAAACTTGTCCTTAATGTGCTCCATCAGTGTGGGCACGTCTACGGAGCCCATCGTCGATTACATGATCTCTCGTAACATGGAAGTGCTGGAGGAATACGAACCCCAACGTTACCCTCATGCTACTAAGATCTTTCTCAACGGATCGTGGATCGGTGTTCATACAGATGCAAAGGCGCTTGTTAGAGATGTTCAACAGCTGCGCCGAACCAACCAAATTCCAGCTGAAGTATCTCTAGTTCGTGATATTCGTGATCGTGAATTCAAGATCTTCTCAGATGCCGGTCGTGTCATGCGGCCCTTGTTCGTGGTAGAGCAAGACGATGACAGCGATAGGGGGGTTACAAAGGGTTCTCTAGTCTTAACGAAAGACATAGTACGGAGGCTTGAGACCGACCAGACGCTCCCACCTGGAAGTGACGAGTTTTTCGGATGGCAAGGTTTGGTTCATGCTGGTGTCATCGAATACATGGATGCCGAGGAAGAAGAGACGGCCATGATTTGCATGACTCCTGAAGACTTGGAGATCTATCGATTGGCCAAGTT.AGGTTAC...AATGTC...GACG.AAGAC...ACCAGCGAGACG.........CCTAATAAGCGTTTGAAGACCAAGATGAATCCGACAACTCACATGTACACGCATTGCGAAATTCACCC.GAGTATGCTTCTCGGCATTTGT.GCCAGCATTATCCCATTCCCCGACCACAACCAGGTAA.GC.....GACG...C......CATGAGCCAACCATTC........CATAC.......CTAGGTAGTTTTT.............ACTAA.TCT........CGTCA........CAGTCCCCCCGAAATACA.TATCAATCGGCTATGGGCAAGCAAGCCATGGGAACATGCGTGAGATTGTAAGT.................................CTTG........CCCC.......................................................CCCT..........GTT....GGAAT..........GAAG.........GGAT..CAA......CTCCTT......G....................ATACT.........GCCTAAC.......GCCC..........TCG....ATGC.GCC.......CCC...............CATCTCGC....................................T..TA...................................TCCCA..............TGCAT.................AAGCC.....ATC.....GTG.....CGAAGAGGCACCTATCCGCAAATGACGG...........AGTGCCCTC...CCTTTCAGGAG..C.G.......CGCTTGGCTTCG..CATTAACCGC................GCAGTCT............TCCCGG....GCGACAAAAACA...................TTGTGATGTCTGTGTACAAAGAAAGGAAC......TC.....CGCTGAC...TGTGGTAT....GCGATT...T.....TGCAGGTTCACCTTCAAACCGGCCAATGCGTAAGTGCTCTGCC...CC.C..................GCG...........ACTGGAG..CGC.............AT.........CGTCCCC..........GAGGCTCACATGGTGTCGT.GT.CA..TAGGGTAACCAAATTGGTGCTGCTTTCTGGCAGACCATCTCTGGCGAGCATGGCCTCGACCCCAGTGGTGTGTA..CGTA..TT.....CGCCCG....CCCTCA....ACTTAC........CT.............CTTCGG...TCATGCG............AATCGAATCGGGCGA.....CTGACG.GAT.GGGAAAC...AGCTATAACGGCTCCTCTGAGCTCCAGCTGGAGCGCATGAGTGTTTATTTCAGCGAGGT.ATGCG...AAATCG..............AGA.....................CCAGTCTCG......TCCATGGAGGA...........T.GCCGCTTTCT.....CTAA.......CGTC......GGTTG.GAAT.TTCT....AGGGCGCAAGCAACAAGTATGTCCCTCGCGCCGTCCTCGTCGATTTGGAGCCCGGCACTATGGATGCTGTCCGTGCTGGACCTTTCGGCCAGCTTTTCCGACCCGACAACTTCGTCTTCGGCCAATCCGGTGCCGGCAACAACTGGGCCAAGGGTCACTACACCGAGGGCGCGGAGCTCGTTGACGCCGTTCTCGATGTTGTTCGTCGCG.AGGCCGA.GGGCTGCGATTGTCTCCAGGGCTTCCAGATCACGCACTCGCTCGGTGGCGGTACTGGTGCCGGTATGGGTACTCTGTTGATCTCCAAGATTCGCGAGGAGTTCCCCGACCGCATGATGGCCACCTTCTCCGTCATGCCCTCTCCTAAGGTCTCCGATACCGTTGTCGAGCCCTACAATGCCACTCTCTC..CGTCCACCAGCTGGTTGAGAATTCTGATGAGACCTTCTGCATTGACAACGAGGCCCTGTACGATATCTGCATGCGTACCCTGAAGCTGCCCAACCCTTCGTACGGTGATCTGAACCACCTCGTCTCTGCCGTCATGTCTGGCGTCACTACTTGCCTGCGCTTCCCTGGTCAGTTGAACTCGGACCTGCGCAAGTTGGCTGTCAATATGGTACCATTCCCGCGTTTGCACTTCTTCATGGTTGGCTTTGCCCCTCTCACGAGCCGTGGCGCGCACTCTTTCCGCGCTGTCACGGTCCCCGAATTGACCCAGCAGATGTTCGACCCTAGAAACATGATGGCTGCTGCTGATTTCCGCAACGGTCGCTACCTCACGTGCTCTGCTATCTTGTAAG...ATCCT.......ACCTCC....TATCCCGTCGTTCGCAC...AGTCC................AGTAA.GTACTAACT.......CCGTACT..........CCTTAC.....CA....GCCGCGGCAAGGTTTCCATGAAGGAAGTGGAGGACCAGATGCGCCACATCCAGAACAAGAACTCGGCCTACTTCGTGGAGTGGATTCCCAACAACATCCAGAATGTGCAAGGCCGGTTTCGCCGG.TGATGATGCTCCCAGAGCTGTTTTCCGTAAGT.......C................CC............CATTTT.....GCCTCT..TCA...ATTCC.......GACCCCCGC.TCG..TGCCA.......TCG..........A............................T.......TCAT.CT.TCTGACCTCT.GCGCCC...AGC.GTCCATTGTCGGTCGTCCCCGTCACCATGGGTAAGTT...GCTTCG.TCTCCCCGCCG............ATAAG.CCGCTGG.........CTTT.........GC....CTTGT.TG..GACG.CTT.....GCTCAT....CGTCTGCTC......G..CAGTATCATGATTGGTATGGGCCAGAAGGACTCGTA
>Xylaria_subescharoidea_YMJ660
GATGACAGTGATCACTTCGGCAAGAAGCGACTGGATCTGGCAGGACCCCTACTTGCGAAGCTCTTCCGTAACATAGTACGTCGAATGACTCAGGAGGTGTTGTCCCACCTGAAGCGGAGCATTGAACAGGGCAAGCAGTTCAATATTGCTTTGGCCGTAAAGTCAAACATCATCACGAGCGGATTGAAATATTCGCTCGCGACAGGAAACTGGGGTGACCAGAAGAAGGCCATGAGCTCTACGGCTGGTGTTTCACAGGTGTTGAACCGATACACATTCGCCTCAACCTTGTCTCACTTACGAAGAACGAACACCCCAGTAGGCCGAGACGGCAAGCTTGCCAAGCCTCGACAGCTTCACAACACTCACTGGGGTTTGGTTTGCCCTGCCGAGACACCAGAGGGTCAGGCCTGTGGTTTGGTCAAAAACCTGTCCTTGATGTGCTCCATCAGTGTGGGCACGTCTACGGAGCCCATCGTCGATTACATGATCTCTCGTAACATGGAAGTGCTGGAGGAATACGAACCCCAACGTTACCCTCATGCTACTAAGATCTTTCTCAACGGTTCGTGGATCGGTGTTCATACAGATGCAAAGGCGCTTGTTAGAGATGTTCAACAGCTGCGCCGAACCAACCAAATTCCAGCTGAAGTATCTCTAGTTCGCGATATTCGTGATCGTGAATTCAAGATTTTCTCAGATGCCGGTCGTGTCATGCGGCCCTTGTTCGTGGTAGAGCAAGACGATGACAGCGATAGGGGGGTTACAAAGGGTTCTCTAGTCTTAACGAAAGACATAGTACGGAGGCTTGAGACCGACCAGACGCTCCCACCTGGAAGTGACGAGTTTTTCGGATGGCAAGGTTTGGTTCATGCTGGTGTCATCGAATACATGGATGCCGAGGAAGAAGAGACGGCCATGATTTGCATGACTCCTGAAGACTTGGAGATCTATCGATTGGCCAAGTT.AGGTTAC...AATGTC...GACG.AAGAC...ACCAGCGAGACG.........CCTAATAAGCGTTTGAAGACCAAGATGAATCCGACAACTCACATGTACACGCATTGCGAAATTCACCC.GAGTATGCTTCTCGGCATTTGT.GCCAGCATTATCCCATTCCCCGACCACAACCAGGTAA.GC.....GACG...C......CATGAACCAACCATTC........CATAC.......CTAGGTAGTTTTT.............ACTAA.TCT........CGTTA........CAGTCTCCCAGAAACACA.TATCAATCGGCTATGGGCAAGCAAGCCATGGGAACATGCGTGAGATTGTAAGT.................................CTTG........CCCC.......................................................CCCT..........GTT....GGAAT..........GAAG.........GGAT..CAA......CTCCTT......G....................ATACT.........GCCTAAC.......GCCC..........TCG....ATGC.ACC.......CCC...............CATCTCGC....................................T..TA...................................TCCCA..............TGCAT.................AAGCC.....ATC.....GTG.....CGAAGAGGCACCTATCCGCAAATGACGG...........AGTGCCCTC...CCTTTCAGGAG..C.G.......CGCTTGGCTTCG..CATTAACCGC................GCAGTCT............TCCCGG....GCGACAAAAACA...................TTGTGATGTCTGTGTACAAAGAAAGGAAC......TC.....CGCTGAC...TGTGGTTT....GCGATT...T.....TGCAGGTTCACCTTCAAACCGGCCAATGCGTAAGTCCTCTGCC...CC.C..................GCG...........ACTGGGG..CGT.............AT.........CGTTCCC..........GAGGCTCACATGGTGTCGT.GT.CA..TAGGGTAACCAAATTGGTGCTGCTTTCTGGCAGACCATCTCTGGCGAGCATGGCCTCGACCCCAGTGGTGTGTA..CGTA..TT.....CGCCCG....CCCTCA....ACTTAC........CT.............CTTCGG...TCATGCG............AATCGAATCGGGCGA.....CTGACG.GAT.GGGAAAC...AGCTATGCCGGCTCCTCTGAGCTCCAGCTGGAGCGCATGAGTGTTTATTTCAGCGAGGT.ATGCG...AAATCG..............AGA.....................CCAGTCTCG......TCCATGGAGGA...........T.GCCGCTTTCT.....CTAA.......CGTC......AGTGG.GAAT.TTCT....AGGGCGCAAGCAACAAGTATGTCCCTCGCGCCGTCCTCGTCGATTTGGAGCCCGGCACTATGGATGCTGTCCGTGCTGGACCTTTCGGCCAGCTTTTCCGACCCGACAACTTCGTCTTCGGCCAATCCGGTGCCGGCAACAACTGGGCCAAGGGTCACTACACCGAGGGCGCGGAGCTCGTTGACACCGTTCTCGATGTTGTTCGTCGCG.AGGCCGA.GGGCTGCGATTGTCTCCAGGGCTTCCAGATCACGCACTCGCTCGGTGGCGGTACTGGTGCCGGCATGGGTACTCTGTTGATCTCCAAGATTCGCGAGGAGTTCCCCGACCGCATGATGGCCACCTTCTCCGTCATGCCCTCTCCTAAGGTCTCCGACACCGTTGTCGAGCCCTACAATGCCACTCTCTC..CGTCCACCAGCTGGTTGAGAATTCTGATGAGACCTTCTGCATTGACAACGAGGCCCTGTACGATATCTGCATGCGCACCCTGAAGCTGCCCAACCCTTCGTACGGTGATCTGAACCACCTCGTCTCTGCCGTCATGTCTGGCGTCACTACTTGCCTGCGCTTCCCTGGTCAGTTGAACTCGGACCTCCGCAAATTGGCTGTCAATATGGTACCATTCCCGCGTTTGCACTTCTTCATGGTTGGCTTCGCCCCTCTCACGAGCCGTGGCGCGCACTCTTTCCGCGCTGTCACGGTCCCCGAATTGACCCAGCAGATGTTCGACCCTAGAAACATGATGGCTGCTGCTGATTTCCGCAACGGTCGCTACCTCACATGCTCTGCTATCTTGTAAG...ATCCT.......ACCTCC....TATCCCGTCGTTCGCAC...AGTCC................AGTAA.GTACTAACT.......CCGTACT..........CCTTAC.....CA....GCCGCGGCAAGGTTTCCATGAAGGAAGTGGAAGACCAGATGCGCCACATCCAGAACAAGAACTCGGCCTACTTCGTGGAGTGGATTCCCAACAACATCCAGAATGTGCAAGGCCGGTTTCGCCGG.TGATGATGCTCCCAGAGCTGTTTTCCGTAAGT.......CTT.............CCC............CATTTT.....GCCTCT..TCA...ATCCC.......GACTCC.GC.TCG..TGCCA.......TCG..........A............................T.......TCAT.CT.TCTGACCTCT.GCGCTC...AGC.GTCCATTGTCGGTCGTCCCCGTCACAAAGGGTAAGTT...ACTTCG.TCTCCCCGCCG............ATAAG.CCGCTGG.........CTTT.........GC....CTTGT.TG..GACA.CAT.....GCTCAT....CGTCTGATC......G..CAGTATCATGATTGGTATGGGCCAGAAGGACTCGTA
>Xylaria_sp_A_WLS2069
GATGACAGTGATCACTTCGGCAAGAAGCGACTGGATCTGGCAGGACCTCTACTTGCGAAGCTCTTCCGCAACATAGTGCGTCGGATGACTCAAGAGGTCTTATCCCACCTTAAGAGGAGCATTGAGCAGGGCAAGCAGTTCAACATTGCTTTGGCTGTCAAGTCAAATATCATCACGAGCGGATTGAAATATTCGCTCGCGACAGGAAACTGGGGCGATCAGAAGAAGGCCATGAGCTCTACGGCTGGTGTTTCACAGGTGTTGAACCGATACACATTCGCCTCAACCTTGTCTCACCTACGAAGAACGAATACCCCAGTAGGCCGAGACGGCAAGCTTGCCAAGCCCCGACAGCTTCACAACACTCACTGGGGTTTGGTTTGCCCTGCCGAGACACCAGAGGGTCAGGCCTGTGGTTTGGTCAAAAACTTGTCTTTGATGTGCTCCATCAGTGTGGGCACGTCTACGGAGCCTATTGTCGATTATATGATCTCTCGTAACATGGAAGTTCTGGAGGAATACGAACCCCAACGATACCCTCATGCTACGAAGATCTTTCTCAACGGATCGTGGATTGGTGTTCATACAGATGCAAAGGCGCTTGTTAGAGATGTTCAACAGCTGCGCCGAACCAACCAAATTCCTGCTGAAGTGTCTCTGGTTCGCGATATTCGTGATCGTGAATTCAAGATCTTCTCAGATGCCGGTCGTGTCATGCGGCCCTTGTTCGTGGTAGAGCAAGAAGATGACAGTGATAGGGGGGTTACAAAGGGTTCTCTAGTCTTAACGAAAGACATAGTACGGAGGCTTGAGACCGACCAGACTCTCCCACCTGGAAGTGACGAGTTTTTCGGATGGCAAGGTTTGGTTCATGCTGGTGTCATCGAATACATGGATGCCGAGGAAGAAGAGACAGCCATGATTTGCATGACTCCTGAAGACTTGGAGATTTATCGACTGGCCAAGTT.AGGCTAC...AATGTT...GACG.AAGAC...ACCAGCGAGACG.........CCTAATAAGCGTTTGAAGACCAAGATGAATCCGACAACTCACATGTACACGCATTGCGAAATTCACCC.GAGTATGCTGCTCGGTATTTGT.GCCAGTATTATCCCATTCCCTGACCACAACCAGGTAA.GC.....GACG...C......CATGA....ACCATTG........CATAG.......CTG........TT.............ATTAA.TCT........CGTTA........CAGTCTCCCAGAAATACG.TATCAGTCGGCTATGGGCAAGCAAGCCATGGGAACATGCGTGAGATTGTAAGT.................................CTTG........CCCC.......................................................CC.T..........GTT....GGAATTGA...AG..AAAG.........GGAT..CGC......CTCCT.............................TACT.........GCCTAAC.......GCCC..........TCG....ACGC.GCC.......CGC...............CATCGCGC....................................T..TA...................................TTCCA..............TGCAT.................AAGCC.....ATC.....TTG.....CGAAGAAGCACCTATCCGCAAATGACGG...........AGTGCCCTC...CTTTTCAGGAG..C.G.......CGCTTGGCTTCG..CATTAACCGC................GCAGTCT............TCCCGG....GCGACAAAAACA...................TTGTGACGTCTGTGTACAAAGAAAGAAGT......CC.....TGCTGAC...TGTGGTTT....GCGATC...G.....TATAGGTTCACCTTCAAACCGGCCAATGCGTAAGTCTCCCGTC...CC.C..................GCG...........ACTGAAG..CGC.............AT.........CGTTCCC..........GAGGCTCACAT.....CGT.GT.CG..TAGGGTAACCAAATTGGTACTGCTTTCTGGCAGACCATTTCTGGCGAGCATGGCCTCGACCCCACTGGTGTGTA..CGTA..TT.....CGTCCG....CCACCA....ACTTAC........CT.............CTTTGA...TCATGCG............AATCGAATCGGGCGA.....CTGACG.GAT.GGAAAAC...AGCTATACCGGCGGCTCTGACCTCCAGCTGGAGCGCATGAGCGTTTATTTCAACGAGGT.ATGCG...AAATCG..............AGA.....................CCAGTTTCG......TCCACGGAGGA...........T.GCCGCTTTCT.....CTAA.......CGTC......GGTTT.GAAT.CCCT....AGGGCGCAAGCAACAAGTATGTCCCTCGCGCCGTCCTCGTCGATTTGGAGCCCGGCACTATGGATGCTGTCCGTGCTGGACCTTTCGGCCAGCTTTTCCGCCCCGACAACTTCGTCTTCGGCCAATCCGGTGCCGGCAACAACTGGGCCAAGGGTCACTATACCGAGGGCGCGGAGCTCGTCGACAACGTTCTCGATGTTGTTCGTCGCG.AGGCCGA.GGGCTGCGATTGCCTCCAGGGCTTCCAGATCACGCACTCGCTCGGTGGTGGTACCGGTGCCGGTATGGGAACCCTGTTGATCTCCAAGATTCGCGAGGAGTTCCCCGACCGCATGATGGCCACCTTCTCCGTCATGCCCTCTCCCAAGGTCTCCGATACGGTTGTCGAGCCCTACAACGCCACTCTCTC..CGTCCACCAGCTGGTTGAGAATTCCGATGAGACCTTCTGCATTGACAACGAGGCTCTGTACGATATCTGCATGCGCACCCTGAAGCTGCCCAACCCTTCGTATGGTGACCTGAACCATCTCGTCTCTGCCGTCATGTCTGGCGTCACTACTTGCCTGCGCTTCCCTGGTCAGTTGAACTCGGACCTGCGCAAGCTGGCTGTCAATATGGTACCATTCCCGCGTTTGCACTTCTTCATGGTTGGCTTTGCCCCTCTCACGAGCCGTGGTGCGCACTCTTTCCGCGCCATCACGGTCCCCGAGTTGACCCAGCAGATGTTCGACCCTAAGAACATGATGGCGGCTGCTGATTTCCGCAACGGTCGCTACCTCACATGCTCTGCTATCTTGTAAG...AACCT.......CCCTC.......TCCCCTCGTTCGCAC...AGTTC................ATGAA.GGACTAACT.......CCATACC..........CCTTAC.....CA....GCCGCGGCAAGGTCTCCATGAAGGAAGTGGAAGACCAGATGCGCCACATCCAGAACAAGAACTCGTCCTACTTCGTTGAGTGGATTCCCAACAACATCCAGAATGTGCAAGGCCGGTTTCGCCGG.TGATGATGCTCCCCGAGCTGTTTTCCGTAAGT.......CCT.............CCC............CATTTC.....GCCTCT..TCA...ATCCC.......GACCCC.GC.TTG..TGCCG.......TCG..........A............................T.......TCAT.CT.TCTGACCTCT.GCGCCC...AGC.GTCCATTGTCGGTCGTCCCCGTCACCATGGGTAAGTT...ACATAG.TCTCCCCGCCG............ATAAG.CCGCTGG.........CTTT.........GC....GTTGT.TG..GACG.TGT.....GCTCAT....CGTCTGCTC......G..CAGTATCATGATTGGTATGGGCCAGAAGGACTCGTA
>Xylaria_sp_A_WLS2062
GATGACAGTGATCACTTCGGCAAGAAGCGACTGGATCTGGCAGGACCTCTACTTGCGAAGCTCTTCCGCAACATAGTGCGTCGGATGACTCAAGAGGTCTTATCCCACCTTAAGAGGAGCATTGAGCAGGGCAAGCAGTTCAACATTGCTTTGGCTGTCAAGTCAAATATCATCACGAGCGGATTGAAATATTCGCTCGCGACAGGAAACTGGGGCGATCAGAAGAAGGCCATGAGCTCTACGGCTGGTGTTTCACAGGTGTTGAACCGATACACATTCGCCTCAACCTTGTCTCACCTACGAAGAACGAATACCCCAGTAGGCCGAGACGGCAAGCTTGCCAAGCCCCGACAGCTTCACAACACTCACTGGGGTTTGGTTTGCCCTGCCGAGACACCAGAGGGTCAGGCCTGTGGTTTGGTCAAAAACTTGTCTTTGATGTGCTCCATCAGTGTGGGCACGTCTACGGAGCCTATTGTCGATTATATGATCTCTCGTAACATGGAAGTTCTGGAGGAATACGAACCCCAACGATACCCTCATGCTACGAAGATCTTTCTCAACGGATCGTGGATTGGTGTTCATACAGATGCAAAGGCGCTTGTTAGAGATGTTCAACAGCTGCGCCGAACCAACCAAATTCCTGCTGAAGTGTCTCTGGTTCGCGATATTCGTGATCGTGAATTCAAGATCTTCTCAGATGCCGGTCGTGTCATGCGGCCCTTGTTCGTGGTAGAGCAAGAAGATGACAGTGATAGGGGGGTTACAAAGGGTTCTCTAGTCTTAACGAAAGACATAGTACGGAGGCTTGAGACCGACCAGACTCTCCCACCTGGAAGTGACGAGTTTTTCGGATGGCAAGGTTTGGTTCATGCTGGTGTCATCGAATACATGGATGCCGAGGAAGAAGAGACAGCCATGATTTGCATGACTCCTGAAGACTTGGAGATTTATCGACTGGCCAAGTT.AGGCTAC...AATGTT...GACG.AAGAC...ACCAGCGAGACG.........CCTAATAAGCGTTTGAAGACCAAGATGAATCCGACAACTCACATGTACACGCATTGCGAAATTCACCC.GAGTATGCTGCTCGGTATTTGT.GCCAGTATTATCCCATTCCCTGACCACAACCAGGTAA.GC.....GACG...C......CATGA....ACCATTG........CATAG.......CTG........TT.............ATTAA.TCT........CGTTA........CAGTCTCCCAGAAATACG.TATCAGTCGGCTATGGGCAAGCAAGCCATGGGAACATGCGTGAGATTGTAAGT.................................CTTG........CCCC.......................................................CC.T..........GTT....GGAATTGA...AG..AAAG.........GGAT..CGC......CTCCT.............................TACT.........GCCTAAC.......GCCC..........TCG....ACGC.GCC.......CGC...............CATCGCGC....................................T..TA...................................TTCCA..............TGCAT.................AAGCC.....ATC.....TTG.....CGAAGAAGCACCTATCCGCAAATGACGG...........AGTGCCCTC...CTTTTCAGGAG..C.G.......CGCTTGGCTTCG..CATTAACCGC................GCAGTCT............TCCCGG....GCGACAAAAACA...................TTGTGACGTCTGTGTACAAAGAAAGAAGT......CC.....TGCTGAC...TGTGGTTT....GCGATC...G.....TATAGGTTCACCTTCAAACCGGCCAATGCGTAAGTCTCCCGTC...CC.C..................GCG...........ACTGAAG..CGC.............AT.........CGTTCCC..........GAGGCTCACAT.....CGT.GT.CG..TAGGGTAACCAAATTGGTACTGCTTTCTGGCAGACCATTTCTGGCGAGCATGGCCTCGACCCCACTGGTGTGTA..CGTA..TT.....CGTCCG....CCACCA....ACTTAC........CT.............CTTTGA...TCATGCG............AATCGAATCGGGCGA.....CTGACG.GAT.GGAAAAC...AGCTATACCGGCGGCTCTGACCTCCAGCTGGAGCGCATGAGCGTTTATTTCAACGAGGT.ATGCG...AAATCG..............AGA.....................CCAGTTTCG......TCCACGGAGGA...........T.GCCGCTTTCT.....CTAA.......CGTC......GGTTT.GAAT.CCCT....AGGGCGCAAGCAACAAGTATGTCCCTCGCGCCGTCCTCGTCGATTTGGAGCCCGGCACTATGGATGCTGTCCGTGCTGGACCTTTCGGCCAGCTTTTCCGCCCCGACAACTTCGTCTTCGGCCAATCCGGTGCCGGCAACAACTGGGCCAAGGGTCACTATACCGAGGGCGCGGAGCTCGTCGACAACGTTCTCGATGTTGTTCGTCGCG.AGGCCGA.GGGCTGCGATTGCCTCCAGGGCTTCCAGATCACGCACTCGCTCGGTGGTGGTACCGGTGCCGGTATGGGTACCCTGTTGATCTCCAAGATTCGCGAGGAGTTCCCCGACCGCATGATGGCCACCTTCTCCGTCATGCCCTCTCCCAAGGTCTCCGATACCGTTGTCGAGCCCTACAACGCCACTCTCTC..CGTCCACCAGCTGGTTGAGAATTCCGATGAGACCTTCTGCATTGACAACGAGGCTCTGTACGATATCTGCATGCGCACCCTGAAGCTGCCCAACCCTTCGTATGGTGACCTGAACCATCTCGTCTCTGCCGTCATGTCTGGCGTCACTACTTGCCTGCGCTTCCCTGGTCAGTTGAACTCGGACCTGCGCAAGCTGGCTGTCAATATGGTACCATTCCCGCGTTTGCACTTCTTCATGGTTGGCTTTGCCCCTCTCACGAGCCGTGGTGCGCACTCTTTCCGCGCCATCACGGTCCCCGAGTTGACCCAGCAGATGTACGACCCTAAGAACATGATGGCGGCTGCTGATTTCCGCAACGGTCGCTACCTCACATGCTCTGCTATCTTGTAAG...AACCT.......CCCTC.......TCCCCTCGTTCGCAC...AGTTC................ATGAA.GGACTAACT.......CCATACC..........CCTTAC.....CA....GCCGCGGCAAGGTCTCCATGAAGGAAGTGGAAGACCAGATGCGCCACATCCAGAACAAGAACTCGTCCTACTTCGTTGAGTGGATTCCCAACAACATCCAGAATGTGCAAGGCCGGTTTCGCCGG.TGATGATGCTCCCCGAGCTGTTTTCCGTAAGT.......CCT.............CCC............CATTTC.....GCCTCT..TCA...ATCCC.......GACCCC.GC.TTG..TGCCG.......TCG..........A............................T.......TCAT.CT.TCTGACCTCT.GCGCCC...AGC.GTCCATTGTCGGTCGTCCCCGTCACCATGGGTAAGTT...ACATAG.TCTCCCCGCCG............ATAAG.CCGCTGG.........CTTT.........GC....GTTGT.TG..GACG.TGT.....GCTCAT....CGTCTGCTC......G..CAGTATCATGATTGGTATGGGCCAGAAGGACTCGTA
>Xylaria_sp_A_WLS2077
GATGACAGTGATCACTTCGGCAAGAAGCGACTGGATCTGGCAGGACCTCTACTTGCGAAGCTCTTCCGCAACATAGTGCGTCGGATGACTCAAGAGGTCTTATCCCACCTTAAGAGGAGCATTGAGCAGGGCAAGCAGTTCAACATTGCTTTGGCTGTCAAGTCAAATATCATCACGAGCGGATTGAAATATTCGCTCGCGACAGGAAACTGGGGCGATCAGAAGAAGGCCATGAGCTCTACGGCTGGTGTTTCACAGGTGTTGAACCGATACACATTCGCCTCAACCTTGTCTCACCTACGAAGAACGAATACCCCAGTAGGCCGAGACGGCAAGCTTGCCAAGCCCCGACAGCTTCACAACACTCACTGGGGTTTGGTTTGCCCTGCCGAGACACCAGAGGGTCAGGCCTGTGGTTTGGTCAAAAACTTGTCTTTGATGTGCTCCATCAGTGTGGGCACGTCTACGGAGCCTATTGTCGATTATATGATCTCTCGTAACATGGAAGTTCTGGAGGAATACGAACCCCAACGATACCCTCATGCTACGAAGATCTTTCTCAACGGATCGTGGATTGGTGTTCATACAGATGCAAAGGCGCTTGTTAGAGATGTTCAACAGCTGCGCCGAACCAACCAAATTCCTGCTGAAGTGTCTCTGGTTCGCGATATTCGTGATCGTGAATTCAAGATCTTCTCAGATGCCGGTCGTGTCATGCGGCCCTTGTTCGTGGTAGAGCAAGAAGATGACAGTGATAGGGGGGTTACAAAGGGTTCTCTAGTCTTAACGAAAGACATAGTACGGAGGCTTGAGACCGACCAGACTCTCCCACCTGGAAGTGACGAGTTTTTCGGATGGCAAGGTTTGGTTCATGCTGGTGTCATCGAATACATGGATGCCGAGGAAGAAGAGACAGCCATGATTTGCATGACTCCTGAAGACTTGGAGATTTATCGACTGGCCAAGTT.AGGCTAC...AATGTT...GACG.AAGAC...ACCAGCGAGACG.........CCTAATAAGCGTTTGAAGACCAAGATGAATCCGACAACTCACATGTACACGCATTGCGAAATTCACCC.GAGTATGCTGCTCGGTATTTGT.GCCAGTATTATCCCATTCCCTGACCACAACCAGGTAA.GC.....GACG...C......CATGA....ACCATTG........CATAG.......CTG........TT.............ATTAA.TCT........CGTTA........CAGTCTCCCAGAAATACG.TATCAGTCGGCTATGGGCAAGCAAGCTATGGGAACATGCGTGAGATTGTAAGT.................................CTTG........CCCC.......................................................CC.T..........GTT....GGAATTGA...AG..AAAG.........GGAT..CGC......CTCCT.............................TACT.........GCCTAAC.......GCCC..........TCG....ACGC.GCC.......CGC...............CATCGCGC....................................T..TA...................................TTCCA..............TGCAT.................AAGCC.....ATC.....TTG.....CGAAGAAGCACCTATCCGCAAATGACGG...........AGTGCCCTC...CTTTTCAGGAG..C.G.......CGCTTGGCTTCG..CATTAACCGC................GCAGTCT............TCCCGG....GCGACAAAAACA...................TTGTGACGTCTGTGTACAAAGAAAGAAGT......CC.....TGCTGAC...TGTGGTTT....GCGATC...G.....TATAGGTTCACCTACAAACCGGCCAATGCGTAAGTCTCCCGTC...CC.C..................GCG...........ACTGAAG..CGC.............AT.........CGTTCCC..........GAGGCTCACAT.....CGT.GT.CG..TAGGGTAACCAAATTGGTACTGCTTTCTGGCAGACCATTTCTGGCGAGCATGGCCTCGACCCCACTGGTGTGTA..CGTA..TT.....CGTCCG....CCACCA....ACTTAC........CT.............CTTTGA...TCATGCG............AATCGAATCGGGCGA.....CTGACG.GAT.GGAAAAC...AGCTATACTGGCGGCTCTGACCTCCAGCTGGAGCGCATGAGCGTTTATTTCAACGAGGT.ATGCG...AAATCG..............AGA.....................CCAGTTTCG......TCCATGGAGGA...........T.GCCGCTTTCT.....CTAA.......CGTC......GGTTT.GAAT.CCCT....AGGGCGCAAGCAACAAGTATGTCCCTCGCGCCGTCCTCGTCGATTTGGAGCCCGGCACTATGGATGCTGTCCGTGCTGGACCTTTCGGCCAGCTTTTCCGCCCCGACAACTTCGTCTTCGGCCAATCCGGTGCCGGCAACAACTGGGCCAAGGGTCACTATACCGAGGGCGCGGAGCTCGTCGACAACGTTCTCGATGTTGTTCGTCGCG.AGGCCGA.GGGCTGCGATTGCCTCCAGGGCTTCCAGATCACGCACTCGCTCGGTGGTGGTACCGGTGCCGGTATGGGTACCCTGTTGATCTCCAAGATTCGCGAGGAGTTCCCCGACCGCATGATGGCCACCTTCTCCGTCATGCCCTCTCCCAAGGTCTCCGATACCGTTGTCGAGCCCTACAACGCCACTCTCTC..CGTCCACCAGCTGGTTGAGAATTCCGATGAGACCTTCTGCATTGACAACGAGGCTCTGTACGATATCTGCATGCGCACCCTGAAGCTGCCCAACCCTTCGTATGGTGACCTGAACCATCTCGTCTCTGCCGTCATGTCTGGCGTCACTACTTGCCTGCGCTTCCCTGGTCAGTTGAACTCGGACCTGCGCAAGCTGGCTGTCAATATGGTACCATTCCCGCGTTTGCACTTCTTCATGGTTGGCTTTGCCCCTCTCACGAGCCGTGGTGCGCACTCTTTCCGCGCCATCACGGTCCCCGAGTTGACCCAGCAGATGTACGACCCTAAGAACATGATGGCGGCTGCTGATTTCCGCAACGGTCGCTACCTCACATGCTCTGCTATCTTGTAAG...AACCT.......CCCTC.......TCCCCTCGTTCGCAC...AGTTC................ATGAA.GGACTAACT.......CCATACC..........CCTTAC.....CA....GCCGCGGCAAGGTCTCCATGAAGGAAGTGGAAGACCAGATGCGCCACATCCAGAACAAGAACTCGTCCTACTTCGTTGAGTGGATTCCCAACAACATCCAGAATGTGCAAGGCCGGTTTCGCCGG.TGATGATGCTCCCCGAGCTGTTTTCCGTAAGT.......CCT.............CCC............CATTTC.....GCCTCT..TCA...ATCCC.......GACCCC.GC.TTG..TGCCG.......TCG..........A............................T.......TCAT.CT.TCTGACCTCT.GCGCCC...AGC.GTCCATTGTCGGTCGTCCCCGTCACCATGGGTAAGTT...ACATAG.TCTCCCCGCCG............ATAAG.CCGCTGG.........CTTT.........GC....GTTGT.TG..GACG.TGT.....GCTCAT....CGTCTGCTC......G..CAGTATCATGATTGGTATGGGCCAGAAGGACTCGTA
>Xylaria_escharoidea
GATGACAGTGATCACTTCGGCAAGAAACGATTGGATCTGGCGGGCCCTCTCTTGGCCAAGCTCTTCCGCAACATAGCACGACGGATGACCCAAGAGGTGCTGTCTCACCTGAAGCGAAGCATTGAGCAAGGCAAGCAGTTCAACATTGCTTTGGCCGTTAAGTCGAACATCATTACGAGCGGACTGAAGTACTCGCTCGCTACAGGAAACTGGGGTGATCAAAAGAAGGCCATGAACTCTACGGCTGGTGTATCCCAAGTGTTGAACCGATACACATTCGCATCTACGCTGTCTCACTTACGAAGAACGAACACTCCGGTCGGTCGAGACGGAAAGCTGGCCAAGCCCCGACAGCTTCACAACACTCACTGGGGCCTGGTTTGCCCTGCCGAGACCCCAGAGGGTCAGGCTTGTGGTCTCGTGAAGAACTTGTCTTTGATGTGCTCCATCAGTGTGGGCACTTCAACGGAGCCTATCGTAGACTACATGATTTCTCGCAATATGGAAGTCTTGGAAGAATATGAGCCTCAAAGATATCCTCACGCGACGAAGATCTTCCTGAACGGGTCATGGATTGGCGTTCATACCGATGCTAAGACGCTCGTGAGAGACGTTCAACAGCTGCGGCGTACCAACCAGATTCCGGCTGAAGTATCTTTGATTCGCGATATTCGCGATCGTGAGTTCAAGATCTTCTCAGATGCCGGTCGTGTCATGCGGCCCTTGTTCGTGGTCGAACAAGAAGATGACAGCGAGAGGGGTGTCCAGAAGGGCACTCTGGTCTTGACAAAAGACATAGTACGGCGGCTTGAGAACGACCAGACTCTGCCCCCTGGAAGCGAGGATTATTTCGGATGGCAAGGATTAGTCCATGCTGGTGTTATCGAGTATATGGATGCCGAGGAAGAAGAGACGGCCATGATCTGCATGACTCCTGAAGACCTGGAACTGTATCGATTGGCCAAGCT.AGGAGTC...AATGTC...GATG.AAGAC...ACGAGTGAGACG.........CCTAACAAGCGTCTCAAGACGAAGATGAACCCGACGACTCACATGTACACCCATTGCGAGATTCACCC.GAGTATGCTTCTCGGTATCTGC.GCCAGTATCATCCCATTCCCTGACCACAACCAGGTAA.GC.....TATA...CT.....CACAA.....CGATTT........TCTAG.......CGG........TT.............ACTAA.CCT........CGTTG........CAGTCCCCCAGAAACACA.TACCAATCGGCCATGGGCAAGCAAGCCATGGGAACATGCGTGAGATTGTAAGT.................................CTTGGACTACGTCCCC.......................................................CC.T..........GCT....TGGATGGA...TATCGACG.........GGAC..CAAAA....CTTCT.............................TACT.........GTCTAAC......GGCCCGCCCCTTTCTTCG....AAAC.GCC.......CCCA.............TCGGCGCGC....................................T..TAA..................................TGACA..............TGCAT.................AAGC......ATC.....GTG......GCGAATGTACCTATCCGTCAATGACGG...........GAT....TC...CCCTTGAAGAAACC.G.......AGCTTGGCTTC....ATGATTCAC................GCAGTCA.............CCCGG....ACGACGAGA.......................TGTTAT.TTTGTATACAAA.AGCTGACT......TC.....TGTTTTT...T....TTC....GCGATC...G.....TGTAGGTTCACCTTCAGACCGGCCAATGCGTAAGTCCTA.......CT.C..................GAG...........AATCATG..TCTCT........ATGAT.........CGTTTCCT.........GGGACTCATAT......GT.TA.TA..CAGGGCAACCAAATTGGTGCTGCTTTCTGGCAGACCATCTCGGGCGAGCATGGCCTTGATCCCACTGGTCTGTA..AGTA..TT.....CG........CCATTG....ACTTAC........CT.............GATAAA...TTATGCG............AATCG.....GTCGA.....CTGACT.GGC.TGGAAAC...AGCTACACCGGCTCCTCCGAGCTCCAGTTGGAGCGCATGAGTGTTTACTTCAATGAGGT.ATGCC...ATATCG..............ATG.....................CCCTTCTCG......TC.GTGGAAGA...........TCGCCAC..TCG.....CTAA.......CGTC......GGTTG.GAAT.ATCC....AGGGCGCAAGCAGCAAGTACGTCCCTCGTGCCGTTCTCGTCGATTTGGAGCCTGGCACCATGGATGCTGTCCGTGCCGGTCCTTTCGGCGAGCTCTTCCGTCCCGACAACTTCGTCTTCGGTCAATCCGGTGCCGGCAACAACTGGGCCAAGGGTCACTACACTGAAGGAGCTGAATTGGTCGACCAGGTCCTCGATGTCGTCCGCCGTG.AGGCTGA.GGGCTGTGACTGCCTCCAGGGCTTCCAGATCACCCACTCTCTCGGTGGTGGTACCGGTTCCGGTATGGGAACGTTGCTCATCTCCAAGATCCGAGAAGAGTTCCCCGACCGCATGATGGCCACTTTCAGTGTTGTTCCCTCCCCCAAGGTGTCCGATACCGTCGTCGAACCCTACAACGCCACCCTTTC..GGTTCACCAGCTGGTTGAAAACTCCGACCAGACTTTCTGTATCGATAACGAGGCGCTCTACGATATCTGCCAACGCACCCTGAAGCTCACCAACCCCTCATACGGTGACTTGAACCACCTTGTGTCTGCCGTCATGTCGGGTGTTTCCACCTCCCTCCGTTTCCCCGGCCAGCTCAACTCCGACTTGCGTAAGCTAGCCGTCAACATGGTACCCTTCCCTCGTCTCCACTTCTTCATGGTCGGATTTGCTCCCCTGACCAGCCGCGGTGCCCACTCCTTCCGCGCCGTTACTGTGCCCGAGCTCACGCAGCAACTCTTCGATCCCAAGAACATGATGACCGGCTCCGACTTCCGCAACGGCCGATACTTGACTTGCTCAGCCATCTT................................................................................................................................CCGAGGCAAGATCGCCATGAAGGAGGTTGAGGACCAGATGCGCAACGTCCAGAACCGCAACTCCTCGTACTTCGTTGAATGGATTCCCAACAACATCCAGAATGTGCAAGGCCGGTTTCGCCGG.TGATGATGCTCCCCGAGCTGTTTTCCGTAAGT.......TGT.............CCC............CAACCT.....GGCCCTGCCCA...GGCCT.......GACCCC.GC.TTG..TGCCG.......TCA..........A............................T.......TCAT.CT.TCTGACCTCT.GCGCCC...AGC.GTCCATTGTCGGTCGTCCCCGTCACCATGGGTAAGTT...ACAATGCTCTCCCCGCCG............GTACG.CCGGCGG.........CGTT.........GG....CTCCT.TG..AACA.TCT.....GCTCAT....CGTCTGCTC......G..CAGTATCATGATTGGTATGGGCCAGAAGGACTCGTA
>Xylaria_rogersionigripes_YMJ1791
GATGACAGTGATCACTTCGGCAAGAAGCGACTGGATCTTGCTGGACCTCTACTTGCTAAGCTTTTCCGTAACATAGTTCGTCGGATGACGCAGGAGGTCCTGTCACACCTGAAACGGAGCATCGAGCAAGGCAAGCAGTTTAATATTGCACTAGCAGTCAAGTCAAATATCATTACGAGCGGACTAAAGTACTCGCTCGCCACAGGAAACTGGGGCGATCAGAAGAAGGCCATGAGCTCTACTGCTGGCGTGTCGCAGGTGCTGAACCGATACACATTCGCATCAACCCTATCACATTTGCGAAGAACGAATACACCTGTAGGCCGAGACGGAAAGCTTGCCAAGCCTCGACAACTTCACAACACCCATTGGGGCCTGGTTTGTCCTGCCGAGACCCCAGAAGGCCAGGCCTGTGGTCTGGTGAAAAATCTATCTCTCATGTGCTCTATCAGTGTGGGCACATCGACAGAGCCCATCGTGGATTACATGATTTCTCGTAACATGGAAGTGTTAGAGGAATACGAACCGCAGAGATACCCTCATGCCACCAAGATATTCCTCAACGGATCATGGATTGGTGTTCATACTGATGCAAAGACACTCGTTAGAGATGTTCAGCAGCTTCGCCGAACCAATCAGATTCCGGCTGAAGTATCTTTGGTTCGAGATATTCGTGATCGCGAATTTAAGATCTTCTCGGATGCCGGTCGTGTCATGCGGCCTTTATTCGTGGTGGAGCAAGAAGATGATAGCGAAAGGGGGATAAATAAAGGCTCCCTGGTTTTGACAAAAGACATAGTCAGGAGGCTTGAGATGGACCAGACCCTCCCGCCTGGAAGCGACGAGTATTTTGGATGGCAAGGCTTGGTTCATGCTGGTGTCATCGAGTACATGGATGCCGAGGAAGAAGAGACGGCCATGATATGCATGACTCCCGAAGACCTGGAACTTTATCGACTTGCCAAGCT.CGGTTTC...AATGTC...GATG.AGGAT...ACGAGCGAGACC.........CCGAACAAGCGCATGAAGACAAAGATGAACCCGACCACCCACATGTACACCCACTGCGAAATTCACCC.GAGTATGCTTCTCGGCATTTGT.GCCAGTATTATCCCTTTCCCTGATCATAATCAGGTAG.GT.....GATG...CC.....T.TGA....ACCATTT........CGTAG.......CCC........TT.............ATTAA.CCC........TATCA........CAGTCTCCTCGAAATACA.TACCAATCAGCTATGGGCAAGCAAGCCATGGGAACATGCGTGAGATTGTAAGT.................................CTCGC.......CCCCC.......................C........ACT...................CTCT..........GCT....TACCC.......................TAGT..CGATATCTTGCTTGA...........................TTGC...........CCTAAC.......GCCT..........CAA....ACGC.GTC.......TTGGG...........ACCATCGCGC....................................T..TA....................................TCCA.TGCTGGTTACCCATGCAC.................AAGC......ATC.....ATC.....CGTA...CCGC.........AATGGCGG...........GGT.GATTC...CC...........CAA.......TAGCGACA........CCATCC....................AGGGT............GCCCG......GA....CGAAACA.................TCGCGATG.................GAAT......CC.....AGCTAAC...TGG.GCTT....GTAA....AT.....TGTAGGTTCATCTTCAAACCGGCCAATGCGTAAGTC....GCC...CT.CGAGAACAT..........ACG...........ACGACAG................CATG.............................GCTCAATCG.....ATTAT.CA..TAGGGTAACCAAATCGGTGCTGCCTTCTGGCAGACCATCTCTGGCGAGCATGGTCTCGATAGCAATGGCGTGTA..AGTAA.TA.....TGTCTGC...CATTCG....AAT...........TA.............CGAAG....TCATTTC............AATCA.....GTCGA.....CTGACA.CAC.GGGAAAC...AGTTATAACGGCACCTCTGAGCTCCAGCTGGAGCGCATGAACGTGTATTTCAATGAGGT.ACGCG....AACT...............GC.......................AGGGCTTG......T.TCCGACGAC...........A..ACACCA.TT.....CTAA.......CA.T......GATCGATAATCCTGT....AGGGCGCAGGCAACAAGTTCGTCCCCCGCGCTGTTCTTGTTGATTTGGAACCTGGCACCATGGATGCTGTCCGTGCCGGACCTTTCGGCCAGCTCTTCCGACCCGACAACTTTGTCTTCGGCCAGTCTGGTGCTGGCAACAACTGGGCCAAGGGTCACTATACCGAGGGTGCCGAGTTAGTCGACAATGTTCTCGATGTTGTTCGTCGCG.AGGCCGA.GGGCTGCGACTGTCTCCAGGGTTTCCAGATCACCCACTCGCTTGGTGGTGGCACCGGCGCCGGCATGGGCACTTTGTTGATTTCCAAGATTCGTGAGGGGTTCCCCGACCGCATGATGGCCACCTTCTCCGTCATGCCCTCCCCTAAGGTCTCGGACACCGTGGTCGAGCCGTACAATGCCACCCTCTC..CGTCCACCAGCTGGTCGAGAATTCCGATGAGACCTTTTGCATTGATAATGAGGCTCTCTACGATATCTGCATGCGCACCTTGAAGCTATCCAACCCGTCGTACGGTGACTTGAACCACCTCGTCTCTGCCGTCATGTCTGGTGTCACAACCTGCCTGCGTTTCCCTGGCCAGTTGAACTCGGATCTGCGCAAGTTGGCCGTGAATATGGTGCCATTCCCTCGCCTACATTTCTTCATGGTTGGCTTTGCGCCTCTCACCAGCCGTGGTGCTCACTCGTTCCGCGCTGTGACGGTCCCCGAGTTGACTCAACAGATGTTCGACCCCAAGAACATGATGGCTGCTGCTGATTTCCGCAATGGCCGCTACCTAACATGTTCTGCTATTTTGTAAG...TATCC.......CCCCTT....T.TCCCTCGTC.CGCGC...AGCCC................CGA.....ACTGACT.......TAGTGTC....CC.TTACGCTAC.....AA....GCCGTGGCAAGGTCTCGATGAGGGAAGTTGAAGACCAAATGCGCCACGTCCAGAATAAGAACTCAGCTTACTTCGTGGAGTGGATTCCCAACAACATCCAGAATGTGCAAGGCCGGTTTCGCCGG.TGATGATGCTCCCCGTGCTGTCTTCCGTAAGT.......CTT.............CCC............TACTGA.....GT.CCCGCTCA...A.CCT.......CCCCGC.....TG..TGTCG..A....CC........................................A.......TTAC.CC.TCTGACCTCT.GCGCCC...AGC.GTCCATTGTCGGTCGTCCCCGCCACCATGGGTAAGT....CAATA....TTTTCACCCT.........ATATAAG.CCACTGG.........CTTT.........GCC.TAATATT.TG..GACG.TCT.....GCTCAT....TGTCTGATT......T.GCAGTATCATGATTGGTATGGGCCAGAAGGACTCGTA
>Xylaria_rogersionigripes_YMJ1795
GATGACAGTGATCACTTCGGCAAGAAGCGACTGGATCTTGCTGGACCTCTACTTGCTAAGCTTTTCCGTAACATAGTTCGTCGGATGACGCAGGAGGTCCTGTCACACCTGAAACGGAGCATCGAGCAAGGCAAGCAGTTTAATATTGCACTAGCAGTCAAGTCAAATATCATTACGAGCGGACTAAAGTACTCGCTCGCCACAGGAAACTGGGGCGATCAGAAGAAGGCCATGAGCTCTACTGCTGGCGTGTCGCAGGTGCTGAACCGATACACATTCGCATCAACCCTATCACATTTGCGAAGAACGAATACACCTGTAGGCCGAGACGGAAAGCTTGCCAAGCCTCGACAACTTCACAACACCCATTGGGGCCTGGTTTGTCCTGCCGAGACCCCAGAAGGCCAGGCCTGTGGTCTGGTGAAAAATCTATCTCTCATGTGCTCTATCAGTGTGGGCACATCGACAGAGCCCATCGTGGATTACATGATTTCTCGTAACATGGAAGTGTTAGAGGAATACGAACCGCAGAGATACCCTCATGCCACCAAGATATTCCTCAACGGATCATGGATTGGTGTTCATACTGATGCAAAGACACTCGTTAGAGATGTTCAGCAGCTTCGCCGAACCAATCAGATTCCGGCTGAAGTATCTTTGGTTCGAGATATTCGTGATCGCGAATTTAAGATCTTCTCGGATGCCGGTCGTGTCATGCGGCCTTTATTCGTGGCGGAGCAAGAAGATGATAGCGAAAGGGGGATAAATAAAGGCTCCCTGGTTTTGACAAAAGACATAGTCAGGAGGCTTGAGATGGACCAGACCCTCCCGCCTGGAAGCGACGAGTATTTTGGATGGCAAGGCTTGGTTCATGCTGGTGTCATCGAGTACATGGATGCCGAGGAAGAAGAGACGGCCATGATATGCATGACTCCCGAAGACCTGGAACTTTATCGACTTGCCAAGCT.CGGTTTC...AATGTC...GATG.AGGAT...ACGAGCGAGACC.........CCGAACAAGCGCATGAAGACAAAGATGAACCCGACCACCCACATGTACACCCACTGCGAAATTCACCC.GAGTATGCTTCTCGGCATTTGT.GCCAGTATTATCCCTTTCCCTGATCATAATCAGGTAG.GT.....GATG...CC.....T.TGA....ACCATTT........CGTAG.......CCC........TT.............ATTAA.CCC........TATCA........CAGTCTCCTCGAAATACA.TACCAATCAGCTATGGGCAAGCAAGCCATGGGAACATGCGTGAGATTGTAAGT.................................CTCGC.......CCCCC................................ACT...................CTCT..........GCT....TACCC.......................TAGT..CGATATCTTGCTTGA...........................TTGC...........CCTAAC.......GCCT..........CAA....ACGC.GTC.......TTGGG...........ACCATCGCGC....................................T..TA....................................TCCA.TGCTGGTTACCCATGCAC.................AAGC......ATC.....ATC.....CGTA...CCGC.........AATGGCGG...........GGT.GATTC...CC...........CAA.......TAGCGACA........CCATCC....................AGGGT............GCCCG......GA....CGAAACA.................TCGCGATG.................GAAT......CC.....AGCTAAC...TGG.GCTT....GTAA....AT.....TGTAGGTTCATCTTCAAACCGGCCAATGCGTAAGTC....GCC...CT.CGAGAACAT..........ACG...........ACGACAG................CATG.............................GCTCAATCG.....ATTAT.CA..TAGGGTAACCAAATCGGTGCTGCCTTCTGGCAGACCATCTCTGGCGAGCATGGTCTCGATAGCAATGGCGTGTA..AGTA..TA.....TGTCTGC...CATTCG....AAT...........TA.............CGAAG....TCATTTC............AATCA.....GTCGA.....CTGACG.CAC.GGGAAAC...AGTTATAACGGCACCTCTGAGCTCCAGCTGGAGCGCATGAACGTGTATTTCAATGAGGT.ACGCG....AACT...............GC.......................AGGGCTTG......T.TCCGACGAC...........A..ACACCA.TT.....CTAA.......CA.T......GATCGATAATCCTGT....AGGGCGCAGGCAACAAGTTCGTCCCCCGCGCTGTTCTTGTTGATTTGGAACCTGGCACCATGGATGCTGTCCGTGCCGGACCTTTCGGCCAGCTCTTCCGACCCGACAACTTTGTCTTCGGCCAGTCTGGTGCTGGCAACAACTGGGCCAAGGGTCACTATACCGAGGGTGCCGAGTTAGTCGACAATGTTCTCGATGTTGTTCGTCGCG.AGGCCGA.GGGCTGCGACTGTCTCCAGGGTTTCCAGATCACCCACTCGCTTGGTGGTGGCACCGGCGCCGGCATGGGCACTTTGTTGATTTCCAAGATTCGTGAGGAGTTCCCCGACCGCATGATGGCCACCTTCTCCGTCATGCCCTCCCCTAAGGTCTCGGACACCGTGGTCGAGCCGTACAATGCCACCCTCTC..CGTCCACCAGCTGGTCGAGAATTCCGATGAGACCTTTTGCATTGATAATGAGGCTCTCTACGATATCTGCATGCGCACCTTGAAGCTATCCAACCCGTCGTACGGTGACTTGAACCACCTCGTCTCTGCCGTCATGTCTGGTGTCACAACCTGCCTGCGTTTCCCTGGCCAGTTGAACTCGGATCTGCGCAAGTTGGCCGTGAATATGGTGCCATTCCCTCGCCTACATTTCTTCATGGTTGGCTTTGCGCCTCTCACCAGCCGTGGTGCTCACTCGTTCCGCGCTGTGACGGTCCCCGAGTTGACTCAACAGATGTTCGACCCCAAGAACATGATGGCTGCTGCTGATTTCCGCAATGGCCGCTACCTAACATGTTCTGCTATTTTGTAAG...TATCC.......CCCCTT....T.TCCCTCGTC.CGCGC...AGCCC................CGA.....ACTGACT.......TAGTGTC....CC.TTACGCTAC.....AA....GCCGTGGCAAGGTCTCGATGAGGGAAGTTGAAGACCAAATGCGCCACGTCCAGAATAAGAACTCAGCTTACTTCGTGGAGTGGATTCCCAACAACATCCAGAATGTGCAAGGCCGGTTTCGCCGG.TGATGATGCTCCCCGTGCTGTCTTCCGTAAGT.......CTT.............CCC............TACTGA.....GT.CCCGCTCA...A.CCT.......CCCCGC.....TG..TGTCG..A....CC........................................A.......TTAC.CC.TCTGACCTCT.GCGCCC...AGC.GTCCATTGTCGGTCGTCCCCGCCACCATGGGTAAGT....CAATA....TTTTCACCCT.........ATATAAG.CCACTGG.........CTTT.........GCC.TAATATT.TG..GACG.TCT.....GCTCAT....TGTCTGATT......T.GCAGTATCATGATTGGTATGGGCCAGAAGGACTCGTA
>Xylaria_rogersionigripes_WLS2064
GATGACAGTGATCACTTCGGCAAGAAGCGACTGGATCTTGCTGGACCTCTGCTCGCTAAGCTTTTCCGTAACATAGTTCGTCGGATGACGCAGGAGGTCTTGTCACACCTGAAACGGAGCATCGAACAAGGCAAGCAGTTTAATATTGCACTAGCAGTCAAGTCAAATATCATTACGAGCGGACTAAAGTACTCGCTCGCCACAGGAAACTGGGGCGATCAGAAGAAGGCCATGAGCTCTACTGCTGGCGTGTCGCAGGTGCTGAACCGATACACATTCGCATCAACCCTATCACATTTGCGAAGAACGAATACACCTGTAGGCCGAGACGGAAAGCTTGCCAAGCCTCGACAACTTCACAACACCCACTGGGGCCTGGTTTGTCCTGCCGAGACACCAGAAGGCCAGGCCTGTGGTCTAGTGAAAAATCTATCTCTCATGTGCTCTATCAGTGTGGGCACATCGACAGAGCCCATCGTGGATTACATGATTTCTCGTAACATGGAAGTGTTAGAGGAATACGAACCGCAGAGATACCCTCATGCCACCAAGATATTCCTCAACGGATCATGGATTGGTGTTCATACTGATGCAAAGACACTCGTTAGAGATGTTCAGCAGCTTCGCCGAACCAATCAGATTCCGGCTGAAGTATCTTTGGTTCGAGATATTCGTGATCGCGAATTTAAGATCTTCTCGGATGCCGGTCGTGTCATGCGGCCTTTATTCGTGGTGGAGCAAGAAGATGATAGCGAAAGGGGGGTAAATAAAGGCTCCTTGGTTTTGACAAAAGACATAGTGAGGAGACTTGAGATGGACCAGACCCTCCCACCTGGAAGCGACGAGTATTTTGGATGGCAAGGCTTAGTTCATGCTGGTGTCATCGAGTACTTGGATGCCGAGGAAGAAGAGACGGCCATGATATGCATGACTCCCGAAGACCTGGAACTTTATCGACTGGCCAAGCT.CGGTTAC...AATGTC...GATG.AGGAT...ACGAGCGAAACC.........CCGAACAAGCGCATGAAGACAAAGATGAACCCGACCACCCACATGTATACCCACTGCGAAATTCACCC.GAGTATGCTTCTTGGCATTTGT.GCCAGTATTATCCCTTTCCCTGATCATAACCAGGTAG.GT.....GATG...CC.....T.TGA....ACCATTT........CGTAG.......CCG........TT.............ATTAA.CCA........TATCA........CAGTCTCCTCGAAATACA.TACCAATCGGCTATGGGCAAGCAAGCCATGGGAACATGCGTGAGATTGTAAGT.................................CTCGC.......CCCC.................................ACT...................CCTT..........GCT....TACCC.......................TGGT..CGGT...TTGCTTGA...........................TTGC..............................................................................................................................A....................................TTGA.TGCTGGT.ACCCATGCAC.................AAGC......ATC.....TTC.....CGAA...CCAC.........AATGGCGG...........GGT.GGTTT...CC...........CCA.......TAGCGACC........ACATCC....................GGGGT............GCC.G......CA....CGAAACA.................TCGCGATG.................GAAT......CC.....AGCTAAC...TGG.GCTT....GTTGT...AT.....TGTAGGTTCATCTTCAAACCGGCCAATGCGTAAGTC....GCC...CT.CGAGAAAAT..........ACG...........ACCACAG................CATG.............................GCTCAACCG.....AT.AT.CA..TAGGGCAACCAAATCGGTGCTGCCTTCTGGCAGACCATCTCTGGCGAGCATGGCCTCGATAGCAATGGCATGTA..AGTA.......................TA....AAT...........GA.............CGAAG....TTATTTC............AATCA.....GTCGA.....CTGACG.CAC.GGGAAAC...AGGTATAAGGGCACGTCTGAGCTCCAGATGGAGCGCATGAGCGTGTATTTCAATGAGGT.ACGCG....AATT...............GC.......................AGGGCTTG......T.TCCGGCGAC...........A..ACCCCA.TT.....CTAA.......CA.T......GATCGATAATCCTGC....AGGGCGCAGACAACAAGTTCGTCCCCCGCGCTGTTCTTGTCGATTTAGAACCTGGCACCATGGATGCTCTCCGTGCCGGACCTTTCGGCCAGCTCTTCCGACCCGACAACTTTATCTTCGGCCAGTCTGGTGCTGGCAACAACTGGGCCAAGGGTCACTATACCGAGGGTGCCGAGTTAGTCGACAACGTTCTCGATGTTGTTCGCCGTG.AGGTTGA.GGGCTGCGACTGTCTCCAGGGGTTCCAGATCACCCACTCGCTTGGTGGTGGCACCGGCGCTGGCATGGGCACTTTGTTGATTTCCAAGATTCGTGAGGAGTTCCCCGACCGCATGATGGCCACCTTCTCCGTCATGCCCTCCCCTAAGGTCTCGGACACCGTGGTCGAGCCGTACAACGCCACCCTCTC..CGTCCACCAGCTGATCGAGAACTCCGATGAGACCTTCTGCATTGATAACGAGGCTCTCTACGATATCTGCATGCGCACTTTGAAGCTATCCAACCCGTCGTACGGTGACTTGAACCACCTCGTCTCTGCCGTCATGTCTGGTGTCACAACCTGCCTTCGTTTCCCTGGCCAGTTGAACTCGGATCTGCGCAAGTTAGCCGTGAATATGGTGCCATTCCCTCGCCTGCATTTCTTCATGGTTGGCTTTGCACCTCTCACCAGCCGTGGTGCTCACTCGTTCCGCGCTATGACGGTCCCCGAGTTGACTCAACAGATGTTCGACCCCAAGAACATGATGGCTGCCGCTGATTTCCGCAATGGCCGCTATCTAACATGTTCTGCGATTTTGTAAG...CATCC.......CCCCTT....T.TCCCTCGTC.CGCGC...AGCCT................AGA.....ACTGACT.......TTGTGTC....CC.TCACTCTAA.....AA....GCCGTGGCAAGGTCTCGATGAGGGAAGTTGAAGACCAGATGCGCCACGTCCAGAATAAGAACTCAGCTTACTTCGTGGAGTGGATTCCCAACAACATCCAGAATGTGCAAGGCCGGTTTCGCCGG.TGATGATGCTCCCCGTGCTGTCTTCCGTAAGT.......CTT.............CCC............TACTGG.....GT.CCTCCTCA...A.CCT.......CCCCGC.....TG..TGTCG..A....CC........................................A.......TTAT.CC.TCTGACCTCT.GCGCCC...AGC.GTCCATTGTCGGTCGTCCCCGCCACCATGGGTAAGT....CCATA....ATCTCACCAT.........AGATAAG.CTGCTGG.........CTTT.........GCC.TAATATT.TG..GACG.TCT.....GCTCAT....TGTCTGATT......T.GCAGTATCATGATTGGTATGGGCCAGAAGGACTCGTA
>Xylaria_cirrata
GATGACAGTGATCACTTCGGTAAGAAGCGATTGGATCTTGCTGGACCTTTGCTAGCCAAGCTCTTCCGCAATATTGTTCGTCGCATGACCCAGGAGGTCTTGTCACACCTTAAGCGAAGCATTGAGCAAGGCAAGCAGTTCAACATCGCTCTAGCTGTGAAGTCTAACATCATCACGAGCGGGCTGAAGTACTCGCTTGCCACTGGGAACTGGGGTGATCAGAAGAAGGCCATGAGCTCTACTGCTGGTGTGTCACAGGTGCTGAACCGATATACATTTGCCTCAACCCTATCACATTTGCGCAGAACGAATACGCCCGTAGGTAGAGATGGCAAGCTTGCTAAGCCTCGACAGCTTCATAACACCCACTGGGGACTGGTTTGCCCCGCCGAGACACCAGAAGGCCAGGCCTGTGGCCTAGTCAAGAATCTATCTCTAATGTGCTCCATCAGTGTGGGCACGTCAACGGAGCCCATCGTAGACTACATGATCTCCCGTAACATGGAGGTTTTGGAGGAATACGAACCTCAGAGATACCCTCATGCCACCAAGATATTCCTCAACGGATCGTGGATCGGCGTTCATACAGATGCGAAAACACTCGTTCGGGATGTTCAACAGCTGCGACGAACTAATCAGATCCCGGCGGAAGTATCTTTGGTTCGAGATATTCGTGACCGCGAATTCAAGATCTTTTCGGATGCCGGTCGTGTCATGCGGCCTTTGTTCGTGGTAGAGCAAGAAGATGACAACGATAAGGGTATACAAAAGGGTTCACTTGTCTTGACAAAAGACATAGTCCGCAGGCTCGAGATGGACCAGACTCTCCCACCTGGAAGCGATGAGTATTTCGGATGGCAAGGGTTGGTTCATGCTGGAGTCATCGAATATATGGATGCTGAAGAAGAAGAGACGGCTATGATTTGCATGACTCCCGAAGATCTCGAGCTTTATCGATTGGCCAAGCT.AGGTTAT...AATGTC...GACG.AGGAT...ACCAGCGCGACC.........CCGAACAAGCGCATGAAAACCAAGATGAACCCGACCACCCATATGTATACACATTGCGAAATCCATCC.AAGTATGCTACTTGGCATTTGT.GCCAGCATCATTCCTTTCCCCGATCATAACCAGGTAT.GT.....AGTA...TC.....T.AGA....AACACTC........C.CAG.......CCG........TT.............ACTAA.TAC........T.TTA........CAGTCTCCCCGAAATACA.TACCAATCCGCCATGGGCAAGCAAGCCATGGGAACATGCGTGAGATTGTAAGT.................................CTTAC.......CCCC.................................ACT...................TCCT..........GCG....TACCTACT..........T.........TAGC..CG.......ATCTGA............................TGCACA.......GCCTATC.......GCCG..........CGA....ACCC.GTC.......T................CCATCACGC....................................T..TA....................................TCCA.TACT...............................AAGC......ATC.....GTCG....CGAA...CCACTC.......GATGGCGG...........GGT.GGTTC...CCTTG....GTGACCA.......TAGTTACTTACCTTCACGATCC....................AACAT............ACCTAC....AGGATTTCGAAACT.................GTATCATA.................GAAC......CC.....AGCTAAC...CGT.GCTT....GCATC....C.....CGCAGGTTCATCTTCAAACTGGCCAATGCGTAAGTT....GTC...CT.CGAAGCCCTCTCC......GCG...........ACGGTAG................GATG.........TCTCCTCG.........AAGGCTCACGCG.....ATATT.GA..TAGGGCAACCAAATCGGTGCTGCCTTCTGGCAGACCATCTCTGGCGAGCATGGTCTCGACGCTAATGGCGTGTA..TGTA..TA.....TGTCTGA...T.TTTG....AAT...........CA.............TCAAGA...TTATGCG............CAACC.....GCTGA.....CTGACA.CTG.AGAAAAC...AGTTACAACGGCACGTCCGAGCTCCAGTTAGAGCACATGAGCGTATACTTCAACGAGGT.ACGCG....GAATT..............GTC.....................TTGGTCTCG......T.CTCGATGGC...........T..G.GCGG.CT.....CTAA.......CA.T......GATCGGTTCT.CTTT....AGGGCGCCAATAACAAGTATGTCCCCCGCGCCGTTCTCGTCGACTTGGAACCCGGCACGATGGATGCTGTCCGTGCTGGACCTTTCGGTCAGCTCTTCCGACCCGACAACTTCATCTTCGGCCAGTCTGGTGCCGGCAACAACTGGGCCAAGGGTCACTACACGGAGGGTGCCGAGTTGGTCGATAACGTTCTTGATGTTGTTCGTCGTG.AGGCTGA.GGGCTGCGACTGCCTCCAGGGATTCCAGATCACCCACTCGCTCGGCGGTGGCACCGGCGCTGGCATGGGTACTCTCTTGATCTCCAAGATTCGCGAGGAGTTCCCCGACCGCATGATGGCCACTTTCTCCGTTATGCCCTCCCCCAAGGTCTCCGATACCGTCGTCGAGCCCTACAATGCTACCCTTTC..CGTCCACCAGCTGGTCGAGAACTCGGATGAGAGCTTCTGCATTGACAATGAGGCTCTGTACGATATCTGCATGCGTACCTTGAAGCTATCCAACCCGTCGTACGGCGACCTGAATCACCTGGTCTCTGCCGTCATGTCGGGTGTCACTACCTGCCTGCGTTTCCCTGGCCAGTTGAACTCGGATCTGCGCAAGTTGGCCGTGAACATGGTGCCGTTTCCTCGCCTGCATTTCTTCATGGTTGGCTTCGCCCCTCTCACCAGCCGTGGTGCTCACCCCTTCCGCGCCGTCACCGTCCCCGAGTTGACACAACAAATGTTCGACCCCAAGAACATGATGGCTGCCGCCGATTTCCGTAATGGCCGCTACCTGACATGCTCTGCTATTTTGTAAG....ATGC.......CCTGTA....T.CCCCTGATT.AGCAC...GGCCC................GTT.....GCTGACC.......CTTTGCC....CCCCTTTTTTAC.....AA....GCCGTGGCAAGGTTTCCATGAAGGAAGTCGAGGAGCAGATGCAACACATCCAGAACAAGAACTCAGCATACTTTGTGGAGTGGATTCCCAACAACATCCAGAATGTGCAAGGCCGGTTTCGCCGG.TGATGATGCTCCCCGTGCCGTCTTCCGTAAGT.......CTT.............CCT............TCCTGA.....GC.ACTGCTCA...C.TCC.......CGACCC.....CG..CTTCC..A....CCG..........A...........................AA.......TGTT.CT.TCTGACCTCC.GCGCCC...AGC.CTCAATTGTCGGTCGTCCCCGTCATCATGGGTAAGT....GCATA....TTCTCGTCTT........CAGATAAG.CCGCTGG.........CTCT...................T.TG..GATG.TCG.....GCTTAT....TCTTTG.TT......C.GCAGTATCATGATTGGTATGGGCCAGAAGGACTCGTA
>Xylaria_neonigripes_YMJ722
GATGACAGTGATCACTTCGGCAAGAAGCGATTGGATCTTGCTGGACCTCTACTAGCCAAACTCTTTCGCAATATTGTACGGCGGATGACTCAAGAGGTCTTGTCACATCTGAAGCGAAGTATCGAGCAAGGCAAGCAATTCAATATTGCCCTAGCCGTCAAATCGAACATCATTACAAGCGGACTTAAATACTCGCTCGCTACAGGAAATTGGGGCGATCAAAAGAAGGCTATGAGCTCTACTGCTGGTGTATCTCAGGTGCTGAATCGATACACATTCGCATCCACCCTATCGCATTTACGAAGAACGAATACCCCAGTAGGCAGAGATGGTAAGCTTGCTAAGCCACGGCAGCTTCACAACACTCACTGGGGTCTGGTTTGCCCGGCCGAGACACCCGAAGGCCAGGCTTGTGGCTTGGTCAAAAATCTATCTCTGATGTGCTCCATCAGTGTGGGCACGTCGACGGAGCCAATCGTAGACTATATGATTTCCCGTAACATGGAGGTCTTGGAGGAATACGAACCACAGCGATACCCTCATGCTACCAAGATATTCCTCAACGGATCTTGGATTGGTGTTCATCAAGATGCAAAGGCCCTTGTTAGAGATGTTCAACAATTGCGCCGGTCTAATCGGATTCCGGCCGAAGTGTCTTTGGTCCGAGATATTCGTGATCGTGAATTCAAGATCTTCTCTGATGCCGGCCGTGTCATGCGGCCCTTATTCGTGGTCGAGCAAGAGGATGACAGCGACAGGGGCATTCATAAGGGCTCGCTAGTCTTGACCAAAGACATAGTACGTCGACTCGAGCTCGATCAGAGTCTTCCACCTGGAAGTGACGAGTATTTCGGATGGCAGGGCTTAGTTCATGCTGGTGTCATCGAATATATGGATGCGGAAGAAGAAGAGACGGCCATGATTTGCATGACCCCCGAGGACTTGGAACTTTATCGATTGGCCAAATT.AGGTTAC...AATGTC...GATG.AGGAT...ACCAGCGAGACC.........CCCAACAAGCGACTAAAGACGAAGATGAACCCGACCACGCACATGTACACTCATTGCGAAATTCACCC.GAGTATGCTTCTCGGCATTTGT.GCCAGTATCATTCCTTTCCCTGATCATAACCAGGTAA.GT.....GGTC...CC.....TACGC....ACTATGC........CGTAG.......CCA........TT.............ATTAA.CTC........CATCT........TAGTCGCCCCGTAATACA.TACCAATCAGCCATGGGCAAGCAAGCCATGGGAACATGCGTGAGATTGTAAGT.................................CTTT........GCC........................................................CCCT..........GTT....TACTTTCC...AC....TC.........TCCC..CG.......GCTTTC...........................TTAC.........TGTCCCAA.......ACCC..........TGA....ACGC.GTC.......T................CCACTACAA....................................T..CC....................................TCTA..............TGCAT.................GAGC......ATC.....TTC.....CGGA...GTAC...CACCTATATGACGA...........CGT.CGTTC...CCTGT.GCAAAC.C.A.......CAGCTAGCT....TCA.CATC......................GGCT............AC...........GCAATA.CCTA.................TCGCAATG.................GAAC......TC.....GGCTAAT...CGT.GCTT....GCGCCT.TAC.....ACTAGGTTCACCTTCAAACCGGCCAATGCGTAAGTC....GCC...CC.C.A.................CG...........ACTACGA..CAG..........CCAAT.........CGTCCCCG.........GAGGCTCATACA.....AT.CT.GA..TAGGGTAACCAAATCGGTGCTGCTTTTTGGCAAACCATTTCCAACGAGCATGGTCTCGACGGCAGTGGTGTGTA..CGTA..TA.....TGCC........CTCC....ATT..........ACA.............CTGCG....CGACGCG............CAACC.....GTCCA.....CTAACG.GGT.GGGAAAC...AGCTACAACGGCTCCTCTGAGCTCCAGTTGGAGCGCATGAGCGTCTACTTCAACGAGGT.ACGCG....AACCA..............ATGATGAC...............GTCGGTTTCG......TCTCCGGCGCA...........A..CCACCT.TT.....CTAA.......CA.C......AATCG.CAATCCTGT....AGGGCGCCGGTAACAAGTATGTCCCCCGCGCTGTTCTCGTCGATTTGGAGCCCGGCACTATGGACGCTGTCCGGGCCGGTCCTTTTGGTCAGCTCTTCCGACCCGACAACTTTGTTTTCGGTCAGTCTGGTGCTGGCAACAACTGGGCCAAGGGTCACTATACCGAGGGTGCAGAGCTAGTCGACAACGTCCTCGATGTTGTCCGTCGTG.AGGCTGA.GGGCTGCGACTGCCTCCAGGGCTTCCAGATTACACACTCGCTTGGTGGTGGTACTGGTGCTGGTATGGGTACTCTGTTGATCTCCAAGATTCGCGAGGAGTTCCCTGACCGCATGATGGCCACTTTCTCCGTCATGCCCTCTCCCAAGGTCTCCGACACCGTTGTCGAGCCTTACAATGCCACCCTCTC..CGTCCACCAGCTCGTTGAGAACTCAGACGAGACCTTCTGCATTGACAACGAAGCTCTGTACGATATCTGCATGCGCACGTTGAAGTTATCCAACCCCTCGTACGGTGACTTGAACCACCTCGTCTCCGCCGTTATGTCGGGTGTAACTACCTGCCTGCGTTTCCCCGGTCAGTTGAACTCGGACCTCCGCAAGTTGGCTGTGAACATGGTGCCCTTCCCCCGTTTGCACTTCTTCATGGTTGGCTTCGCTCCTCTCACCAGCCGTGGCGCTCACTCTTTCCGCGCTGTCACGGTCCCTGAGTTGACCCAACAGATGTTCGACCCCAAGAACATGATGGCTGCCGCTGACTTCCGCAATGGTCGCTACCTGACTTGCTCTGCTATCTTGTAAG...AACCT.......ACCTAT....T.CCCCCTTTTTTGAGCGC.AATAG................ATTT....ACTAACA.......CTGGGCG..........CTTTAC.....CA....GCCGTGGCAAGGTTTCCATGAAGGAGGTTGAGGACCAAATGCGACACGTTCAGAACAAGAACTCGTCCTACTTCGTAGAGTGGATTCCCAACAACATCCAGAATGTGCAAGGCCGGTTTCGCCGG.TGATGATGCTCCCCGAGCTGTTTTCCGTAAGT.......CTT...........TCCCC............TGCTGA.....AT.CTTGCCCA...A.CTC.......GGCCCCCGC.TTG..CGTCG.TA....CCA..........AGCTGCGGTTCGCTGTGA.GATCT....AT.......TCAT.CT.TCTAACATGC.GCACAC...AGC.GTCTATCGTCGGTCGCCCCCGTCATCATGGGTAAGT....ACACT..TTTTCCCGCAGT........GGCAATAG.CCGCTGT.........CTTT.........AC....ATTTT.TG..GGCG.TCT.....GCTCAC....TGTCTATTC......C..CAGTATCATGATCGGTATGGGCCAGAAGGACTCGTA
>Xylaria_neonigripes_YMJ1202
GATGACAGTGATCACTTCGGCAAGAAGCGATTGGATCTTGCTGGACCTCTACTAGCCAAACTGTTTCGGAATATTGTGCGGCGAATGACTCAAGAGGTCTTGTCACATCTGAAGCGAAGTATCGAGCAAGGCAAGCAATTCAATATCGCGCTGGCCGTCAAATCGAACATCATTACGAGCGGACTTAAATACTCGCTCGCTACAGGAAACTGGGGCGATCAAAAGAAGGCCATGAGCTCTACTGCTGGTGTATCTCAGGTGCTGAATCGATACACATTCGCATCCACCCTATCGCATTTACGAAGAACGAATACGCCAGTAGGCAGAGATGGTAAGCTTGCTAAACCACGGCAGCTTCACAACACTCACTGGGGTCTGGTTTGCCCGGCCGAGACACCCGAAGGCCAGGCTTGTGGCCTGGTCAAAAGTCTATCTCTGATGTGCTCTATCAGTGTGGGTACATCGACGGAGCCAATCGTAGACTATATGATTTCCCGTAACATGGAGGTCTTGGAGGAATACGAACCACAGAGATACCCTCATGCTACCAAGATATTCCTCAACGGATCTTGGATTGGTGTTCATCAAGATGCAAAGGCCCTTGTTAGAGATGTTCAACAATTGCGCCGGTCTAATCGGATTCCGGCCGAAGTGTCTTTGGTCCGAGATATTCGTGATCGTGAATTCAAGATCTTCTCTGATGCCGGCCGTGTCATGCGGCCCTTATTCGTGGTCGAGCAAGAGGATGACAGCGACAGGGGCATTCATAAGGGCTCGCTAGTCTTGACCAAAGACATAGTACGTCGACTCGAGCTCGATCAGAGTCTTCCACCTGGAAGTGACGAGTATTTCGGATGGCAGGGCTTAGTTCATGCTGGTGTCATCGAGTATATGGATGCCGAAGAAGAAGAGACGGCCATGATTTGCATGACCCCCGAGGACTTGGAACTTTATCGATTGGCCAAATT.AGGTTAC...AATGTC...GATG.AGGAT...ACCAGCGAGACC.........CCCAACAAGCGACTAAAGACGAAGATGAACCCGACCACGCACATGTACACTCATTGCGAAATTCACCC.GAGTATGCTTCTCGGCATTTGT.GCCAGTATTATTCCTTTCCCTGATCATAACCAGGTAA.GT.....GGCC...CC.....TACGC....ACTATGC........CGTAG.......CCA........TT.............ATTAA.CTC........CATCT........TAGTCGCCCCGTAATACA.TACCAATCAGCCATGGGCAAGCAAGCCATGGGAACATGCGTGAGATTGTAAGT.................................CTTT........GCC........................................................CCCT..........GTT....TACTTTCC...AC....TT.........TCCC..CA.......GCTTTC...........................TTAC.........TGTCCCAA.......ACCC..........CGA....ACGC.GTC.......T................CCACTACAA....................................T..CC....................................TCTA..............TGCAT.................GAGC......ATC.....TTC.....CGGA...GTAC...CACCTATATGACGA...........CGT.CGTTC...CCTGT.GCAAAC.C.A.......CAGCTAGCT....TCA.CATC......................GGCT............AC...........GCAATA.CCTAC.............CTATCGCTATG.................GAAC......TC.....GGCTAAT...CGT.GCTT....GCGCCT.TAC.....ACTAGGTTCACCTTCAAACCGGCCAATGCGTAAGTC....GCC...CC.C.A.................CG...........ACTACTA..CAG..........CCAAT.........CGTCCCCG.........GAGGCTCATACA.....AT.CT.GA..TAGGGTAACCAAATCGGTGCTGCTTTTTGGCAAACCATTTCCAACGAGCATGGTCTCGACGGCAGTGGTGTGTA..CGTA..TA.....TGCC........CTCC....ATT..........ACA.............CTGCA....CGACGCG............CAACC.....GTCCA.....CTAACG.GGT.GGGAAAC...AGCTACAACGGCTCCTCTGAGCTCCAGTTGGAGCGCATGAGCGTCTACTTCAACGAGGT.ACGCG....AACCA..............ATGACGAC...............GTCGGTTTCG......TCTCCGGCGCA...........A..CCACCT.TT.....CTAA.......CA.C......AATCG.CAATCCTGT....AGGGCGCCGGTAACAAGTATGTCCCCCGCGCTGTTCTCGTCGATTTGGAGCCCGGCACTATGGACGCTGTCCGTGCCGGTCCTTTTGGTCAGCTCTTCCGACCCGACAACTTTGTTTTCGGTCAGTCTGGTGCTGGCAACAACTGGGCCAAGGGTCACTATACCGAGGGTGCGGAGCTAGTCGACAACGTCCTCGATGTTGTTCGTCGTG.AGGCTGA.GGGCTGCGACTGCCTTCAGGGCTTCCAGATTACACACTCGCTTGGTGGTGGTACCGGTGCCGGTATGGGTACTCTTTTGATTTCCAAGATTCGCGAGGAGTTCCCTGACCGCATGATGGCCACTTTCTCCGTCATGCCCTCTCCCAAGGTCTCGGACACCGTCGTCGAGCCTTACAATGCCACCCTCTC..CGTTCACCAGCTTGTCGAGAACTCTGACGAGACCTTCTGCATTGACAACGAAGCTCTGTACGATATTTGCATGCGCACGCTAAAGCTATCCAACCCTTCATACGGTGACTTGAACCACCTCGTCTCCGCCGTTATGTCGGGTGTAACTACCTGCCTGCGTTTCCCCGGTCAGTTGAACTCTGACCTCCGCAAGTTGGCTGTGAACATGGTGCCCTTCCCCCGTTTGCACTTTTTCATGGTTGGCTTCGCTCCTCTCACCAGCCGTGGCGCCCACTCTTTCCGCGCTGTCACGGTCCCTGAGTTGACCCAACAGATGTTCGACCCCAAGAACATGATGGCTGCCGCTGACTTCCGCAATGGTCGCTACCTGACTTGCTCTGCTATCTTGTAAG...AGCCT.......GCCTAT....T.CCCCCTTTTTCGCGCGCCAGTAG................ATT.....ACTAACG.......TTGTGTC..........CTTTCC.....TA....GCCGTGGCAAGGTTTCCATGAAGGAGGTTGAGGACCAAATGCGACACGTTCAGAACAAGAACTCGTCCTACTTCGTAGAGTGGATTCCCAACAACATCCAGAATGTGCAAGGCCGGTTTCGCCGG.TGATGATGCTCCCCGAGCTGTTTTCCGTAAGT.......CTT...........TCCCC............TGCTGA.....AT.CTTGCCCA...A.CTC.......GGCCCCCGC.TTG..CGTCG.TA....CCA..........AGCTGCGGTTCGCTGTGA.GATCT....AT.......TCAT.CT.TCTAACATGC.GCACAC...AGC.GTCTATCGTCGGTCGCCCCCGTCATCATGGGTAAGT....ACACT..TTTTCCCGCAGT........GGCAATAA.CCGCTGT.........CTTT.........AC....ATTTT.TG..GGCG.TCT.....GCTCAC....TGTCTATTC......C..CAGTATCATGATCGGTATGGGCCAGAAGGACTCGTA
>Xylaria_neonigripes_WLS2030
GATGACAGTGATCACTTCGGCAAGAAGCGATTGGATCTTGCTGGACCTCTACTAGCCAAACTGTTTCGGAATATTGTGCGGCGAATGACTCAAGAGGTCTTGTCACATCTGAAGCGAAGTATCGAGCAAGGCAAGCAATTCAATATCGCGCTGGCCGTCAAATCGAACATCATTACGAGCGGACTTAAATACTCGCTCGCTACAGGAAACTGGGGCGATCAAAAGAAGGCCATGAGCTCTACTGCTGGTGTATCTCAGGTGCTGAATCGATACACATTCGCATCCACCCTATCGCATTTACGAAGAACGAATACGCCAGTAGGCAGAGATGGTAAGCTTGCTAAACCACGGCAGCTTCACAACACTCACTGGGGTCTGGTTTGCCCGGCCGAGACACCCGAAGGCCAGGCTTGTGGCCTGGTCAAAAATCTATCTCTGATGTGCTCTATCAGTGTGGGTACATCGACGGAGCCAATCGTAGACTATATGATTTCCCGTAACATGGAGGTCTTGGAGGAATACGAACCACAGAGATACCCTCATGCTACCAAGATATTCCTCAACGGATCTTGGATTGGTGTTCATCAGGATGCAAAGGCTCTTGTTAGAGATGTTCAACAATTGCGCCGGTCCAATCGGATTCCGGCCGAAGTGTCTTTGGTCCGAGATATTCGTGATCGTGAATTCAAGATCTTCTCTGATGCCGGCCGTGTCATGCGGCCCTTATTCGTGGTCGAGCAAGAGGATGACAGCGACAGGGGCATTCATAAGGGCTCGCTAGTCTTGACCAAAGACATAGTACGTCGACTCGAGCTCGATCAGAGTCTTCCACCTGGAAGTGACGAGTATTTCGGATGGCAGGGCTTAGTTCATGCTGGTGTCATCGAGTATATGGATGCCGAAGAAGAAGAGACGGCCATGATTTGCATGACCCCCGAGGACTTGGAACTTTATCGATTGGCCAAATT.AGGTTAC...AATGTC...GATG.AGGAT...ACCAGCGAGACC.........CCCAACAAGCGACTAAAGACGAAGATGAACCCGACCACGCACATGTACACTCATTGCGAAATTCACCC.GAGTATGCTTCTCGGCATTTGT.GCCAGTATTATTCCTTTCCCTGATCATAACCAGGTAA.GT.....GGCC...CC.....TACGC....ACTATGC........CGTAG.......CCA........TT.............ATTAA.CTC........CATCT........TAGTCGCCCCGTAATACA.TACCAATCAGCCATGGGCAAGCAAGCCATGGGAACATGCGTGAGATTGTAAGT.................................CTTT........GCC........................................................CCCT..........GTT....TACTTTCC...AC....TT.........TCCC..CA.......GCTTTC...........................TTAC.........TGTCCCAA.......ACCC..........TGA....ACGC.GTC.......T................CCACTACAA....................................T..CC....................................TCTA..............TGCAT.................GAGC......ATC.....TTC.....CGGA...GTAC...CACCTATATGACGA...........CGT.CGTTC...CCTGT.GCAAAC.C.A.......CAGCTAGCT....TCA.CATC......................GGCT............AC...........GCAATA.CCTAC.............CTATCGCTATG.................GAAC......TC.....GGCTAAT...CGT.GCTT....GCGCCT.TAC.....ACTAGGTTCACCTTCAAACCGGCCAATGCGTAAGTC....GCC...CC.C.A.................CG...........ACTACTA..CAG..........CCAAT.........CGCTCCCG.........GAGGCTCATACA.....AT.CT.GA..TAGGGTAACCAAATCGGTGCTGCTTTTTGGCAAACCATTTCCAACGAGCATGGTCTCGACGGCAGTGGTGTGTA..CGTA..TA.....TGCC........CTCC....ATT..........ACA.............CTGCG....CGACGCG............CAACC.....GTCCA.....CTAACG.GGT.GGAAAAC...AGCTACAACGGCTCCTCTGAGCTCCAGTTGGAGCGCATGAGCGTCTACTTCAACGAGGT.ACGCG....AACCA..............ATGATGAC...............GTCGGTTTCG......TCTCCGGCGCA...........A..CCACCT.TT.....CTAA.......CA.C......AATCG.CAATCCTGT....AGGGCGCCGGTAACAAGTATGTCCCCCGCGCTGTTCTCGTCGATTTGGAGCCCGGCACTATGGACGCCGTCCGGGCCGGTCCTTTTGGTCAGCTCTTCCGACCCGACAACTTTGTTTTCGGTCAGTCTGGTGCTGGCAACAACTGGGCCAAGGGTCACTATACCGAGGGTGCGGAGTTAGTCGACAACGTCCTCGATGTTGTTCGTCGTG.AGGCTGA.GGGCTGCGACTGCCTTCAGGGCTTCCAGATTACACACTCGCTTGGTGGTGGTACCGGTGCCGGTATGGGTACTCTTTTGATCTCCAAGATTCGCGAGGAGTTCCCTGATCGCATGATGGCCACCTTCTCCGTCATGCCCTCTCCCAAGGTCTCGGACACCGTCGTCGAGCCTTACAATGCCACCCTCTC..CGTCCACCAGCTTGTCGAGAACTCTGACGAGACCTTCTGCATTGACAACGAAGCTCTGTACGATATTTGCATGCGCACGCTGAAGCTATCCAACCCTTCATACGGTGACTTGAACCACCTCGTCTCCGCCGTTATGTCGGGTGTAACTACCTGCCTGCGTTTCCCCGGTCAGTTGAACTCTGACCTCCGCAAGTTGGCTGTGAACATGGTGCCCTTCCCCCGTTTGCACTTCTTCATGGTTGGCTTCGCTCCTCTCACCAGCCGTGGCGCCCACTCTTTCCGCGCTGTCACGGTCCCTGAGTTGACACAACAGATGTTCGACCCCAAGAACATGATGGCTGCCGCTGACTTCCGCAATGGTCGCTACCTGACTTGCTCTGCTATCTTGTAAG...AGCCT.......GCCTAT....C.CCCCCTTTTTGGTGCGCCAATAG................ATT.....ACTAACA.......CGGTGTC..........CTTTCC.....TA....GCCGTGGCAAGGTTTCCATGAAGGAGGTTGAGGACCAAATGCGACACGTTCAGAACAAGAACTCGTCCTACTTCGTAGAGTGGATTCCCAACAACATCCAGAATGTGCAAGGCCGGTTTCGCCGG.TGATGATGCTCCCCGAGCTGTTTTCCGTAAGT.......CTT...........TCCCC............TGCTGA.....AT.CTTGCCCA...A.CTC.......GGCCCCCGC.T.G..CGTCG.TA....CCA..........AGCTGCGGTTCGCTGTGA.GATCT....AT.......TCAT.CT.TCTAACATGC.GCACAC...AGC.GTCTATCGTCGGTCGCCCCCGTCATCATGGGTAAGT....ACACT..TTTTCCCGCAAT........GGCAATAA.CCGCTGT.........CTTT.........AC....ATTTT.TG..GGCG.TCT.....GCTCAC....TGTCTATTC......C..CAGTATCATGATCGGTATGGGCCAGAAGGACTCGTA
>Xylaria_acuminatilongissima
GATGACAGTGATCACTTCGGCAAGAAGCGGTTGGATCTTGCTGGACCTCTGCTAGCCAAACTCTTTCGCAATATTGTTCGACGGATGACTCAAGAGGTCTTGTCACATCTAAAGCGAAGTATCGAGCAAGGCAAGCAGTTCAATATTGCCCTTGCCGTCAAATCGAACATTATTACCAGCGGACTTAAATATTCGCTCGCTACAGGAAACTGGGGTGATCAGAAGAAGGCAATGAGCTCTACTGCTGGTGTATCTCAAGTCCTGAACCGATACACATTCGCATCCACCCTGTCTCATTTACGAAGAACGAATACGCCAGTAGGTAGAGATGGTAAGCTTGCCAAGCCCCGACAGCTTCACAACACTCACTGGGGTCTGGTTTGCCCTGCCGAGACACCCGAAGGTCAGGCCTGCGGTTTGGTCAAAAATCTATCTCTGATGTGCTCCATCAGTGTGGGCACATCCACGGAGCCAATCGTAGACTATATGATTTCTCGAAACATGGAAGTTTTGGAGGAATACGAACCCCAGAGATACCCTCATGCTACCAAGATATTCCTCAACGGATCTTGGATTGGTGTCCATCAAGATGCAAAGGCTCTTGTTAGAGATGTTCAGCAGTTGCGCCGGTCCAATCAAATTCCGGCTGAAGTGTCCTTGGTTCGAGATATTCGTGATCGCGAATTCAAGATCTTCTCTGATGCCGGTCGTGTCATGCGGCCCTTATTCGTGGTCGAACAAGAGGATGACAGTGAGAGGGGCATACAGAAGGGCTCACTCGTCTTGACAAAAGATATAGTCCGGCGACTTGAGCTTGACCAGACTCTTCCACCTGGAAGTGACGAGTATTTCGGATGGCAGGGCCTAGTTCATGCTGGTGTCATCGAATATATGGATGCCGAAGAAGAAGAGACGGCCATGATTTGTATGACTCCCGAGGACCTGGAACTTTATCGATTGGCCAAGTT.AGGTTAT...AATGTC...GATG.AGGAT...ACCAGCGAGACC.........CCCAACAAACGACTAAAGACAAAAATGAACCCAACTACCCACATGTATACTCATTGCGAGATTCACCC.GAGTATGCTTCTCGGCATCTGT.GCCAGTATCATTCCATTCCCTGATCACAACCAGGTAA.GT.....GGCG...CC.....T.CGA....ACAATTC........CGTAG.......CCA........TT.............ACTAA.TTC........CATTT........CAGTCGCCCCGAAACACA.TACCAATCTGCTATGGGCAAGCAAGCCATGGGAACATGCGTGAGATTGTAAGT.................................CTTT........GCC........................................................CCCT..........GTT....TACTTTGC.......................C..CG.......GCTCTC...........................TTACA.......CTGTCCGAG.......ACCC..........TCA....ACGC.GTC.......T................CCACTACAA....................................T..CC....................................TATA.CAT.........ATGCAC.................GAGC......ATC.....TTC.....CGGA...TCATAAGTACCTATATGACGA...........CGT.CGTTA...CCTGT.GCAGTC.C.A.......CAGCTAGCT....TCA.CATCC....................AGTCT............ACTACC....TAGGCTACGGCTTA.................TTGCAATG.................GAAT......TC.....AGCTAAC...CGT.GCTT....GCGCCT.TAC.....ACTAGGTTCACCTTCAAACCGGCCAATGCGTAAGTC....GCC...CC.CCA.................CG...........ACTACGA...............CCAAT.........CGTCCTCG..........AGGCTCACACG.....AT.CT.GA..TAGGGTAACCAAATTGGTGCTGCCTTCTGGCAAACCATTTCCAACGAGCATGGTCTCGACGGCAGTGGTGTGTA..TGTA..TA.....CGCC........CTCC....ATT..........ACG.............TTGCG....CGACGCA............AAACC.....GTCCA.....CTAACG.GGT.GGGAAAC...AGCTACAATGGCTCCTCCGAGCTCCAGCTGGAGCGCATGAGCGTTTATTTCAACGAGGT.ACGCG....AATCG..............ATGATGAT...............GTTGGTCTCG......TCTGCGGCGCA...........A..ACACCT.TT.....CTAA.......CA.T......AATCG.CAATCTTAT....AGGGCGCCGGTAACAAGTATGTCCCCCGCGCTGTTCTCGTCGATTTGGAGCCCGGCACTATGGACGCTGTCCGTGCCGGTCCTTTTGGTCAGCTCTTCCGACCTGACAACTTTGTTTTCGGTCAGTCTGGTGCTGGCAACAACTGGGCCAAGGGTCACTATACCGAGGGTGCGGAGCTAGTCGACAACGTCCTCGATGTGGTCCGTCGCG.AGGCTGA.GGGCTGCGACTGCCTCCAGGGCTTCCAGATTACACACTCGCTTGGTGGCGGTACCGGTGCCGGTATGGGTACTCTGTTGATCTCCAAGATTCGCGAGGAGTTCCCTGACCGCATGATGGCCACTTTCTCCGTTATGCCCTCTCCCAAGGTCTCCGATACCGTCGTCGAGCCTTACAATGCCACCCTCTC..CGTTCACCAGCTGGTTGAGAACTCCGACGAGACTTTCTGCATTGACAACGAGGCTCTGTACGATATTTGCATGCGCACATTGAAGTTATCTAACCCCTCGTACGGTGACTTGAACCACCTCGTCTCCGCCGTTATGTCAGGTGTCACTACTTGCTTGCGTTTCCCCGGTCAGTTGAACTCGGACCTCCGCAAGTTGGCTGTGAACATGGTGCCCTTCCCCCGTTTGCACTTCTTCATGGTTGGCTTCGCTCCTCTCACCAGCCGTGGCGCCCACTCCTTCCGCGCCGTCACGGTCCCTGAGTTGACCCAGCAGATGTTCGACCCCAAGAACATGATGGCTGCTGCTGACTTCCGCAATGGTCGTTACCTGACTTGCTCTGCTATCTTGTAAG...AGCCT.......ATATGT....T.CCCC.TTTTTTGCGCGCTAATAG................ATT.....ACTAACC.......TTGTGTA..........CTCTAC.....TA....GCCGTGGCAAGGTTTCCATGAAGGAGGTTGAGGACCAAATGCGACACGTCCAGAACAAGAACTCGTCCTACTTCGTCGAGTGGATTCCCAACAACATCCAGAATGTGCAAGGCCGGTTTCGCCGG.TGATGATGCCCCCCGCGCTGTTTTCCGTAAGT.......CTT...........TCCCC............TACTGA.....AA.CCTGCCCA...A.TTT.......GGCCCC.GC.TTG..TGTCG.TA....CCA..........AGCTGCGGCTCGCTGTAA.GATCG....AT.......TCGG.CT.TCTAACATCT.GCGCAC...AGC.GTCTATTGTCGGTCGTCCCCGTCATCATGGGTAAGTTT..GCACG..ATTTCCCGCAGT........GG.AAAAG.CCACCGT.........GTTT.........GC....AATTT.TG..GACG.TCT.....GCTCAC....TGTCTGCTT......C..CAGTATCATGATCGGTATGGGCCAGAAGGACTCGTA
>Xylaria_nigripes_YMJ653
GATGACAGTGATCACTTCGGCAAGAAGCGATTGGATCTTGCTGGCCCTCTACTAGCCAAACTCTTTCGCAACATAGTACGTCGAATGACCCAGGAAGTCTTATCACATTTGAAGAGGAGTATCGAGCAAGGCAAGCAATTCAATATTGCCCTGGCCGTCAAATCGAACATCATCACGAGTGGGCTGAAATATTCGCTCGCTACAGGAAACTGGGGTGATCAAAAGAAGGCAATGAGCTCTACCGCTGGTGTATCTCAGGTGCTAAACCGATACACATTTGCATCCACCCTATCGCACTTACGAAGAACGAATACGCCAGTAGGCAGAGACGGTAAACTTGCCAAGCCACGGCAGCTTCACAACACTCACTGGGGCCTGGTTTGTCCTGCCGAGACACCTGAAGGCCAGGCCTGTGGCCTGGTCAAAAATTTATCTCTGATGTGCTCCATCAGTGTGGGCACATCAACGGAGCCAATCGTAGACTACATGATCTCCCGTAACATGGAAGTCTTGGAAGAATACGAGCCACAGCGATATCCTCATGCAACCAAGATATTCCTCAACGGATCGTGGATCGGCGTTCACCAAGATGCCAAGGCACTGGTTAGAGATGTTCAACAATTGCGTCGATCCAATCGAATTCCGGCCGAAGTGTCATTGGTCCGAGATATCCGTGATCGCGAATTCAAGATCTTCTCGGATGCTGGCCGTGTCATGCGGCCCTTATTCGTGGTCGAGCAAGAGGATGACTATGAGAGGGATACGCAAAAGGGGACACTAGTCTTGACAAAAGACATCGTCCGACGACTTGAGCTTGACCAGACCCTCCCACCTGAAAGTGACGATTATTTCGGATGGCAGGGCTTAGTTCATGCTGGTGTCATCGAATATATGGATGCCGAGGAAGAAGAGACGGCTATGATTTGCATGACTCCCGAGGACTTGGAAATTTATCGATTGGCGAAGTT.AGGCTAT...AACCTC...GATG.AGGAT...AACAGCGAGACC.........CCGAACAAACGACTCAAAACCAAAATGAACCCTACCACCCATATGTATACCCATTGCGAGATTCATCC.GAGTATGCTGCTCGGCATTTGT.GCCAGTATCATCCCTTTCCCCGATCATAACCAGGTAG.GT.....GATA...TC.....T.CGA....CCCATTT........GATGG.......CAA........TT.............ATTAA.CTT........CATTA........TAGTCGCCCCGTAATACA.TACCAATCAGCCATGGGCAAGCAAGCCATGGGAACATGCGTGAGATTGTAAGT.................................CTTT........GCCTC.......................CCCGCCCCCCAT...................CCCT..........GTT....TACTTTGA.......................T..CA.......CCTCTC...........................TTACT.........GCCCGAA.......ACCC..........TGA....ACGC.GTC.......T................CCACTACACGC....................TACCTACACTATATT..CG....................................TCCA.CCTT........ATGCAT.................GACCGCGCCCATC.....CTC.....TGGA...GTGC........ATATGACAA...........CGT.CCTTC...CATAT.GCAAAC.C.A.......CAGCCGACC....TCG.CATCA....................ACTCC............ACCAGG....TATTCCATAGCTTACG..........AATTATCACAATGCGATTCGTGACG..ACCGAAT......TC.....AGCTAAC...CGT.GCAT....GCGCCT.TAC.....ACTAGGTTCACCTTCAAACCGGCCAATGCGTGAGTC....GCC...TC.C.A.................CG...........ACCATAG...............CAAAT.........CCTTCTCA..........ACGCTCACACC.....GT.AT.CA..TAGGGTAACCAAATTGGTGCTGCTTTTTGGCAGACCATCTCCGGCGAGCATGGTCTCGACGGCAATGGTGTGTAAGTATA..TA.....TGCT........CTCC....AATAAGAAG...TACA.............TCAAG....CCATGTG............AACCC.....GTCAA.....CTAATG.GAC.TGGAAAC...AGTTACACCGGCTCCTCCGAGCTTCAGCTGGAGCGCATGAGCGTCTATTTTAATGAGGT.GCGCA....GACCA..............ACGAT..................ACCGGTCTCG......TTTTGGGCGGG...........A....ATCTATT.....CTAA.......CA.C......CATCG.GAATCTTTT....AGGGTGCTGGTAACAAATATGTTCCCCGTGCTGTTCTCGTCGATCTGGAGCCCGGGACTATGGATGCTGTCCGTGCTGGTCCTTTCGGTCAGCTTTTCCGACCCGACAACTTCGTTTTCGGTCAGTCTGGCGCTGGAAACAATTGGGCCAAGGGACATTACACCGAGGGTGCCGAGCTAGTCGACAACGTCCTCGATGTCGTCCGTCGCG.AGGCCGA.GGGATGCGACTGCCTTCAAGGTTTCCAGATTACACACTCGCTTGGTGGCGGTACTGGTGCCGGTATGGGTACTCTTTTGATCTCCAAGATTCGTGAGGAGTTCCCCGACCGCATGATGGCCACTTTCTCCGTTATGCCTTCTCCCAAGGTCTCGGATACCGTCGTCGAGCCTTACAACGCCACCCTCTC..CGTCCATCAGCTCGTTGAAAACTCCGATGAGACCTTCTGCATTGATAACGAGGCTCTGTATGACATCTGCATGCGCACCTTGAAGCTATCCAACCCCTCATACGGTGACTTGAACCACCTGGTCTCCGCCGTCATGTCAGGTGTGACTACATGCCTGCGCTTCCCCGGCCAATTGAACTCCGACTTGCGCAAGCTAGCTGTCAATATGGTGCCATTCCCCCGTCTGCACTTCTTCATGGTTGGCTTCGCTCCTCTCACCAGCCGTGGTGCTCACTCTTTCCGCGCTGTCACGGTCCCTGAGTTGACCCAGCAGATGTTCGACCCCAAGAACATGATGGCTGCCGCGGACTTCCGCAATGGCCGCTACCTCACTTGCTCTGCTATCTTGTAAG...GACTT.......ATCTAT....C.CTCC.GCTTTTGCGCCCCAATTA................ATT.....ACTAACA.......TTGTGTG....CC....CTTTAC.....CA....GCCGTGGCAAGGTTTCCATGAAGGAGGTTGAGGACCAGATGCGACACATTCAGAATAAGAACTCATTATATTTTGTCGAGTGGATTCCCAACAACATCCAGAATGTGCAAGGCCGGTTTCGCCGG.TGATGATGCTCCCCGGGCTGTTTTCCGTAAGT.......CTT............CCCC............TACTGA.....AT.C.TGCCCA...A.CCA.......AACCCCTGC.TTG..CGTCG.TA....CCA..........AGCGGCGGCTCGTTGTG....TCT....AT.......TCGT.CT.ACTGACATCT.GCGCAC...AGC.ATCAATCGTCGGTCGTCCCCGTCACCATGGGTAAGT....ACACG..TCTCCCCACCTT........GG.ATTAG.CCACGGT.........CTCT.........GC....TTTTT.TG..GACC.TCT.....GCTCAC....CGTCCACTC......C..CAGTATCATGATCGGTATGGGCCAGAAGGACTCGTA
>Xylaria_nigripes_WLS2056
[truncated: 465,923 more chars]
